# Supplementary material for: Ampk regulates IgD expression but not energy stress with B cell activation
Source: Sci Rep. 2019 Jun 3;9:8176. doi: 10.1038/s41598-019-43985-y (PMC6546716; doi:10.1038/s41598-019-43985-y)
Supplement: Supplementary file 2 — Table S1 [file 41598_2019_43985_MOESM2_ESM.xlsx]

## Sheet: Table of Contents
Waters, et al. 2019
Table S1:
List of relative metabolite amounts, and isotopomer distribution results from Prkaa1-/- and WT naïve and stimulated B cells with 13C6-glucose or 13C5-glutamine labeling.
Related to Figure 3
Table of Contents
Section 0: Sample Matrix: Metadata with each associated sample in the relative amounts and isotopomer data sheets.
Section 1: Relative amounts - Glucose and glutamine traced samples combined
Section 2: Isotopomer data - Glucose and glutamine tracing combined
Section 3: List of significantly regulated metabolic pathways (MSVA scores - BH FDR < 0.05) across genotype and stimulation relative amounts.
Section 4: List of Differentially Produced Isotopomers (DPI) between Day or Genotype of glucose or glutamine tracing (with and without Benjamini-Hochberg (BH) FDR correction of t-test P values).
Rev. 03/14/2019

## Sheet: Section 0 - Sample Matrix
Sample	Tracer	MouseID	Genotype	StimulationDay	Genotype-Stimulation Combined
Glc A240 WT Naive_Exp1	Glucose	A240	WT	D0	WT-D0
Glc A240 WT Stim_Exp1	Glucose	A240	WT	D1	WT-D1
Glc A243 KO Naive_Exp1	Glucose	A243	KO	D0	KO-D0
Glc A243 KO Stim_Exp1	Glucose	A243	KO	D1	KO-D1
Glc A244 WT Naive_Exp1	Glucose	A244	WT	D0	WT-D0
Glc A244 WT Stim_Exp1	Glucose	A244	WT	D1	WT-D1
Glc A245 WT Naive_Exp1	Glucose	A245	WT	D0	WT-D0
Glc A245 WT Naive_Exp2	Glucose	A245	WT	D0	WT-D0
Glc A245 WT Naive_Exp3	Glucose	A245	WT	D0	WT-D0
Glc A245 WT Stim_Exp1	Glucose	A245	WT	D1	WT-D1
Glc A245 WT Stim_Exp2	Glucose	A245	WT	D1	WT-D1
Glc A245 WT Stim_Exp3	Glucose	A245	WT	D1	WT-D1
Glc LJ336 KO Naive_Exp1	Glucose	LJ336	KO	D0	KO-D0
Glc LJ336 KO Naive_Exp2	Glucose	LJ336	KO	D0	KO-D0
Glc LJ336 KO Naive_Exp3	Glucose	LJ336	KO	D0	KO-D0
Glc LJ336 KO Stim_Exp1	Glucose	LJ336	KO	D1	KO-D1
Glc LJ336 KO Stim_Exp2	Glucose	LJ336	KO	D1	KO-D1
Glc LJ336 KO Stim_Exp3	Glucose	LJ336	KO	D1	KO-D1
Glc LJ337 KO Naive_Exp1	Glucose	LJ337	KO	D0	KO-D0
Glc LJ337 KO Naive_Exp2	Glucose	LJ337	KO	D0	KO-D0
Glc LJ337 KO Naive_Exp3	Glucose	LJ337	KO	D0	KO-D0
Glc LJ337 KO Stim_Exp1	Glucose	LJ337	KO	D1	KO-D1
Glc LJ337 KO Stim_Exp2	Glucose	LJ337	KO	D1	KO-D1
Glc LJ337 KO Stim_Exp3	Glucose	LJ337	KO	D1	KO-D1
Gln A240 WT Naive_Exp1	Glutamine	A240	WT	D0	WT-D0
Gln A240 WT Naive_Exp2	Glutamine	A240	WT	D0	WT-D0
Gln A240 WT Naive_Exp3	Glutamine	A240	WT	D0	WT-D0
Gln A240 WT Stim_Exp1	Glutamine	A240	WT	D1	WT-D1
Gln A240 WT Stim_Exp2	Glutamine	A240	WT	D1	WT-D1
Gln A240 WT Stim_Exp3	Glutamine	A240	WT	D1	WT-D1
Gln A243 KO Naive_Exp1	Glutamine	A243	KO	D0	KO-D0
Gln A243 KO Naive_Exp2	Glutamine	A243	KO	D0	KO-D0
Gln A243 KO Naive_Exp3	Glutamine	A243	KO	D0	KO-D0
Gln A243 KO Stim_Exp1	Glutamine	A243	KO	D1	KO-D1
Gln A243 KO Stim_Exp2	Glutamine	A243	KO	D1	KO-D1
Gln A243 KO Stim_Exp3	Glutamine	A243	KO	D1	KO-D1
Gln A244 WT Naive_Exp1	Glutamine	A244	WT	D0	WT-D0
Gln A244 WT Naive_Exp2	Glutamine	A244	WT	D0	WT-D0
Gln A244 WT Naive_Exp3	Glutamine	A244	WT	D0	WT-D0
Gln A244 WT Stim_Exp1	Glutamine	A244	WT	D1	WT-D1
Gln A244 WT Stim_Exp2	Glutamine	A244	WT	D1	WT-D1
Gln A244 WT Stim_Exp3	Glutamine	A244	WT	D1	WT-D1
Gln A245 WT Naive_Exp1	Glutamine	A245	WT	D0	WT-D0
Gln A245 WT Naive_Exp2	Glutamine	A245	WT	D0	WT-D0
Gln A245 WT Naive_Exp3	Glutamine	A245	WT	D0	WT-D0
Gln A245 WT Stim_Exp1	Glutamine	A245	WT	D1	WT-D1
Gln A245 WT Stim_Exp2	Glutamine	A245	WT	D1	WT-D1
Gln A245 WT Stim_Exp3	Glutamine	A245	WT	D1	WT-D1
Gln LJ336 KO Naive_Exp1	Glutamine	LJ336	KO	D0	KO-D0
Gln LJ336 KO Naive_Exp2	Glutamine	LJ336	KO	D0	KO-D0
Gln LJ336 KO Naive_Exp3	Glutamine	LJ336	KO	D0	KO-D0
Gln LJ336 KO Stim_Exp1	Glutamine	LJ336	KO	D1	KO-D1
Gln LJ336 KO Stim_Exp2	Glutamine	LJ336	KO	D1	KO-D1
Gln LJ336 KO Stim_Exp3	Glutamine	LJ336	KO	D1	KO-D1
Gln LJ337 KO Naive_Exp1	Glutamine	LJ337	KO	D0	KO-D0
Gln LJ337 KO Naive_Exp2	Glutamine	LJ337	KO	D0	KO-D0
Gln LJ337 KO Naive_Exp3	Glutamine	LJ337	KO	D0	KO-D0
Gln LJ337 KO Stim_Exp1	Glutamine	LJ337	KO	D1	KO-D1
Gln LJ337 KO Stim_Exp2	Glutamine	LJ337	KO	D1	KO-D1
Gln LJ337 KO Stim_Exp3	Glutamine	LJ337	KO	D1	KO-D1

## Sheet: Section 1 - Relative Amounts
	13BPG	2-AB	2-HG	2-KB	2-Oxoadipate	3PG	4-OH-PheLac	5-Oxoproline	5M-adenosine	A	a-KG	Ac-carnitine	Ac-choline	Aconitate	Adenine	ADP	ADP/ATP	Ala	AMP	AMP/ATP	Arg	Arg-Succ	Asn	Asp	ATP	C	Carbamoyl-Asp	Carnitine	CDP	CDP-EtA	Choline	Cit	Citrulline	CMP	Creatine	Creatine/P-Creatine	Creatinine	CTP	Cys	Cytosine	dA	dC	dG	DHAP	DMG	dTMP	dU	F16BP	Fru
Glc A240 WT Na√Øve	0	5827.56	14199	0	397.196	0	0	15643.4	956.155	0	254.223	185044	0	2047.67	45.1656	3080.96	1.35637	14484.4	7375.71	3.2123	95924.1	0	30973.1	191780	2303.96	328.147	0	56448.2	0	161.51	5682.96	139976	1862.22	0	19012.9	0	31834	0	149.755	0	0	9009.32	63.9508	0	5487.69	12.209	19.2069	0	7303.87
Glc A240 WT Stim	0	9127.21	17105.3	0	166.706	0	1267.11	43724.3	3194.92	0	250.964	71513.1	0	2790.46	205.229	5941.43	0.96738	40113.1	0	0	95265.4	0	61939.8	336557	6195.04	78.7955	0	31399.6	0	211.304	9782	124999	2045.79	0	19768.9	0	39100.5	25.6195	0	629.728	0	2805.29	0	0	63510.6	0	0	0	5584.78
Glc A243 KO Na√Øve	0	932.948	37439.4	0	902.549	0	0	46913	1161.17	0	514.248	275099	0	2609.3	34.9831	2622.93	2.31378	30788.8	5000.95	4.50924	300775	0	59695.9	168604	1145.86	1514.12	0	118594	0	120.305	25599.2	112418	6600.03	0	37977.4	0	108252	0	4164.65	1838.04	0	4548.4	247.566	0	5797.34	0	0	0	25595.9
Glc A243 KO Stim	0	840.84	43129.9	0	361.99	0	550.457	86146.5	532.696	270.301	667.324	49404.8	159.591	1004.16	43.8129	1537.14	1.93126	34252.3	71.5681	0.119801	191749	0	47111.1	182227	822.698	96.7809	0	25357.9	0	0	23649.5	59613.1	5528.18	0	23288.5	0	81067.2	0	1536.06	1890.37	0	23043.3	169.324	0	51975.7	0	0	0	14426.9
Glc A244 WT Na√Øve	0	1628.39	21808	0	371.182	0	0	23457.6	310.858	0	449.976	122234	0	1182.06	39.492	944.659	1.96339	15852.2	1741.41	3.42994	154219	0	34759.9	113669	478.328	271.865	0	41210.3	0	0	7900.81	88259.2	3217.99	0	19716.2	0	52876.1	0	2035.43	0	0	10803.5	31.2723	0	8080.47	18.661	0	0	12975.6
Glc A244 WT Stim	0	1906.29	26228.8	0	1136.78	0	208.071	54555	203.101	0	516.098	28605.3	0	877.419	135.777	786.146	1.96672	22304.9	0	0	126577	0	38155.8	137964	527.769	177.562	0	10880.3	0	0	7058.31	71554	4252.55	0	15048.2	0	45755	0	867.044	687.451	0	5850.47	68.8657	0	89827.2	0	0	0	10269.5
Glc A245 WT Na√Øve	0	4453.37	26433.5	0	471.084	0	0	23875.6	673.836	0	334.651	210124	0	1411.52	27.759	1938.32	3.64313	14381.7	3887.99	7.50211	120089	0	32113.5	160228	645.591	0	0	69384.6	0	61.6869	11141.6	102558	2255.11	0	21371.6	0	48998.5	0	395.09	0	36.9597	8081.7	165.377	0	11314.1	20.4425	76.3569	0	8477.09
Glc A245 WT Stim	0	2137.68	31180.6	0	431.369	0	148.207	39031.2	271.711	0	430.171	36008	3483.55	1624.38	0	1757.7	1.20894	28243.3	0	0	185034	0	62229.4	251145	1426.69	81.7363	0	8955.05	0	0	6201.54	192134	4855	0	17626.9	0	57154.5	0	214.944	579.221	0	34295.5	28.2821	0	70484.4	0	0	0	14153.6
Glc LJ336 KO Na√Øve	0	2103.83	23619.9	0	166.837	0	0	30244.5	1015.63	0	232.891	218422	0	2144.77	64.7147	3056.37	1.72497	20329.7	7438.72	4.2438	177791	0	46690.2	225418	1882.31	189.186	0	64970.4	0	208.082	4197.24	114645	4854.26	0	24782.6	0	53377.2	0	589.641	1001.91	0	8589	26.4274	0	7930.06	48.7757	0	0	14008.7
Glc LJ336 KO Stim	0	3975.88	22854.3	0	471.507	0	1163.86	67026.7	3336.05	1216.22	629.105	84929.6	256.132	1649.03	206.742	5635.71	1.31871	38505.5	1255.93	0.294356	153070	0	58543.7	329586	4300.95	170.088	0	40908.2	0	162.677	14930.5	69747.3	3279.57	0	23433.8	0	62820.7	0	128.639	1379.31	0	10902.2	40.6657	0	14884.6	0	0	0	11521.4
Glc LJ337 KO Na√Øve	0	3783.17	20790	19.2925	414.499	0	0	22327.2	1856.93	0	331.99	255536	0	2393.29	238.853	2958.82	1.46644	18815	7131.04	3.53293	146825	0	35444.3	170444	2051.9	539.017	0	90072.1	0	260.347	11349.1	51368.3	3453.11	0	24395.3	0	48512.9	0	162.875	1444.82	0	6378.44	49.565	0	3641.32	15.747	0	0	11132.5
Glc LJ337 KO Stim	0	4112.68	18540	0	542.652	0	818.778	48322.1	2348.51	1013.26	492.074	70693	59.9457	1508.3	27.2257	4807.23	1.21676	34747.7	917.118	0.233384	116582	0	61512.3	332728	3948.05	82.6024	0	28021.1	0	20.045	4534.5	71773.1	2788.23	0	19537.4	0	41342.2	24.2788	0	956.837	0	5097.65	41.6787	0	12082	0	0	0	8133.15
Gln A240 WT Na√Øve	0	10680.2	8944.67	28.904	156.245	0	178.584	7760.55	3430.64	2764.31	274.744	580753	5560.12	4810.67	857.576	6177.76	1.24414	15159.3	12097.5	2.45793	66113.3	0	17985.8	136592	5066.17	1455.51	0	335909	263.167	864.047	33725.4	132631	1099.13	81.7088	36498.7	0	36801.2	77.9079	0	440.547	0	9223.78	57.1829	0	1726.73	0	55.2217	549.095	4293.79
Gln A240 WT Stim	107.459	13334.7	6540.35	2.68948	215.404	347.178	4068.64	33500.4	9935.19	979.27	752.339	192092	6221.79	4247.72	612.303	8941.85	0.655525	42041.6	7203.31	0.524924	52459.8	214.966	40600.5	229428	13663.3	211.906	244.822	152303	603.347	1491.56	20045.3	154079	1072.05	56.3709	29408.6	89.9376	37570.1	580.755	0	652.429	0	10027.1	21.1636	0	3020.46	13.0281	0	259.774	1593.93
Gln A243 KO Na√Øve	0	4197.57	12568.4	18.5383	324.971	0	88.9863	8682.83	4959.86	2223.79	347.726	382757	6327.99	4743.13	517.459	4778.71	1.17893	12625.2	12423.1	3.03498	69689.4	0	16298.7	122044	4160.44	1600.73	0	316136	96.8739	586.956	36738.6	165939	1376.38	65.677	29543	0	32521.1	77.551	0	566.506	0	8784.56	76.6221	0	4240.48	0	0	208.484	4766.49
Gln A243 KO Stim	3.05786	7313.34	7548.87	7.48161	155.952	119.11	2799.89	35103	7404.84	1060.79	538.461	146778	5364.76	2843.2	388.527	9280.58	0.973862	34852.5	6430.81	0.670177	60127.9	0	36565.9	249882	9601.97	158.44	0	123682	439.15	918.104	18799.8	108139	0	86.3488	23112.7	190.563	33599.5	305.903	0	553.748	9.52447	13259.7	40.2248	0	1923.07	3.2045	0	75.5456	2864.2
Gln A244 WT Na√Øve	0	8044.74	17514.1	32.3955	460.737	0	97.5075	38600.5	5290.52	5293.99	501.766	508696	7894.21	6049.91	1173.18	6707.99	1.25871	25901.1	17602.3	3.27682	132222	0	27287.9	170995	5278.04	2565.18	0	444360	221.454	773.59	67529.1	212281	2554.17	119.417	48504.5	0	58650.6	90.4327	0	744.719	0	75243.5	70.1464	0	1950.91	0	0	603.796	8191.86
Gln A244 WT Stim	10.5906	12325.9	9193.9	14.0733	275.562	135.799	4386.53	37903.5	6364.37	599.499	360.662	202333	5572.05	4373.52	317.169	10699.7	0.88011	43283.1	5636.22	0.462891	62377.1	37.3012	42765.1	252790	12127.7	77.8292	147.584	149166	420.274	1158.27	15646.8	166489	1234.62	57.2453	26925.3	198.356	37423.4	375.122	0	484.793	0	641.282	23.9579	0	2457.17	3.89866	0	68.1434	2448.72
Gln A245 WT Na√Øve	0	12753.5	17604.8	52.6482	844.154	0	143.571	13928.8	5221.11	3143.03	672.544	591033	8343.55	6625.88	1117.57	6855.95	1.29442	20634.1	17549.5	3.33805	116836	0	25107.8	171640	5341.67	2241.54	0	424142	169.409	900.474	54752.2	237354	1816.79	87.2836	47107.5	0	54843.1	42.2458	0	961.702	0	768.288	98.0625	0	6905.82	0	0	373.505	6534.28
Gln A245 WT Stim	43.5046	13062.6	8970.21	4.84516	144.753	154.314	4868.29	40269.7	8984	979.809	551.814	210305	7244.11	4395.39	530.143	11280.5	0.870835	42062.3	6862.31	0.536248	68347.6	25.5868	43673.7	248814	12872.9	196.43	103.047	169216	508.376	1277.91	22186.4	163581	892.768	37.5203	29507.9	315.56	42307.4	449.102	0	602.392	0	30502.5	39.1956	0	3888.54	3.27523	0	94.5529	2234.3
Gln LJ336 KO Na√Øve	0	4579.13	14408.6	20.8697	266.127	0	98.6816	9258.79	3654.07	2189.96	331.048	384569	5228.51	4057.29	430.452	4481.3	1.55529	13977.8	8758.75	3.03712	91129.7	0	19034.2	111858	2915.97	1028.64	0	300616	90.5392	532.779	36614.6	165278	907.366	11.6866	30897.5	0	40161	24.9569	0	441.138	0	15062.1	34.0693	0	1454.14	0	11.0524	191.413	5889.25
Gln LJ336 KO Stim	26.2717	7360.32	8662.89	7.3394	145.328	139.157	3206.91	39047.3	7429.29	437.379	465.999	158575	6291.02	2650.29	397.955	10740.7	1.0597	36525	6002.94	0.593256	72747.1	0	38018.4	258066	10162.8	332.224	0	146567	537.376	1067.52	25640.8	123117	0	61.9748	27606.1	317.049	41676.1	348.933	0	660.302	18.1311	5548.81	51.5227	0	2790.59	7.56805	5.44279	48.0802	3077.4
Gln LJ337 KO Na√Øve	0	6595.99	11009.9	33.83	266.901	0	207.142	8122.26	5387.63	2761.99	386.76	471488	4628.23	4642.33	1038.73	5235.71	1.17811	14238.7	12335.3	2.77093	71079.8	0	17993.1	132970	4634.23	1774.53	0	322398	199.436	812.776	33847.4	161989	963.165	118.979	37262.3	0	35312.2	109.891	0	504.846	0	44234.1	129.931	0	2495.92	0	20.8929	306.395	3767.33
Gln LJ337 KO Stim	62.6564	9969.21	7490.86	3.07811	190.779	208.418	4455.8	38989.9	8959.37	136.213	731.049	181983	6843.72	3007.42	536.535	12676.1	1.04	38990.4	6663.16	0.545767	64480.7	0	41193.7	271671	12180.6	205.569	0	166489	676.333	1436.56	25524.3	129033	0	58.0935	34344.5	114.608	41925.5	475.645	0	670.597	5.5392	71563	32.7734	2.30785	1628.71	7.95315	0	123.946	1900.23
[truncated: 72 more columns]

## Sheet: Section 2 - Isotopomer MIDs
	13BPG-M0	13BPG-M1	13BPG-M2	13BPG-M3	2-AB-M0	2-AB-M1	2-AB-M2	2-AB-M3	2-AB-M4	2-HG-M0	2-HG-M1	2-HG-M2	2-HG-M3	2-HG-M4	2-HG-M5	2-KB-M0	2-KB-M1	2-KB-M2	2-KB-M3	2-KB-M4	2-Oxoadipate-M0	3PG-M0	3PG-M1	3PG-M2	3PG-M3	4-OH-PheLac-M0	5-Oxoproline-M0	5-Oxoproline-M1	5-Oxoproline-M2	5-Oxoproline-M3	5-Oxoproline-M4	5-Oxoproline-M5	5M-adenosine-M0	5M-adenosine-M1	5M-adenosine-M10	5M-adenosine-M11	5M-adenosine-M2	5M-adenosine-M3	5M-adenosine-M4	5M-adenosine-M5	5M-adenosine-M6	5M-adenosine-M7	5M-adenosine-M8	5M-adenosine-M9	a-KG-M0	a-KG-M1	a-KG-M2	a-KG-M3	a-KG-M4
Glc A240 WT Na√Øve	0	0	0	0	99.9263	0	0.0737384	0	1.51149e-06	99.9533	0	0.0465352	0.000128805	7.96244e-07	1.00935e-08	0	0	0	0	0	66.6667	0	0	0	0	0	99.961	0	0.0384622	0.000527423	2.24708e-07	1.81889e-08	99.3276	0	3.07453e-17	0	0.671886	0	0.000495804	0	8.53692e-08	0	3.74978e-12	0	99.8772	0	0.122837	0	7.55375e-06
Glc A240 WT Stim	0	0	0	0	99.9995	0	0	0.000492907	0	99.9968	0	0.00226012	0.000987756	0	3.14299e-08	0	0	0	0	0	100	0	0	0	0	100	99.3172	0.679835	0	0.0029567	0	7.17133e-08	2.56908	0	0	1.80887e-10	0.0173782	0	1.28238e-05	97.2341	0	0.17938	0	2.20616e-05	66.5848	0	0.0818913	0	5.03583e-06
Glc A243 KO Na√Øve	0	0	0	0	99.9263	0	0.0737384	0	1.51149e-06	99.9901	0	0.00894407	0.000939944	0	3.04491e-08	0	0	0	0	0	100	0	0	0	0	0	99.9982	0	0	0.00177992	0	4.76678e-08	99.3276	0	3.07453e-17	0	0.671886	0	0.000495804	0	8.53692e-08	0	3.74978e-12	0	66.5848	0	0.0818913	0	5.03583e-06
Glc A243 KO Stim	0	0	0	0	99.9263	0	0.0737384	0	1.51149e-06	99.9988	0	0	0.00124154	0	3.66322e-08	0	0	0	0	0	100	0	0	0	0	100	99.8047	0.192424	0	0.00283098	0	6.91909e-08	0	0	0	1.8569e-10	0	0	0	99.8158	0	0.184142	0	2.26473e-05	99.8772	0	0.122837	0	7.55375e-06
Glc A244 WT Na√Øve	0	0	0	0	99.9263	0	0.0737384	0	1.51149e-06	99.9815	0	0.0180759	0.000403267	0	1.94473e-08	0	0	0	0	0	66.6667	0	0	0	0	0	99.9983	0	0.000607136	0.00112435	0	3.423e-08	99.3276	0	3.07453e-17	0	0.671886	0	0.000495804	0	8.53692e-08	0	3.74978e-12	0	99.8772	0	0.122837	0	7.55375e-06
Glc A244 WT Stim	0	0	0	0	99.9263	0	0.0737384	0	1.51149e-06	99.9733	0	0.0258379	0.000877735	5.30827e-07	2.54471e-08	0	0	0	0	0	66.6667	0	0	0	0	66.6667	99.998	0	0	0.00195248	0	5.12049e-08	8.32762	0	0	1.70122e-10	0.0563309	0	4.15682e-05	91.4473	0	0.168704	0	2.07486e-05	99.8772	0	0.122837	0	7.55375e-06
Glc A245 WT Na√Øve	0	0	0	0	99.9263	0	0.0737384	0	1.51149e-06	99.9638	0	0.0356883	0.000489795	1.87092e-06	1.74953e-08	0	0	0	0	0	100	0	0	0	0	0	99.9641	0	0.0356429	0.000287733	1.09231e-07	1.42378e-08	99.3276	0	3.07453e-17	0	0.671886	0	0.000495804	0	8.53692e-08	0	3.74978e-12	0	66.5848	0	0.0818913	0	5.03583e-06
Glc A245 WT Stim	0	0	0	0	99.9263	0	0.0737384	0	1.51149e-06	99.976	0	0.0234554	0.000569141	0	2.28468e-08	0	0	0	0	0	100	0	0	0	0	66.6667	66.6545	0.0108467	0	0.00134075	0	3.49368e-08	0	0	0	1.23793e-10	0	0	0	66.5439	0	0.122762	0	1.50982e-05	99.8772	0	0.122837	0	7.55375e-06
Glc LJ336 KO Na√Øve	0	0	0	0	99.9263	0	0.0737384	0	1.51149e-06	99.9557	0	0.0441408	0.000127081	1.57212e-07	1.00997e-08	0	0	0	0	0	100	0	0	0	0	0	99.9825	0	0.0168589	0.000645487	0	2.33212e-08	99.3276	0	3.07453e-17	0	0.671886	0	0.000495804	0	8.53692e-08	0	3.74978e-12	0	66.5848	0	0.0818913	0	5.03583e-06
Glc LJ336 KO Stim	0	0	0	0	99.9263	0	0.0737384	0	1.51149e-06	99.9796	0	0.0190305	0.00133183	0	3.66487e-08	0	0	0	0	0	100	0	0	0	0	100	99.9914	0.00590114	0	0.00272286	0	6.69954e-08	0	0	0	1.8569e-10	0	0	0	99.8158	0	0.184142	0	2.26473e-05	99.8772	0	0.122837	0	7.55375e-06
Glc LJ337 KO Na√Øve	0	0	0	0	99.9263	0	0.0737384	0	1.51149e-06	99.9857	0	0.0137504	0.000500664	0	2.14442e-08	0	0	0	0	33.3333	100	0	0	0	0	0	99.9844	0	0.014576	0.00103229	0	3.20289e-08	99.3276	0	3.07453e-17	0	0.671886	0	0.000495804	0	8.53692e-08	0	3.74978e-12	0	99.8772	0	0.122837	0	7.55375e-06
Glc LJ337 KO Stim	0	0	0	0	99.9263	0	0.0737384	0	1.51149e-06	99.8789	0	0	0.121037	0	1.47616e-05	0	0	0	0	0	100	0	0	0	0	100	99.706	0.291201	0	0.00277876	0	6.81093e-08	0	0	0	1.8569e-10	0	0	0	99.8158	0	0.184142	0	2.26473e-05	99.8772	0	0.122837	0	7.55375e-06
Gln A240 WT Na√Øve	0	0	0	0	99.2233	0	0.0067968	0.000345367	0.769601	99.9465	0.0511959	0	0.00229007	0	5.81191e-08	99.9263	0	0.0737384	0	1.51149e-06	100	0	0	0	0	100	33.5968	0.134273	0.000835604	0.000694715	0.738471	65.5289	99.5746	0	3.92981e-18	3.52637e-20	0.425215	0	0.000140042	1.17219e-06	1.79391e-08	3.25095e-10	6.33626e-13	1.12168e-14	99.8772	0	0.122837	0	7.55375e-06
Gln A240 WT Stim	99.9631	0	0.0368828	0	63.3932	10.3425	9.22986	0.310016	16.7244	84.3802	3.11953	1.00172	4.68502	0	6.81353	33.3088	0	0.0245795	0	5.03831e-07	100	99.9631	0	0.0368828	0	100	8.72724	1.28503	0.492756	0.893389	3.0378	85.5638	99.9642	0	0	2.64946e-19	0	0.0357482	0	2.56823e-05	0	3.43084e-09	0	9.44044e-14	50.0447	0	0.0615491	0	3.7849e-06
Gln A243 KO Na√Øve	0	0	0	0	99.9425	0	0.0575031	0	1.00766e-06	99.998	0	0	0.00195631	0	5.12835e-08	66.6175	0	0.049159	0	1.00766e-06	100	0	0	0	0	100	41.5186	0	0.0100521	0.000120909	0.441798	58.0294	99.5039	0	2.04968e-17	3.49592e-20	0.494364	0.00142785	0.000330536	2.53925e-06	5.69128e-08	4.02944e-10	2.49986e-12	1.19466e-14	99.8772	0	0.122837	0	7.55375e-06
Gln A243 KO Stim	33.321	0	0.0122943	0	72.685	6.42808	5.97244	0	14.9145	87.3262	2.08801	0.976539	3.7875	0	5.82171	33.3088	0	0.0245795	0	5.03831e-07	100	99.9631	0	0.0368828	0	100	7.71949	0.875319	0.174924	0.884351	2.93417	87.4117	99.9607	0	0	1.62587e-19	0.0236727	0.0156169	0	1.41278e-05	0	2.00978e-09	0	5.69526e-14	55.0844	0	0.0677473	0	4.16605e-06
Gln A244 WT Na√Øve	0	0	0	0	99.669	0	0.0607256	0	0.27025	99.9985	0	0	0.00147767	0	4.14723e-08	66.6175	0	0.049159	0	1.00766e-06	100	0	0	0	0	100	50.1702	0.365748	0.0103558	0.00112101	0.643366	48.8092	99.6505	0	0	5.12666e-20	0.349466	0	4.0748e-05	1.62344e-06	0	4.65044e-10	0	1.62294e-14	99.8772	0	0.122837	0	7.55375e-06
Gln A244 WT Stim	66.6421	0	0.0245885	0	68.8532	9.55811	7.87013	0	13.7186	88.0702	2.49391	0.816846	3.31895	0	5.30011	66.6175	0	0.049159	0	1.00766e-06	100	99.9631	0	0.0368828	0	100	7.8703	0.725544	0.199079	0.461792	2.9411	87.8022	99.622	0.235619	0	1.71856e-19	0.123959	0.018427	0	1.51884e-05	0	2.1393e-09	0	6.03525e-14	89.9764	0	0.11066	0	6.80495e-06
Gln A245 WT Na√Øve	0	0	0	0	99.478	0	0.0171703	0.000310454	0.504527	99.9984	0	0	0.00163874	0	4.47739e-08	99.9263	0	0.0737384	0	1.51149e-06	100	0	0	0	0	100	48.6436	0	0.00723844	0.000395774	0.250706	51.0981	99.5549	0	3.68733e-18	3.00335e-20	0.444659	0.000217352	0.000221086	1.8433e-06	2.86129e-08	3.17288e-10	8.41518e-13	9.68826e-15	99.8772	0	0.122837	0	7.55375e-06
Gln A245 WT Stim	99.9631	0	0.0368828	0	66.6444	9.96067	8.4494	0.063241	14.8823	89.4933	1.47865	0.921316	3.3338	0	4.77292	33.3088	0	0.0245795	0	5.03831e-07	100	99.9631	0	0.0368828	0	100	8.27571	1.01156	0.251981	0.405336	3.01458	87.0408	99.9749	0	0	2.1086e-19	0	0.0251088	0	1.95764e-05	0	2.67993e-09	0	7.46147e-14	74.8071	0	0.0920038	0	5.65769e-06
Gln LJ336 KO Na√Øve	0	0	0	0	99.9391	0	0.0608573	0	1.00766e-06	99.998	0	0	0.00201091	0	5.24026e-08	66.6175	0	0.049159	0	1.00766e-06	100	0	0	0	0	100	38.3477	0	0.0069569	0.000411091	0.213118	61.4319	99.4025	0	1.42177e-17	1.79107e-21	0.597075	0	0.000385019	0	5.67239e-08	0	2.07121e-12	0	99.8772	0	0.122837	0	7.55375e-06
Gln LJ336 KO Stim	99.9631	0	0.0368828	0	75.243	4.46199	6.61946	0	13.6756	89.3228	1.51276	0.423101	3.59478	0	5.14653	66.6175	0	0.049159	0	1.00766e-06	100	99.9631	0	0.0368828	0	100	8.14603	0.728877	0.207965	0.589809	2.81852	87.5088	99.9655	0	0	1.85471e-19	0.0143248	0.0201169	0	1.67108e-05	0	2.32747e-09	0	6.53255e-14	68.8861	0	0.0847217	0	5.20988e-06
Gln LJ337 KO Na√Øve	0	0	0	0	99.9582	0	0.0417748	5.82339e-06	5.03831e-07	99.9981	0	0	0.0018913	0	4.9951e-08	99.9263	0	0.0737384	0	1.51149e-06	100	0	0	0	0	100	38.3875	0	0.0193126	6.59321e-05	0.757056	60.836	99.6841	0	1.02484e-17	7.09971e-20	0.312613	0.00306722	0.000165268	5.2001e-06	2.84564e-08	8.20854e-10	1.24993e-12	2.42878e-14	99.8772	0	0.122837	0	7.55375e-06
Gln LJ337 KO Stim	99.9631	0	0.0368828	0	70.2893	7.16591	8.0327	0	14.5121	85.5636	2.18864	1.01396	4.52553	0	6.70829	33.3088	0	0.0245795	0	5.03831e-07	100	99.9631	0	0.0368828	0	100	9.57307	0.821537	0.281001	0.526244	3.02934	85.7688	99.9697	0	0	2.36946e-19	0	0.0302402	0	2.25213e-05	0	3.0421e-09	0	8.41593e-14	68.0908	0	0.0837435	0	5.14973e-06
[truncated: 714 more columns]

## Sheet: Section 3 - MSVA Scores
KEGG Compound Metabolic Pathway	KO-D0 (Average MSVA Pathway Activity)	KO-D1 (Average MSVA Pathway Activity)	WT-D0 (Average MSVA Pathway Activity)	WT-D1 (Average MSVA Pathway Activity)	Average Pathway Activity Scores Across Conditions (MSVA)	F-statistic	P value	Adjusted P value (BH FDR < 0.05)
Glutathione Metabolism	-0.393491	0.273696	-0.338959	0.353978	-0.0261943	48.2423	4.87283e-20	1.12075e-18
Ammonia Recycling	-0.361322	0.368828	-0.414288	0.295615	-0.0277916	40.7431	4.01269e-18	4.61459e-17
Glucose-Alanine Cycle	-0.224019	0.258147	-0.203022	0.174733	0.00145993	15.4728	2.81471e-09	2.15794e-08
Urea Cycle	-0.203011	0.200897	-0.232896	0.147903	-0.0217769	11.6932	1.95299e-07	1.12297e-06
Glutamate Metabolism	-0.250071	0.176037	-0.0964428	0.190874	0.00509925	9.18064	4.28336e-06	1.97035e-05
Transfer of Acetyl Groups into Mitochondria	-0.0981803	0.229212	-0.172732	0.123368	0.0204171	8.16524	1.59664e-05	6.12045e-05
Arginine and Proline Metabolism	-0.098157	0.206573	-0.206591	0.178758	0.0201457	7.93082	2.17592e-05	7.14946e-05
Fructose and Mannose Degradation	0.125569	-0.143551	0.332306	-0.124669	0.0474139	6.95779	8.05112e-05	0.00023147
Methionine Metabolism	-0.0766113	0.0677063	-0.121678	0.201001	0.0176043	6.64633	0.000123376	0.000315294
Citric Acid Cycle	-0.151359	0.164629	-0.213759	0.0786852	-0.0304509	6.37699	0.000179014	0.000411732
Aspartate Metabolism	-0.205492	0.0430147	-0.254434	0.448006	0.00777372	5.86233	0.000367494	0.000768396
Galactose Metabolism	0.185324	-0.225239	0.30408	-0.265364	-0.000299652	5.51935	0.00059689	0.00107306
Glycine, Serine and Threonine Metabolism	-0.161878	0.123913	-0.153216	0.190614	-0.000141845	5.50809	0.000606515	0.00107306
Gluconeogenesis	-0.0330006	0.165175	-0.0561389	0.039675	0.0289276	3.69347	0.00844923	0.0138809
Carnitine Synthesis	-0.0891483	0.0497588	-0.0647293	0.0922628	-0.002964	2.80235	0.0316466	0.0485247

## Sheet: Section 4 - DPI
With B-H Correction (BH FDR < 0.05)
Comparison	Count of Differentially Produced Isotopomers (DPI)
Glucose D1 Up	11
Glucose D1 Down	11
Glutamine D1 Up	122
Glutamine D1 Down	65
Glucose KO Up	0
Glucose KO Down	0
Glutamine KO Up	0
Glutamine KO Down	0
Glucose Day
Name_Iso	mean2	mean1	sd2	sd1	pvalue	t.statistic	p.adjust	foldchange	log2foldchange
ATP-M0	0.740924	99.4493	1.40316	0	1.2489e-10	-172.315	3.27212e-08	0.00745027	-7.06849
5M-adenosine-M0	1.81612	99.3276	3.35141	0	1.03007e-08	-71.2695	5.39759e-07	0.0182841	-5.77327
5M-adenosine-M2	0.0122848	0.671886	0.0226701	1.71995e-16	1.03007e-08	-71.2695	5.39759e-07	0.0182841	-5.77327
5M-adenosine-M4	9.06534e-06	0.000495804	1.67289e-05	6.99289e-19	1.03007e-08	-71.2695	5.39759e-07	0.0182841	-5.77327
ADP-M0	3.17914	99.1776	2.78761	0.525328	1.56519e-09	-82.8953	2.0504e-07	0.0320551	-4.9633
Pro-OH-M2	0.00710377	0.0459539	0.00900841	0.0172472	0.00143302	-4.89067	0.0284983	0.154585	-2.69353
DMG-M4	3.88858e-07	1.51149e-06	5.20004e-07	0	0.00322316	-5.28819	0.0407097	0.257268	-1.95866
Ser-M2	0.0120671	0.0368828	0.0115272	0	0.00326299	-5.27326	0.0407097	0.327175	-1.61187
Asp-M0	91.4401	98.8251	2.75479	0.704031	0.000893861	-6.36212	0.0234192	0.925271	-0.112051
Mal-M0	92.5212	99.4208	3.20925	0.441127	0.00306508	-5.21714	0.0407097	0.930602	-0.103764
Glu-M0	92.4075	99.2858	2.73743	0.692533	0.00124288	-5.96684	0.027352	0.930722	-0.103578
Pro-OH-M0	99.9917	99.9538	0.00835457	0.0170938	0.00161783	4.87954	0.0284983	1.00038	0.000546953
5-Oxoproline-M5	6.03584e-08	2.82791e-08	1.443e-08	1.22388e-08	0.00208538	4.15291	0.034148	2.13438	1.09382
5-Oxoproline-M3	0.00243042	0.000899534	0.000641886	0.000533019	0.00125276	4.49443	0.027352	2.70187	1.43396
Asp-M1	3.71505	0.748077	1.01057	0.423836	0.000355278	6.63188	0.0132976	4.96613	2.31212
Glu-M1	2.3378	0.376429	0.932342	0.416466	0.00226551	4.70494	0.0349155	6.21047	2.6347
Mal-M2	4.16097	0.479071	1.53212	0.342622	0.00163158	5.74457	0.0284983	8.6855	3.11861
Asp-M2	4.46643	0.426733	1.39973	0.284625	0.000694195	6.9276	0.0202088	10.4666	3.38772
Glu-M2	5.0847	0.336794	1.62001	0.286663	0.000679871	7.06912	0.0202088	15.0974	3.91622
Mal-M1	2.85503	0.0999647	1.33453	0.131838	0.00378244	5.03235	0.0450454	28.5604	4.83594
ADP-M5	91.6147	1.99138e-08	5.96123	3.089e-08	2.49173e-07	37.6448	1.08806e-05	4.60056e+09	32.0992
ADP-M7	0.0906795	1.37475e-11	0.0393362	2.13957e-11	0.00241802	5.64667	0.0351956	6.59609e+09	32.619
Glucose Genotype
None significant BH FDR < 0.05
Glutamine Day
Name_Iso	mean2	mean1	sd2	sd1	pvalue	t.statistic	p.adjust	foldchange	log2foldchange
SAM-M8	4.90144e-13	1.45352e-10	1.2006e-12	1.29395e-23	8.41602e-12	-295.548	1.62429e-09	0.00337213	-8.21212
SAM-M6	2.56473e-08	9.19204e-07	6.28228e-08	1.28337e-20	3.66501e-07	-34.8402	5.89457e-06	0.0279016	-5.16351
5M-adenosine-M2	0.0269928	0.437232	0.0484971	0.102221	4.11939e-05	-8.88152	0.000248451	0.0617357	-4.01775
UDP-M4	1.05416e-05	0.00013704	2.58214e-05	7.39413e-05	0.00700205	-3.95628	0.0167875	0.0769231	-3.70044
GSSG-M0	7.8283	98.2338	2.63779	2.15907	4.79992e-14	-64.9647	1.85277e-11	0.0796905	-3.64945
Met-M2	0.00239672	0.026146	0.00355248	0.0169362	0.0176448	-3.36171	0.037218	0.0916668	-3.44746
SAM-M4	0.000193648	0.00203834	0.000254896	3.3927e-18	1.04815e-05	-17.7271	9.64602e-05	0.0950025	-3.39589
ADP-M9	8.72054e-16	8.22066e-15	2.13609e-15	2.97582e-15	0.000812422	-4.91394	0.00282518	0.106081	-3.23676
ADP-M7	7.5635e-11	5.81089e-10	1.51495e-10	2.16038e-10	0.00114625	-4.69224	0.00374961	0.130161	-2.94163
Ac-choline-M6	1.81212e-10	1.2001e-09	1.32957e-10	1.56707e-10	3.34692e-07	-12.1442	5.617e-06	0.150997	-2.72741
ADP-M5	1.12456e-06	6.15319e-06	1.79265e-06	2.43495e-06	0.00266565	-4.07372	0.00763959	0.18276	-2.45197
5-Oxoproline-M0	8.38531	41.7774	0.679045	6.44712	4.78689e-05	-12.6171	0.000271275	0.200714	-2.31679
Gly-M2	0.00251108	0.0122973	0.0015376	0	1.97291e-05	-15.5901	0.000141026	0.204198	-2.29196
Gln-M1	0.0466351	0.213897	0.0144721	0.0808697	0.00349316	-4.98702	0.00920357	0.218026	-2.19743
ATP-M9	2.48321e-15	1.07519e-14	3.46009e-15	4.33456e-15	0.00481618	-3.65187	0.0121506	0.230955	-2.11432
Sarc-M2	0.00918367	0.0368828	0.00596208	0	9.16871e-05	-11.38	0.000421324	0.248996	-2.00581
Fum-M0	25.3253	97.4869	17.7665	2.91991	0.000138733	-9.81731	0.000587811	0.259782	-1.94463
ATP-M7	2.08121e-10	7.64032e-10	2.67108e-10	3.2283e-10	0.00911744	-3.24983	0.0213293	0.272398	-1.87621
GDP-M10	7.77346e-19	2.79845e-18	7.02198e-19	1.4592e-30	0.000887051	-7.05024	0.00297741	0.277778	-1.848
GDP-M8	2.84423e-13	1.02392e-12	2.56927e-13	5.76251e-26	0.000887051	-7.05024	0.00297741	0.277778	-1.848
GDP-M6	1.1086e-08	3.88517e-08	9.85293e-09	2.99939e-22	0.000977674	-6.9027	0.00322549	0.285342	-1.80924
SAM-M2	0.372963	1.27489	0.273151	0	0.000468237	-8.08803	0.00170509	0.292546	-1.77326
ADP-M3	0.00299595	0.00987618	0.00430929	0.00413654	0.0181459	-2.82137	0.0380669	0.303351	-1.72094
Ac-choline-M4	1.53845e-05	5.01289e-05	9.10442e-06	4.24539e-06	5.931e-05	-8.472	0.000315495	0.306898	-1.70417
GDP-M4	0.0001002	0.000315898	8.39808e-05	3.7636e-19	0.0014917	-6.29131	0.0046435	0.317192	-1.65657
GSH-M0	33.223	99.7385	2.42089	0.208259	1.11978e-08	-67.0538	4.80261e-07	0.333101	-1.58597
Cytosine-M2	0.025375	0.0737384	0.0115298	1.24127e-17	0.000150093	-10.2747	0.000618996	0.344122	-1.53901
Mal-M0	25.0723	71.8721	3.04269	3.19434	1.70462e-10	-25.9853	2.19328e-08	0.348846	-1.51934
Orotidine-M0	37.9509	99.9692	2.93647	0.0167637	5.09753e-08	-51.7326	1.51358e-06	0.379626	-1.39735
Ser-M2	0.0139721	0.035367	0.0064585	0.003713	0.000110164	-7.0347	0.000488772	0.395059	-1.33986
CMP-M4	6.32493e-05	0.000158123	5.65719e-05	5.29182e-05	0.0134067	-3	0.0298585	0.4	-1.32193
CMP-M6	5.18594e-09	1.29649e-08	4.63845e-09	4.33887e-09	0.0134067	-3	0.0298585	0.4	-1.32193
CMP-M8	6.83367e-14	1.70842e-13	6.11222e-14	5.71746e-14	0.0134067	-3	0.0298585	0.4	-1.32193
Glu-M0	21.4299	51.9472	2.72065	2.04093	2.57751e-09	-21.9789	1.6582e-07	0.412532	-1.27742
Asp-M0	25.5586	59.0147	3.32664	1.2759	1.99927e-07	-23.0008	3.85858e-06	0.433088	-1.20727
UDP-GlcNAc-M0	44.474	98.3514	4.63546	2.20154e-14	1.00147e-06	-28.4701	1.28855e-05	0.452195	-1.14498
UDP-Glc-M0	45.1188	98.8489	6.90935	1.08846	5.09822e-06	-18.8162	5.46642e-05	0.456442	-1.1315
UMP-M0	48.9389	99.559	4.56301	4.16744e-14	1.26266e-06	-27.1736	1.57222e-05	0.491557	-1.02457
Aconitate-M0	30.3071	61.5598	1.81623	5.09002	5.50063e-06	-14.1651	5.73849e-05	0.492319	-1.02234
UDP-M0	50.0157	99.661	6.25296	0.154015	6.5727e-06	-19.4418	6.67648e-05	0.501859	-0.994646
Gln-M0	2.04286	4.05551	0.233342	0.617438	0.000218693	-7.46896	0.000879327	0.503725	-0.98929
2-KB-M0	44.4117	83.2719	17.2006	18.244	0.00352883	-3.79628	0.00920357	0.533333	-0.906891
2-KB-M2	0.0327726	0.0614487	0.0126928	0.0134627	0.00352883	-3.79628	0.00920357	0.533333	-0.906891
2-KB-M4	6.71774e-07	1.25958e-06	2.60177e-07	2.75959e-07	0.00352883	-3.79628	0.00920357	0.533333	-0.906891
GDP-M2	0.301888	0.550399	0.148748	0	0.00942544	-4.09231	0.021917	0.54849	-0.866463
Ac-choline-M2	0.157111	0.251091	0.0407647	0.0103423	0.00189487	-5.4737	0.00575922	0.625713	-0.676427
Gln-M3	0.219695	0.332148	0.0145369	0.0596461	0.00494443	-4.48676	0.0123932	0.661438	-0.596322
CDP-M0	66.4566	99.559	8.60123	3.24057e-14	0.000226698	-9.42702	0.000902118	0.66751	-0.583138
CDP-EtA-M0	66.4133	99.47	6.39701	0.178228	5.42214e-05	-12.6529	0.000294781	0.667672	-0.582788
a-KG-M0	67.8149	99.8772	14.2765	2.84217e-14	0.00271274	-5.50108	0.00763959	0.678983	-0.558552
a-KG-M4	5.12887e-06	7.55375e-06	1.07974e-06	8.57137e-21	0.00271274	-5.50108	0.00763959	0.678983	-0.558552
a-KG-M2	0.0834043	0.122837	0.0175584	0	0.00271274	-5.50108	0.00763959	0.678983	-0.558552
2-AB-M0	69.518	99.7017	4.23352	0.303376	1.04957e-05	-17.4194	9.64602e-05	0.69726	-0.520231
GABA-M0	69.7389	99.9487	4.15733	0.0304402	1.02647e-05	-17.7991	9.64602e-05	0.697746	-0.519226
Cit-M4	45.1255	61.3524	4.18765	6.61682	0.00080924	-5.07594	0.00282518	0.735512	-0.443178
Succ-M0	74.0977	99.9858	4.88815	0.0327259	4.84922e-05	-12.9724	0.000271275	0.741082	-0.432294
Pro-M0	82.7964	98.7418	1.3412	0.416768	1.56024e-07	-27.81	3.16975e-06	0.838514	-0.254093
2-HG-M0	87.3594	99.9896	2.05015	0.0211037	2.31205e-05	-15.0896	0.000153871	0.873685	-0.194815
Cytosine-M0	92.0276	99.9263	3.79602	0	0.00378029	-5.09682	0.00972794	0.920955	-0.118797
Ac-carnitine-M0	98.1572	99.6315	0.449113	0.225617	0.0001401	-7.18521	0.000587811	0.985202	-0.0215078
Asn-M0	99.5526	99.9488	0.0730536	0.0190208	2.06647e-05	-12.8549	0.000145029	0.996036	-0.00572979
Ala-M0	99.6514	99.9829	0.0961352	0.00766432	0.00036416	-8.42033	0.00140566	0.996684	-0.00479161
ADP-M0	99.5279	99.8577	0.236253	0.0896857	0.0170521	-3.19659	0.0361655	0.996698	-0.00477238
Hypoxanthine-M0	99.8772	99.9232	3.04789e-14	0.0313018	0.0154487	-3.60579	0.0335463	0.999539	-0.000665431
Homocysteine-M0	99.9263	99.9655	0	0.0150236	0.0013829	-6.3975	0.00441157	0.999607	-0.000566394
Gly-M0	99.9975	99.9877	0.0015376	0	1.97291e-05	15.5901	0.000141026	1.0001	0.000141196
Ser-M0	99.986	99.9646	0.00644047	0.00371096	0.000108248	7.0458	0.000485855	1.00021	0.000308536
Met-M0	99.9964	99.9734	0.00336542	0.0167971	0.0192962	3.29374	0.0398307	1.00023	0.00033238
Sarc-M0	99.9908	99.9631	0.00594222	0	9.09947e-05	11.3979	0.000421324	1.00028	0.000398999
Ac-choline-M0	99.8428	99.7489	0.0404926	0.0103465	0.00183664	5.50305	0.00567155	1.00094	0.00135737
GDP-M0	99.6964	99.4493	0.146281	0	0.00901872	4.13752	0.021227	1.00248	0.00358004
5M-adenosine-M0	99.9095	99.5618	0.140945	0.101752	0.000821177	4.89998	0.00282953	1.00349	0.00503016
SAM-M0	99.6052	98.7231	0.253931	0	0.000368741	8.50891	0.00140709	1.00894	0.0128333
Gln-M5	94.123	91.9064	0.24876	0.760868	0.000482644	6.78253	0.00174113	1.02412	0.0343812
Gln-M4	3.56781	3.46452	0.0377838	0.0420739	0.00122377	4.47419	0.00396955	1.02981	0.0423842
Asp-M1	17.8148	15.2316	0.635637	0.536349	2.13712e-05	7.60809	0.000147309	1.1696	0.22601
Glu-M2	6.97324	5.43376	0.107384	0.118194	4.8539e-10	23.614	4.47614e-08	1.28332	0.359878
5-Oxoproline-M5	86.8494	57.6222	0.950366	6.44603	8.35814e-05	10.9875	0.000398301	1.50722	0.59189
Creatinine-M3	0.000884167	0.000582651	3.77603e-05	0.000137488	0.00233483	5.18001	0.00698638	1.51749	0.601688
Aconitate-M4	42.9707	28.0364	3.87632	4.60532	0.000134358	6.07715	0.000576248	1.53268	0.616055
Aconitate-M6	0.00528643	0.00344785	0.000471115	0.000566393	0.000130399	6.11306	0.000565551	1.53326	0.616598
Hypoxanthine-M2	0.122837	0.0767042	0	0.0313501	0.0154695	3.60451	0.0335463	1.60144	0.679367
Asp-M2	20.2682	12.0499	0.699141	0.290712	5.01482e-08	26.5867	1.51358e-06	1.68203	0.750202
Asn-M3	0.000902247	0.000530706	5.24229e-05	0.000157702	0.00147407	5.47627	0.00462595	1.70009	0.765609
Glu-M3	18.9847	10.8764	0.790641	0.320571	1.38787e-07	23.2797	2.97621e-06	1.7455	0.803641
Creatine-M3	0.000727341	0.000414753	0.000125783	0.000201184	0.0113669	3.22708	0.0259623	1.75368	0.810381
P-Choline-M5	5.25877e-08	2.94691e-08	3.68073e-09	6.50769e-09	6.89431e-05	7.57426	0.000348127	1.7845	0.835524
Pro-OH-M5	5.82979e-08	3.10531e-08	1.0061e-09	4.86773e-09	2.27353e-05	13.426	0.000153871	1.87736	0.908704
Met-M5	3.56544e-08	1.87917e-08	6.81621e-09	5.59109e-09	0.00095235	4.68525	0.00316903	1.89734	0.923982
Mal-M1	16.7219	8.59482	0.545216	1.11678	6.30579e-07	16.0186	8.69299e-06	1.94558	0.960204
Aconitate-M1	13.4032	6.80522	1.66643	0.764989	4.81242e-05	8.81398	0.000271275	1.96954	0.977858
Glu-M5	37.2617	18.5377	2.69813	1.4517	5.94262e-07	14.9693	8.58687e-06	2.01004	1.00723
Homocysteine-M2	0.0737384	0.0344063	1.52024e-17	0.0151569	0.00142384	6.35641	0.00450495	2.14317	1.09974
Cit-M1	13.4393	6.00812	1.36002	1.24056	1.88013e-06	9.88828	2.19918e-05	2.23686	1.16147
P-Choline-M3	0.00201994	0.000892112	0.000179566	0.000317455	6.89058e-05	7.57456	0.000348127	2.26422	1.17902
Pro-OH-M3	0.00229851	0.0009731	4.90832e-05	0.000230569	1.91718e-05	13.7721	0.000141026	2.36205	1.24004
Hypoxanthine-M4	7.55375e-06	3.04266e-06	1.00508e-20	2.82979e-06	0.011354	3.90483	0.0259623	2.48261	1.31186
Met-M3	0.00119385	0.000479797	0.00033252	0.00019769	0.00186158	4.52134	0.00570293	2.48824	1.31513
Mal-M2	19.9771	7.87822	0.667452	0.907349	5.79811e-10	26.3104	4.47614e-08	2.53573	1.3424
Asp-M4	33.3444	12.7471	2.93866	0.512354	8.0969e-06	16.9136	8.01385e-05	2.61585	1.38728
Thymine-M0	83.231	27.7437	18.235	32.7328	0.00695792	3.62738	0.016786	3	1.58496
Thymine-M2	0.102364	0.0341214	0.0224269	0.0402575	0.00695792	3.62738	0.016786	3	1.58496
Thymine-M4	6.29479e-06	2.09826e-06	1.37912e-06	2.47559e-06	0.00695792	3.62738	0.016786	3	1.58496
Asp-M3	3.014	0.956838	0.334288	0.0700065	1.35668e-05	14.7537	0.000119018	3.14996	1.65533
Cit-M2	13.7884	4.34759	0.996571	0.898867	1.04717e-08	17.2312	4.80261e-07	3.17151	1.66517
Mal-M4	35.1155	10.9394	2.63529	1.13572	2.20456e-07	20.6367	4.0522e-06	3.20999	1.68257
Aconitate-M2	12.133	3.59513	0.881721	0.396753	1.24887e-07	21.6298	2.83566e-06	3.37483	1.75482
ADP-M2	0.467403	0.132169	0.238072	0.0918231	0.0164216	3.21811	0.0351832	3.53641	1.82229
Glu-M4	1.71118	0.470669	0.16138	0.129573	7.13121e-08	14.682	1.96618e-06	3.63562	1.8622
GSSG-M2	2.60025	0.698108	0.674493	0.489119	0.000321903	5.5922	0.0012551	3.72471	1.89713
Homocysteine-M4	1.51149e-06	3.47688e-07	2.68023e-21	2.97091e-07	0.000208314	9.59547	0.000846411	4.34727	2.12011
Mal-M3	3.11318	0.71546	0.305771	0.120643	8.79096e-07	17.8674	1.17011e-05	4.3513	2.12145
Cit-M3	2.74192	0.513033	0.362311	0.151875	3.43583e-06	13.8973	3.78923e-05	5.34452	2.41806
5M-adenosine-M11	2.05445e-19	3.73852e-20	3.98144e-20	2.30384e-20	1.9153e-05	8.94922	0.000141026	5.49534	2.45821
CDP-M2	2.49121	0.440805	0.886916	0	0.00238771	5.66282	0.00708967	5.6515	2.49863
GSSG-M1	5.54024	0.960089	3.25949	2.13734	0.0190201	2.87833	0.0394719	5.77055	2.52871
5-Oxoproline-M4	2.96258	0.507419	0.083477	0.241249	2.75407e-07	23.5577	4.83214e-06	5.83853	2.54561
5M-adenosine-M9	7.26348e-14	1.22282e-14	1.45662e-14	7.98156e-15	2.43262e-05	8.90845	0.000159151	5.93997	2.57046
UDP-GlcNAc-M2	9.82155	1.64506	1.26439	0	1.82444e-05	15.8402	0.000141026	5.97032	2.57781
Fum-M1	10.5352	1.7407	6.16562	1.56587	0.0162043	3.38638	0.0349433	6.05225	2.59747
CDP-EtA-M2	3.32696	0.528343	1.41878	0.18032	0.00451917	4.79319	0.0114763	6.29697	2.65466
5M-adenosine-M7	2.6049e-09	3.88537e-10	5.52609e-10	2.65715e-10	4.02386e-05	8.85389	0.000246541	6.70438	2.7451
ADP-M4	0.00167369	0.000243312	0.000793707	0.000254281	0.00562873	4.20388	0.0139275	6.87879	2.78216
CTP-M2	2.36389	0.342848	0.802496	0.151754	0.00138148	6.06149	0.00441157	6.89487	2.78552
ADP-M6	5.52689e-07	7.72357e-08	2.50326e-07	8.46247e-08	0.00430896	4.40737	0.011015	7.15587	2.83913
ADP-M10	1.28372e-16	1.79233e-17	5.50102e-17	1.96839e-17	0.00320524	4.63055	0.00865191	7.16229	2.84042
ADP-M8	2.84206e-11	3.965e-12	1.24218e-11	4.34935e-12	0.00356686	4.55153	0.00924032	7.16787	2.84154
Pro-M5	8.42222	1.06421	0.714643	0.30439	1.07561e-07	23.203	2.76792e-06	7.91403	2.98441
Asn-M4	0.443244	0.0491759	0.0663917	0.0185336	1.12315e-05	14.0036	0.000100822	9.01343	3.17208
5M-adenosine-M5	1.89678e-05	2.06305e-06	4.49187e-06	1.75267e-06	8.90786e-05	8.58787	0.000419321	9.19409	3.20071
5-Oxoproline-M1	0.907978	0.0833368	0.212976	0.148412	2.88634e-05	7.78142	0.000182644	10.8953	3.44563
UDP-Glc-M2	8.58015	0.729266	2.13563	0.259321	0.000251101	8.93901	0.000989032	11.7655	3.55649
Fum-M2	12.444	0.771232	6.81011	1.62541	0.00758262	4.08382	0.0179564	16.1353	4.01215
Pro-M1	3.39688	0.169755	0.33839	0.215633	2.21028e-08	19.7002	7.75607e-07	20.0105	4.32269
GSH-M2	5.60064	0.255423	0.603233	0.212988	6.00636e-07	20.4665	8.58687e-06	21.9269	4.45463
UDP-M2	7.58403	0.337436	1.40637	0.156068	4.84682e-05	12.5445	0.000271275	22.4755	4.49028
5-Oxoproline-M2	0.267951	0.00912523	0.116583	0.00605202	0.00282295	5.43078	0.00767366	29.3637	4.87596
5M-adenosine-M3	0.0242097	0.000785404	0.00767254	0.00124841	0.00057307	7.38122	0.0020482	30.8245	4.94601
UDP-Glc-M1	17.4041	0.399906	4.28886	0.979566	0.000128235	9.46777	0.000562484	43.5204	5.44362
2-AB-M4	14.7379	0.257397	1.11507	0.323218	1.15837e-07	30.552	2.79458e-06	57.2576	5.83939
Pro-M2	1.71279	0.0223044	0.195857	0.0338543	2.74454e-06	20.8331	3.11586e-05	76.7915	6.26287
Orotidine-M3	1.52785	0.0149546	0.438008	0.0046059	0.000378468	8.46017	0.00140709	102.166	6.67477
GSSG-M3	15.4723	0.106531	2.60194	0.0686216	2.82442e-05	14.4605	0.000181704	145.238	7.18228
GABA-M2	7.64497	0.0511471	1.18829	0.0306027	1.91717e-05	15.6484	0.000141026	149.47	7.22371
2-AB-M2	7.69567	0.0408046	1.19947	0.0236383	1.93698e-05	15.6293	0.000141026	188.598	7.55917
2-HG-M1	2.14692	0.00853265	0.619731	0.0209006	0.00037741	8.44717	0.00140709	251.612	7.97506
ATP-M6	3.87385e-07	1.00512e-09	2.77103e-07	2.46204e-09	0.0189292	3.41532	0.0394719	385.41	8.59025
Succ-M3	0.345297	0.000876004	0.17846	7.9072e-05	0.00520808	4.72742	0.0129698	394.173	8.62268
Succ-M1	5.37572	0.0133509	1.0587	0.0327029	5.96661e-05	12.4009	0.000315495	402.649	8.65338
Orotidine-M2	17.5782	0.0157929	0.670157	0.0190452	1.6994e-08	64.1665	6.55967e-07	1113.04	10.1203
ATP-M8	2.08639e-11	1.60927e-14	1.40334e-11	3.94189e-14	0.0149203	3.6389	0.0327229	1296.48	10.3404
5-Oxoproline-M3	0.62682	0.000468239	0.212206	0.000392023	0.00078972	7.22996	0.00279662	1338.68	10.3866
UDP-Glc-M3	28.7656	0.0209416	4.4715	0.0235422	1.87787e-05	15.7461	0.000141026	1373.61	10.4238
Fum-M3	1.71358	0.00110942	0.720105	0.000789912	0.00210662	5.82508	0.00635278	1544.58	10.593
Pro-M3	3.67156	0.00192443	0.815618	0.000795486	0.000107071	11.0208	0.000485855	1907.87	10.8977
2-HG-M3	3.87426	0.0018775	0.594575	0.000286806	1.76178e-05	15.9532	0.000141026	2063.52	11.0109
GSH-M3	16.4686	0.00592627	0.566941	0.00511859	1.03802e-08	71.1246	4.80261e-07	2778.91	11.4403
GSSG-M4	2.93955	0.00102198	1.65569	0.00186153	0.0073774	4.34737	0.0175783	2876.34	11.49
UDP-Glc-M5	0.129798	4.26949e-05	0.0850284	3.38682e-05	0.0134596	3.73798	0.0298585	3040.13	11.5699
ATP-M10	9.67534e-17	1.60723e-20	6.24657e-17	3.9369e-20	0.0127141	3.7934	0.0288685	6019.87	12.5555
Ala-M3	0.292792	3.08778e-05	0.0596763	3.13219e-05	7.04163e-05	12.0167	0.000348127	9482.27	13.211
CDP-EtA-M3	19.3909	0.00134009	3.68471	0.00285771	5.00605e-05	12.8896	0.000276048	14469.9	13.8208
UDP-M3	25.8706	0.00145822	4.42734	0.00230344	3.00107e-05	14.3125	0.000186841	17741.3	14.1148
UDP-M5	0.0286726	7.93864e-07	0.0158541	1.23597e-06	0.00682908	4.42984	0.016786	36117.7	15.1404
CDP-EtA-M5	0.0672142	1.8463e-06	0.0135142	2.93269e-06	6.58833e-05	12.1825	0.000343661	36404.7	15.1518
UDP-M7	2.80666e-06	4.73006e-11	1.86376e-06	7.17197e-11	0.0141656	3.68865	0.0312452	59336.6	15.8566
CDP-EtA-M7	2.0699e-05	3.01626e-10	4.20912e-06	4.35373e-10	6.96021e-05	12.0456	0.000348127	68624.6	16.0664
GSSG-M5	38.5135	0.000412651	7.20797	0.000204552	4.64685e-05	13.0879	0.000271275	93332	16.5101
UDP-M9	2.22624e-11	2.27888e-16	1.53882e-11	3.42021e-16	0.0164978	3.54369	0.0351832	97690.3	16.5759
CDP-EtA-M9	1.01903e-09	9.27508e-15	2.08221e-10	1.27514e-14	7.12487e-05	11.9877	0.000348127	109868	16.7454
CDP-EtA-M11	4.47792e-15	2.76554e-20	9.17425e-16	3.71955e-20	7.21762e-05	11.9558	0.00034825	161919	17.3049
Fum-M4	49.9819	9.77244e-05	31.2778	0.000205968	0.0112465	3.91428	0.0259623	511458	18.9643
Orotidine-M7	0.00044902	8.57804e-10	0.000196633	1.62583e-10	0.00252107	5.5935	0.00742851	523453	18.9977
Orotidine-M9	4.53378e-08	1.20283e-14	1.31285e-08	2.14245e-15	0.000379113	8.45906	0.00140709	3.76927e+06	21.8459
GSH-M5	31.3332	3.96315e-06	2.84333	3.33426e-06	1.30518e-06	26.9931	1.57438e-05	7.90614e+06	22.9145
GABA-M4	14.6781	9.58312e-07	1.10765	6.93136e-07	5.21402e-07	32.4597	8.05044e-06	1.53166e+07	23.8686
GSSG-M6	12.4562	7.8283e-07	3.64074	1.91754e-06	0.000396161	8.38055	0.00145636	1.59118e+07	23.9236
GSH-M7	0.0295127	3.82811e-10	0.00704213	3.18314e-10	0.00015074	10.2655	0.000618996	7.70948e+07	26.2001
2-HG-M5	5.76052	4.96671e-08	0.845595	5.87727e-09	1.4121e-05	16.6869	0.000121126	1.15983e+08	26.7893
GSH-M9	1.37057e-06	5.56721e-15	6.41267e-07	4.4868e-15	0.00336704	5.23526	0.00902553	2.46186e+08	27.8752
GSSG-M8	7.38653	3.12906e-10	2.5285	7.6646e-10	0.000828333	7.15571	0.00282953	2.36062e+10	34.4584
GSSG-M10	7.14952	5.64428e-14	3.18467	1.38256e-13	0.00271713	5.49906	0.00763959	126668390933430	46.848
GSSG-M12	0.0392972	4.73304e-18	0.0175948	1.15935e-17	0.00277916	5.47083	0.00763959	8302732324195230	52.8825
GSSG-M14	2.25357e-05	1.7911e-22	1.00963e-05	4.38728e-22	0.00278672	5.46744	0.00763959	1.25821e+17	56.8041
GSSG-M16	2.77092e-09	2.75355e-27	1.24165e-09	6.7448e-27	0.00278907	5.46639	0.00763959	1.00631e+18	59.8038
GSSG-M18	7.30182e-14	1.32806e-32	3.27222e-14	3.25306e-32	0.00279009	5.46593	0.00763959	5.49813e+18	62.2536
GSSG-M20	1.99552e-19	8.59658e-39	8.94307e-20	2.10572e-38	0.00279063	5.46569	0.00763959	2.3213e+19	64.3316
Glutamine Genotype
None significant BH FDR < 0.05
No BH Correction (P value < 0.05)
Comparison	Count of Differentially Produced Isotopomers (DPI)
Glucose D1 Up	25
Glucose D1 Down	21
Glutamine D1 Up	136
Glutamine D1 Down	71
Glucose KO Up	8
Glucose KO Down	2
Glutamine KO Up	4
Glutamine KO Down	0
Glucose Day
Name_Iso	mean2	mean1	sd2	sd1	pvalue	t.statistic	p.adjust	foldchange	log2foldchange
ATP-M0	0.740924	99.4493	1.40316	0	1.2489e-10	-172.315	3.27212e-08	0.00745027	-7.06849
5M-adenosine-M4	9.06534e-06	0.000495804	1.67289e-05	6.99289e-19	1.03007e-08	-71.2695	5.39759e-07	0.0182841	-5.77327
5M-adenosine-M2	0.0122848	0.671886	0.0226701	1.71995e-16	1.03007e-08	-71.2695	5.39759e-07	0.0182841	-5.77327
5M-adenosine-M0	1.81612	99.3276	3.35141	0	1.03007e-08	-71.2695	5.39759e-07	0.0182841	-5.77327
ADP-M0	3.17914	99.1776	2.78761	0.525328	1.56519e-09	-82.8953	2.0504e-07	0.0320551	-4.9633
Pro-OH-M2	0.00710377	0.0459539	0.00900841	0.0172472	0.00143302	-4.89067	0.0284983	0.154585	-2.69353
UMP-M6	3.4573e-09	1.38292e-08	6.28049e-09	4.23431e-09	0.00878775	-3.3541	0.0852738	0.25	-2
UMP-M8	4.55578e-14	1.82231e-13	8.27599e-14	5.57967e-14	0.00878775	-3.3541	0.0852738	0.25	-2
DMG-M4	3.88858e-07	1.51149e-06	5.20004e-07	0	0.00322316	-5.28819	0.0407097	0.257268	-1.95866
Asn-M2	0.00591357	0.0185976	0.00920162	0.00806545	0.0297645	-2.53917	0.181356	0.317974	-1.65302
Ser-M2	0.0120671	0.0368828	0.0115272	0	0.00326299	-5.27326	0.0407097	0.327175	-1.61187
DMG-M2	0.031488	0.0737384	0.0254623	1.52024e-17	0.00968593	-4.06452	0.0875074	0.427022	-1.22762
UMP-M0	38.3967	88.4969	37.2421	27.0965	0.0255327	-2.66455	0.16316	0.433876	-1.20464
UMP-M2	0.170004	0.391826	0.164892	0.119972	0.0255327	-2.66455	0.16316	0.433876	-1.20464
UMP-M4	7.31797e-05	0.000168665	7.09792e-05	5.16429e-05	0.0255327	-2.66455	0.16316	0.433876	-1.20464
Ser-M0	91.9989	99.9631	6.4591	0	0.029407	-3.02028	0.181356	0.920328	-0.119779
Asp-M0	91.4401	98.8251	2.75479	0.704031	0.000893861	-6.36212	0.0234192	0.925271	-0.112051
Mal-M0	92.5212	99.4208	3.20925	0.441127	0.00306508	-5.21714	0.0407097	0.930602	-0.103764
Glu-M0	92.4075	99.2858	2.73743	0.692533	0.00124288	-5.96684	0.027352	0.930722	-0.103578
Cit-M0	93.7545	99.5797	4.24834	0.616652	0.0196629	-3.32383	0.143103	0.941502	-0.0869637
Gly-M0	96.9334	99.9877	2.88571	0	0.0486822	-2.59262	0.277277	0.969453	-0.0447571
Asn-M0	99.9936	99.9813	0.00896805	0.00797392	0.0311796	2.51048	0.18566	1.00012	0.000177462
Pro-OH-M0	99.9917	99.9538	0.00835457	0.0170938	0.00161783	4.87954	0.0284983	1.00038	0.000546953
DMG-M0	99.9684	99.9263	0.0253228	0	0.00960587	4.07297	0.0875074	1.00042	0.000607786
5-Oxoproline-M5	6.03584e-08	2.82791e-08	1.443e-08	1.22388e-08	0.00208538	4.15291	0.034148	2.13438	1.09382
5-Oxoproline-M3	0.00243042	0.000899534	0.000641886	0.000533019	0.00125276	4.49443	0.027352	2.70187	1.43396
Pro-OH-M5	3.62121e-08	1.29269e-08	1.41371e-08	6.24127e-09	0.00799413	3.69085	0.0837785	2.80129	1.48609
Sarc-M0	88.8561	22.214	17.2069	40.3538	0.00792932	3.72104	0.0837785	4	2
Sarc-M2	0.0327847	0.00819618	0.00634874	0.0148891	0.00792932	3.72104	0.0837785	4	2
Asn-M3	0.000498036	0.000113168	0.000257438	0.000104578	0.0126187	3.39273	0.102948	4.40085	2.13778
Pro-OH-M3	0.00122108	0.000271084	0.000689639	0.0002556	0.0180421	3.16393	0.135058	4.50444	2.17135
Carnitine-M2	0.12997	0.0275282	0.0786457	0.0306354	0.022667	2.97305	0.160507	4.72135	2.2392
Asp-M1	3.71505	0.748077	1.01057	0.423836	0.000355278	6.63188	0.0132976	4.96613	2.31212
Glu-M1	2.3378	0.376429	0.932342	0.416466	0.00226551	4.70494	0.0349155	6.21047	2.6347
Mal-M2	4.16097	0.479071	1.53212	0.342622	0.00163158	5.74457	0.0284983	8.6855	3.11861
Asp-M2	4.46643	0.426733	1.39973	0.284625	0.000694195	6.9276	0.0202088	10.4666	3.38772
Carnitine-M4	2.35697e-05	1.92301e-06	1.5295e-05	3.64193e-06	0.016826	3.37241	0.129659	12.2567	3.61549
Cit-M2	5.06162	0.381865	2.97041	0.565551	0.0111859	3.79097	0.0945387	13.255	3.72846
Glu-M2	5.0847	0.336794	1.62001	0.286663	0.000679871	7.06912	0.0202088	15.0974	3.91622
Carnitine-M6	5.44873e-10	1.97424e-11	3.43655e-10	4.83588e-11	0.0129668	3.70648	0.102948	27.5991	4.78655
Mal-M1	2.85503	0.0999647	1.33453	0.131838	0.00378244	5.03235	0.0450454	28.5604	4.83594
Gly-M2	3.06662	0.0122973	2.88571	1.34595e-17	0.0486822	2.59262	0.277277	249.374	7.96217
Mal-M3	0.462767	0.000133287	0.358343	0.000227329	0.025028	3.16238	0.16316	3471.95	11.7615
ADP-M5	91.6147	1.99138e-08	5.96123	3.089e-08	2.49173e-07	37.6448	1.08806e-05	4.60056e+09	32.0992
ADP-M7	0.0906795	1.37475e-11	0.0393362	2.13957e-11	0.00241802	5.64667	0.0351956	6.59609e+09	32.619
ADP-M9	5.13788e-06	2.95388e-16	3.13154e-06	4.66649e-16	0.0101324	4.01885	0.0884892	1.73936e+10	34.0178
Glucose Genotype
Name_Iso	mean2	mean1	sd2	sd1	pvalue	t.statistic	p.adjust	foldchange	log2foldchange
Creatinine-M4	3.70362e-08	3.64258e-07	6.85514e-08	2.07057e-07	0.0101433	-3.67486	0.987169	0.101676	-3.29795
Creatinine-M2	0.0159708	0.0320882	0.00868899	0.0113887	0.0215094	-2.75602	0.987169	0.497714	-1.00661
Creatinine-M0	99.9838	99.9678	0.00857089	0.0112986	0.0211442	2.76775	0.987169	1.00016	0.000231237
Ac-carnitine-M0	95.1638	74.3412	2.18886	16.7532	0.0282293	3.01883	0.987169	1.2801	0.356252
Pyr-M3	100	76.8731	0	15.9046	0.0161835	3.56181	0.987169	1.30085	0.37945
Carnitine-M0	94.3581	72.1477	13.5686	13.6095	0.0178241	2.83091	0.987169	1.30785	0.387193
C-M0	70.9011	38.7174	23.6963	24.9818	0.0451202	2.28951	0.987169	1.83125	0.872827
Cytosine-M0	99.9263	44.4117	0	50.1478	0.042194	2.71163	0.987169	2.25	1.16993
Cytosine-M2	0.0737384	0.0327726	1.52024e-17	0.0370055	0.042194	2.71163	0.987169	2.25	1.16993
Cytosine-M4	1.51149e-06	6.71774e-07	1.75133e-21	7.5854e-07	0.042194	2.71163	0.987169	2.25	1.16993
Glutamine Day
Name_Iso	mean2	mean1	sd2	sd1	pvalue	t.statistic	p.adjust	foldchange	log2foldchange
SAM-M8	4.90144e-13	1.45352e-10	1.2006e-12	1.29395e-23	8.41602e-12	-295.548	1.62429e-09	0.00337213	-8.21212
SAM-M6	2.56473e-08	9.19204e-07	6.28228e-08	1.28337e-20	3.66501e-07	-34.8402	5.89457e-06	0.0279016	-5.16351
5M-adenosine-M2	0.0269928	0.437232	0.0484971	0.102221	4.11939e-05	-8.88152	0.000248451	0.0617357	-4.01775
UDP-M4	1.05416e-05	0.00013704	2.58214e-05	7.39413e-05	0.00700205	-3.95628	0.0167875	0.0769231	-3.70044
GSSG-M0	7.8283	98.2338	2.63779	2.15907	4.79992e-14	-64.9647	1.85277e-11	0.0796905	-3.64945
Met-M2	0.00239672	0.026146	0.00355248	0.0169362	0.0176448	-3.36171	0.037218	0.0916668	-3.44746
SAM-M4	0.000193648	0.00203834	0.000254896	3.3927e-18	1.04815e-05	-17.7271	9.64602e-05	0.0950025	-3.39589
ADP-M9	8.72054e-16	8.22066e-15	2.13609e-15	2.97582e-15	0.000812422	-4.91394	0.00282518	0.106081	-3.23676
ADP-M7	7.5635e-11	5.81089e-10	1.51495e-10	2.16038e-10	0.00114625	-4.69224	0.00374961	0.130161	-2.94163
Ac-choline-M6	1.81212e-10	1.2001e-09	1.32957e-10	1.56707e-10	3.34692e-07	-12.1442	5.617e-06	0.150997	-2.72741
ADP-M5	1.12456e-06	6.15319e-06	1.79265e-06	2.43495e-06	0.00266565	-4.07372	0.00763959	0.18276	-2.45197
5-Oxoproline-M0	8.38531	41.7774	0.679045	6.44712	4.78689e-05	-12.6171	0.000271275	0.200714	-2.31679
Gly-M2	0.00251108	0.0122973	0.0015376	0	1.97291e-05	-15.5901	0.000141026	0.204198	-2.29196
Gln-M1	0.0466351	0.213897	0.0144721	0.0808697	0.00349316	-4.98702	0.00920357	0.218026	-2.19743
ATP-M9	2.48321e-15	1.07519e-14	3.46009e-15	4.33456e-15	0.00481618	-3.65187	0.0121506	0.230955	-2.11432
Sarc-M2	0.00918367	0.0368828	0.00596208	0	9.16871e-05	-11.38	0.000421324	0.248996	-2.00581
Fum-M0	25.3253	97.4869	17.7665	2.91991	0.000138733	-9.81731	0.000587811	0.259782	-1.94463
ATP-M7	2.08121e-10	7.64032e-10	2.67108e-10	3.2283e-10	0.00911744	-3.24983	0.0213293	0.272398	-1.87621
GDP-M10	7.77346e-19	2.79845e-18	7.02198e-19	1.4592e-30	0.000887051	-7.05024	0.00297741	0.277778	-1.848
GDP-M8	2.84423e-13	1.02392e-12	2.56927e-13	5.76251e-26	0.000887051	-7.05024	0.00297741	0.277778	-1.848
GDP-M6	1.1086e-08	3.88517e-08	9.85293e-09	2.99939e-22	0.000977674	-6.9027	0.00322549	0.285342	-1.80924
SAM-M2	0.372963	1.27489	0.273151	0	0.000468237	-8.08803	0.00170509	0.292546	-1.77326
ADP-M3	0.00299595	0.00987618	0.00430929	0.00413654	0.0181459	-2.82137	0.0380669	0.303351	-1.72094
Ac-choline-M4	1.53845e-05	5.01289e-05	9.10442e-06	4.24539e-06	5.931e-05	-8.472	0.000315495	0.306898	-1.70417
GDP-M4	0.0001002	0.000315898	8.39808e-05	3.7636e-19	0.0014917	-6.29131	0.0046435	0.317192	-1.65657
GSH-M0	33.223	99.7385	2.42089	0.208259	1.11978e-08	-67.0538	4.80261e-07	0.333101	-1.58597
Cytosine-M2	0.025375	0.0737384	0.0115298	1.24127e-17	0.000150093	-10.2747	0.000618996	0.344122	-1.53901
Mal-M0	25.0723	71.8721	3.04269	3.19434	1.70462e-10	-25.9853	2.19328e-08	0.348846	-1.51934
ATP-M5	2.95693e-06	8.21842e-06	3.33693e-06	3.72778e-06	0.0278542	-2.57598	0.05719	0.359792	-1.47476
Orotidine-M0	37.9509	99.9692	2.93647	0.0167637	5.09753e-08	-51.7326	1.51358e-06	0.379626	-1.39735
Ser-M2	0.0139721	0.035367	0.0064585	0.003713	0.000110164	-7.0347	0.000488772	0.395059	-1.33986
CMP-M4	6.32493e-05	0.000158123	5.65719e-05	5.29182e-05	0.0134067	-3	0.0298585	0.4	-1.32193
CMP-M6	5.18594e-09	1.29649e-08	4.63845e-09	4.33887e-09	0.0134067	-3	0.0298585	0.4	-1.32193
CMP-M8	6.83367e-14	1.70842e-13	6.11222e-14	5.71746e-14	0.0134067	-3	0.0298585	0.4	-1.32193
Glu-M0	21.4299	51.9472	2.72065	2.04093	2.57751e-09	-21.9789	1.6582e-07	0.412532	-1.27742
Asp-M0	25.5586	59.0147	3.32664	1.2759	1.99927e-07	-23.0008	3.85858e-06	0.433088	-1.20727
Citrulline-M2	0.0818411	0.184142	0.0924116	1.82428e-16	0.042194	-2.71163	0.0818436	0.444444	-1.16993
Citrulline-M0	44.3626	99.8158	50.0924	0	0.042194	-2.71163	0.0818436	0.444444	-1.16993
Citrulline-M4	1.00655e-05	2.26473e-05	1.13655e-05	3.96281e-20	0.042194	-2.71163	0.0818436	0.444444	-1.16993
Citrulline-M6	8.25289e-11	1.8569e-10	9.31883e-11	1.76148e-24	0.042194	-2.71163	0.0818436	0.444444	-1.16993
UDP-GlcNAc-M0	44.474	98.3514	4.63546	2.20154e-14	1.00147e-06	-28.4701	1.28855e-05	0.452195	-1.14498
UDP-Glc-M0	45.1188	98.8489	6.90935	1.08846	5.09822e-06	-18.8162	5.46642e-05	0.456442	-1.1315
UMP-M0	48.9389	99.559	4.56301	4.16744e-14	1.26266e-06	-27.1736	1.57222e-05	0.491557	-1.02457
Aconitate-M0	30.3071	61.5598	1.81623	5.09002	5.50063e-06	-14.1651	5.73849e-05	0.492319	-1.02234
UDP-M0	50.0157	99.661	6.25296	0.154015	6.5727e-06	-19.4418	6.67648e-05	0.501859	-0.994646
Gln-M0	2.04286	4.05551	0.233342	0.617438	0.000218693	-7.46896	0.000879327	0.503725	-0.98929
2-KB-M2	0.0327726	0.0614487	0.0126928	0.0134627	0.00352883	-3.79628	0.00920357	0.533333	-0.906891
2-KB-M4	6.71774e-07	1.25958e-06	2.60177e-07	2.75959e-07	0.00352883	-3.79628	0.00920357	0.533333	-0.906891
2-KB-M0	44.4117	83.2719	17.2006	18.244	0.00352883	-3.79628	0.00920357	0.533333	-0.906891
GDP-M2	0.301888	0.550399	0.148748	0	0.00942544	-4.09231	0.021917	0.54849	-0.866463
Ac-choline-M2	0.157111	0.251091	0.0407647	0.0103423	0.00189487	-5.4737	0.00575922	0.625713	-0.676427
Gln-M3	0.219695	0.332148	0.0145369	0.0596461	0.00494443	-4.48676	0.0123932	0.661438	-0.596322
CDP-M0	66.4566	99.559	8.60123	3.24057e-14	0.000226698	-9.42702	0.000902118	0.66751	-0.583138
CDP-EtA-M0	66.4133	99.47	6.39701	0.178228	5.42214e-05	-12.6529	0.000294781	0.667672	-0.582788
a-KG-M0	67.8149	99.8772	14.2765	2.84217e-14	0.00271274	-5.50108	0.00763959	0.678983	-0.558552
a-KG-M4	5.12887e-06	7.55375e-06	1.07974e-06	8.57137e-21	0.00271274	-5.50108	0.00763959	0.678983	-0.558552
a-KG-M2	0.0834043	0.122837	0.0175584	0	0.00271274	-5.50108	0.00763959	0.678983	-0.558552
2-AB-M0	69.518	99.7017	4.23352	0.303376	1.04957e-05	-17.4194	9.64602e-05	0.69726	-0.520231
GABA-M0	69.7389	99.9487	4.15733	0.0304402	1.02647e-05	-17.7991	9.64602e-05	0.697746	-0.519226
Cit-M4	45.1255	61.3524	4.18765	6.61682	0.00080924	-5.07594	0.00282518	0.735512	-0.443178
Succ-M0	74.0977	99.9858	4.88815	0.0327259	4.84922e-05	-12.9724	0.000271275	0.741082	-0.432294
Pro-M0	82.7964	98.7418	1.3412	0.416768	1.56024e-07	-27.81	3.16975e-06	0.838514	-0.254093
2-HG-M0	87.3594	99.9896	2.05015	0.0211037	2.31205e-05	-15.0896	0.000153871	0.873685	-0.194815
Cytosine-M0	92.0276	99.9263	3.79602	0	0.00378029	-5.09682	0.00972794	0.920955	-0.118797
Ac-carnitine-M0	98.1572	99.6315	0.449113	0.225617	0.0001401	-7.18521	0.000587811	0.985202	-0.0215078
Asn-M0	99.5526	99.9488	0.0730536	0.0190208	2.06647e-05	-12.8549	0.000145029	0.996036	-0.00572979
Ala-M0	99.6514	99.9829	0.0961352	0.00766432	0.00036416	-8.42033	0.00140566	0.996684	-0.00479161
ADP-M0	99.5279	99.8577	0.236253	0.0896857	0.0170521	-3.19659	0.0361655	0.996698	-0.00477238
ATP-M0	99.6355	99.8828	0.214077	0.137584	0.0426366	-2.38077	0.0820627	0.997524	-0.00357693
Hypoxanthine-M0	99.8772	99.9232	3.04789e-14	0.0313018	0.0154487	-3.60579	0.0335463	0.999539	-0.000665431
Homocysteine-M0	99.9263	99.9655	0	0.0150236	0.0013829	-6.3975	0.00441157	0.999607	-0.000566394
Gly-M0	99.9975	99.9877	0.0015376	0	1.97291e-05	15.5901	0.000141026	1.0001	0.000141196
Ser-M0	99.986	99.9646	0.00644047	0.00371096	0.000108248	7.0458	0.000485855	1.00021	0.000308536
Met-M0	99.9964	99.9734	0.00336542	0.0167971	0.0192962	3.29374	0.0398307	1.00023	0.00033238
Sarc-M0	99.9908	99.9631	0.00594222	0	9.09947e-05	11.3979	0.000421324	1.00028	0.000398999
Ac-choline-M0	99.8428	99.7489	0.0404926	0.0103465	0.00183664	5.50305	0.00567155	1.00094	0.00135737
GDP-M0	99.6964	99.4493	0.146281	0	0.00901872	4.13752	0.021227	1.00248	0.00358004
5M-adenosine-M0	99.9095	99.5618	0.140945	0.101752	0.000821177	4.89998	0.00282953	1.00349	0.00503016
SAM-M0	99.6052	98.7231	0.253931	0	0.000368741	8.50891	0.00140709	1.00894	0.0128333
Gln-M5	94.123	91.9064	0.24876	0.760868	0.000482644	6.78253	0.00174113	1.02412	0.0343812
Gln-M4	3.56781	3.46452	0.0377838	0.0420739	0.00122377	4.47419	0.00396955	1.02981	0.0423842
Asp-M1	17.8148	15.2316	0.635637	0.536349	2.13712e-05	7.60809	0.000147309	1.1696	0.22601
Glu-M2	6.97324	5.43376	0.107384	0.118194	4.8539e-10	23.614	4.47614e-08	1.28332	0.359878
Sorbitol-M5	3.37887e-07	2.29795e-07	1.24163e-08	9.82172e-08	0.0427321	2.67447	0.0820627	1.47038	0.556191
Sorbitol-M3	0.00440353	0.00294885	0.000201913	0.00124583	0.0349102	2.82328	0.0705515	1.4933	0.578507
5-Oxoproline-M5	86.8494	57.6222	0.950366	6.44603	8.35814e-05	10.9875	0.000398301	1.50722	0.59189
Creatinine-M3	0.000884167	0.000582651	3.77603e-05	0.000137488	0.00233483	5.18001	0.00698638	1.51749	0.601688
Aconitate-M4	42.9707	28.0364	3.87632	4.60532	0.000134358	6.07715	0.000576248	1.53268	0.616055
Aconitate-M6	0.00528643	0.00344785	0.000471115	0.000566393	0.000130399	6.11306	0.000565551	1.53326	0.616598
Hypoxanthine-M2	0.122837	0.0767042	0	0.0313501	0.0154695	3.60451	0.0335463	1.60144	0.679367
Asp-M2	20.2682	12.0499	0.699141	0.290712	5.01482e-08	26.5867	1.51358e-06	1.68203	0.750202
Asn-M3	0.000902247	0.000530706	5.24229e-05	0.000157702	0.00147407	5.47627	0.00462595	1.70009	0.765609
Glu-M3	18.9847	10.8764	0.790641	0.320571	1.38787e-07	23.2797	2.97621e-06	1.7455	0.803641
Creatine-M3	0.000727341	0.000414753	0.000125783	0.000201184	0.0113669	3.22708	0.0259623	1.75368	0.810381
P-Choline-M5	5.25877e-08	2.94691e-08	3.68073e-09	6.50769e-09	6.89431e-05	7.57426	0.000348127	1.7845	0.835524
Pro-OH-M5	5.82979e-08	3.10531e-08	1.0061e-09	4.86773e-09	2.27353e-05	13.426	0.000153871	1.87736	0.908704
Met-M5	3.56544e-08	1.87917e-08	6.81621e-09	5.59109e-09	0.00095235	4.68525	0.00316903	1.89734	0.923982
Mal-M1	16.7219	8.59482	0.545216	1.11678	6.30579e-07	16.0186	8.69299e-06	1.94558	0.960204
Aconitate-M1	13.4032	6.80522	1.66643	0.764989	4.81242e-05	8.81398	0.000271275	1.96954	0.977858
Glu-M5	37.2617	18.5377	2.69813	1.4517	5.94262e-07	14.9693	8.58687e-06	2.01004	1.00723
Homocysteine-M2	0.0737384	0.0344063	1.52024e-17	0.0151569	0.00142384	6.35641	0.00450495	2.14317	1.09974
GlcN-M5	2.16542e-07	1.01006e-07	8.00046e-08	8.70916e-08	0.0379276	2.39305	0.0756338	2.14386	1.10021
Cit-M1	13.4393	6.00812	1.36002	1.24056	1.88013e-06	9.88828	2.19918e-05	2.23686	1.16147
P-Choline-M3	0.00201994	0.000892112	0.000179566	0.000317455	6.89058e-05	7.57456	0.000348127	2.26422	1.17902
Pro-OH-M3	0.00229851	0.0009731	4.90832e-05	0.000230569	1.91718e-05	13.7721	0.000141026	2.36205	1.24004
GlcN-M3	0.00246144	0.000995876	0.00125253	0.0009922	0.0497877	2.24661	0.0928408	2.47163	1.30546
Hypoxanthine-M4	7.55375e-06	3.04266e-06	1.00508e-20	2.82979e-06	0.011354	3.90483	0.0259623	2.48261	1.31186
Met-M3	0.00119385	0.000479797	0.00033252	0.00019769	0.00186158	4.52134	0.00570293	2.48824	1.31513
Mal-M2	19.9771	7.87822	0.667452	0.907349	5.79811e-10	26.3104	4.47614e-08	2.53573	1.3424
Asp-M4	33.3444	12.7471	2.93866	0.512354	8.0969e-06	16.9136	8.01385e-05	2.61585	1.38728
Thymine-M4	6.29479e-06	2.09826e-06	1.37912e-06	2.47559e-06	0.00695792	3.62738	0.016786	3	1.58496
Thymine-M0	83.231	27.7437	18.235	32.7328	0.00695792	3.62738	0.016786	3	1.58496
Thymine-M2	0.102364	0.0341214	0.0224269	0.0402575	0.00695792	3.62738	0.016786	3	1.58496
Asp-M3	3.014	0.956838	0.334288	0.0700065	1.35668e-05	14.7537	0.000119018	3.14996	1.65533
Cit-M2	13.7884	4.34759	0.996571	0.898867	1.04717e-08	17.2312	4.80261e-07	3.17151	1.66517
Mal-M4	35.1155	10.9394	2.63529	1.13572	2.20456e-07	20.6367	4.0522e-06	3.20999	1.68257
Aconitate-M2	12.133	3.59513	0.881721	0.396753	1.24887e-07	21.6298	2.83566e-06	3.37483	1.75482
ADP-M2	0.467403	0.132169	0.238072	0.0918231	0.0164216	3.21811	0.0351832	3.53641	1.82229
Glu-M4	1.71118	0.470669	0.16138	0.129573	7.13121e-08	14.682	1.96618e-06	3.63562	1.8622
GSSG-M2	2.60025	0.698108	0.674493	0.489119	0.000321903	5.5922	0.0012551	3.72471	1.89713
Homocysteine-M4	1.51149e-06	3.47688e-07	2.68023e-21	2.97091e-07	0.000208314	9.59547	0.000846411	4.34727	2.12011
Mal-M3	3.11318	0.71546	0.305771	0.120643	8.79096e-07	17.8674	1.17011e-05	4.3513	2.12145
Cit-M3	2.74192	0.513033	0.362311	0.151875	3.43583e-06	13.8973	3.78923e-05	5.34452	2.41806
5M-adenosine-M11	2.05445e-19	3.73852e-20	3.98144e-20	2.30384e-20	1.9153e-05	8.94922	0.000141026	5.49534	2.45821
CDP-M2	2.49121	0.440805	0.886916	0	0.00238771	5.66282	0.00708967	5.6515	2.49863
GSSG-M1	5.54024	0.960089	3.25949	2.13734	0.0190201	2.87833	0.0394719	5.77055	2.52871
5-Oxoproline-M4	2.96258	0.507419	0.083477	0.241249	2.75407e-07	23.5577	4.83214e-06	5.83853	2.54561
5M-adenosine-M9	7.26348e-14	1.22282e-14	1.45662e-14	7.98156e-15	2.43262e-05	8.90845	0.000159151	5.93997	2.57046
UDP-GlcNAc-M2	9.82155	1.64506	1.26439	0	1.82444e-05	15.8402	0.000141026	5.97032	2.57781
Fum-M1	10.5352	1.7407	6.16562	1.56587	0.0162043	3.38638	0.0349433	6.05225	2.59747
CDP-EtA-M2	3.32696	0.528343	1.41878	0.18032	0.00451917	4.79319	0.0114763	6.29697	2.65466
5M-adenosine-M7	2.6049e-09	3.88537e-10	5.52609e-10	2.65715e-10	4.02386e-05	8.85389	0.000246541	6.70438	2.7451
ADP-M4	0.00167369	0.000243312	0.000793707	0.000254281	0.00562873	4.20388	0.0139275	6.87879	2.78216
CTP-M2	2.36389	0.342848	0.802496	0.151754	0.00138148	6.06149	0.00441157	6.89487	2.78552
ADP-M6	5.52689e-07	7.72357e-08	2.50326e-07	8.46247e-08	0.00430896	4.40737	0.011015	7.15587	2.83913
ADP-M10	1.28372e-16	1.79233e-17	5.50102e-17	1.96839e-17	0.00320524	4.63055	0.00865191	7.16229	2.84042
ADP-M8	2.84206e-11	3.965e-12	1.24218e-11	4.34935e-12	0.00356686	4.55153	0.00924032	7.16787	2.84154
Pro-M5	8.42222	1.06421	0.714643	0.30439	1.07561e-07	23.203	2.76792e-06	7.91403	2.98441
Asn-M4	0.443244	0.0491759	0.0663917	0.0185336	1.12315e-05	14.0036	0.000100822	9.01343	3.17208
5M-adenosine-M5	1.89678e-05	2.06305e-06	4.49187e-06	1.75267e-06	8.90786e-05	8.58787	0.000419321	9.19409	3.20071
5-Oxoproline-M1	0.907978	0.0833368	0.212976	0.148412	2.88634e-05	7.78142	0.000182644	10.8953	3.44563
Cit-M6	0.0859834	0.00754722	0.0686295	0.00081338	0.0380129	2.79931	0.0756338	11.3927	3.51004
UDP-Glc-M2	8.58015	0.729266	2.13563	0.259321	0.000251101	8.93901	0.000989032	11.7655	3.55649
Pro-M4	0.000161529	1.31099e-05	0.000128282	1.88517e-05	0.0360951	2.80388	0.0725661	12.3211	3.62306
Fum-M2	12.444	0.771232	6.81011	1.62541	0.00758262	4.08382	0.0179564	16.1353	4.01215
Pro-M1	3.39688	0.169755	0.33839	0.215633	2.21028e-08	19.7002	7.75607e-07	20.0105	4.32269
GSH-M2	5.60064	0.255423	0.603233	0.212988	6.00636e-07	20.4665	8.58687e-06	21.9269	4.45463
UDP-M2	7.58403	0.337436	1.40637	0.156068	4.84682e-05	12.5445	0.000271275	22.4755	4.49028
5-Oxoproline-M2	0.267951	0.00912523	0.116583	0.00605202	0.00282295	5.43078	0.00767366	29.3637	4.87596
5M-adenosine-M3	0.0242097	0.000785404	0.00767254	0.00124841	0.00057307	7.38122	0.0020482	30.8245	4.94601
UDP-Glc-M1	17.4041	0.399906	4.28886	0.979566	0.000128235	9.46777	0.000562484	43.5204	5.44362
2-AB-M4	14.7379	0.257397	1.11507	0.323218	1.15837e-07	30.552	2.79458e-06	57.2576	5.83939
ATP-M4	0.00105058	1.71648e-05	0.000837794	4.2045e-05	0.029309	3.01763	0.0598585	61.2053	5.93559
Pro-M2	1.71279	0.0223044	0.195857	0.0338543	2.74454e-06	20.8331	3.11586e-05	76.7915	6.26287
Orotidine-M3	1.52785	0.0149546	0.438008	0.0046059	0.000378468	8.46017	0.00140709	102.166	6.67477
GSSG-M3	15.4723	0.106531	2.60194	0.0686216	2.82442e-05	14.4605	0.000181704	145.238	7.18228
GABA-M2	7.64497	0.0511471	1.18829	0.0306027	1.91717e-05	15.6484	0.000141026	149.47	7.22371
2-AB-M2	7.69567	0.0408046	1.19947	0.0236383	1.93698e-05	15.6293	0.000141026	188.598	7.55917
2-HG-M1	2.14692	0.00853265	0.619731	0.0209006	0.00037741	8.44717	0.00140709	251.612	7.97506
ATP-M6	3.87385e-07	1.00512e-09	2.77103e-07	2.46204e-09	0.0189292	3.41532	0.0394719	385.41	8.59025
Succ-M3	0.345297	0.000876004	0.17846	7.9072e-05	0.00520808	4.72742	0.0129698	394.173	8.62268
Succ-M1	5.37572	0.0133509	1.0587	0.0327029	5.96661e-05	12.4009	0.000315495	402.649	8.65338
Orotidine-M2	17.5782	0.0157929	0.670157	0.0190452	1.6994e-08	64.1665	6.55967e-07	1113.04	10.1203
ATP-M8	2.08639e-11	1.60927e-14	1.40334e-11	3.94189e-14	0.0149203	3.6389	0.0327229	1296.48	10.3404
5-Oxoproline-M3	0.62682	0.000468239	0.212206	0.000392023	0.00078972	7.22996	0.00279662	1338.68	10.3866
UDP-Glc-M3	28.7656	0.0209416	4.4715	0.0235422	1.87787e-05	15.7461	0.000141026	1373.61	10.4238
Fum-M3	1.71358	0.00110942	0.720105	0.000789912	0.00210662	5.82508	0.00635278	1544.58	10.593
Pro-M3	3.67156	0.00192443	0.815618	0.000795486	0.000107071	11.0208	0.000485855	1907.87	10.8977
2-HG-M3	3.87426	0.0018775	0.594575	0.000286806	1.76178e-05	15.9532	0.000141026	2063.52	11.0109
GSH-M3	16.4686	0.00592627	0.566941	0.00511859	1.03802e-08	71.1246	4.80261e-07	2778.91	11.4403
GSSG-M4	2.93955	0.00102198	1.65569	0.00186153	0.0073774	4.34737	0.0175783	2876.34	11.49
UDP-Glc-M5	0.129798	4.26949e-05	0.0850284	3.38682e-05	0.0134596	3.73798	0.0298585	3040.13	11.5699
ATP-M10	9.67534e-17	1.60723e-20	6.24657e-17	3.9369e-20	0.0127141	3.7934	0.0288685	6019.87	12.5555
UDP-Glc-M9	1.71599e-08	2.46682e-12	1.62667e-08	1.58216e-12	0.0492157	2.58362	0.0925666	6956.3	12.7641
Ala-M3	0.292792	3.08778e-05	0.0596763	3.13219e-05	7.04163e-05	12.0167	0.000348127	9482.27	13.211
UDP-Glc-M11	1.13232e-12	1.06333e-16	1.07304e-12	6.56476e-17	0.0491581	2.58459	0.0925666	10648.8	13.3784
CDP-EtA-M3	19.3909	0.00134009	3.68471	0.00285771	5.00605e-05	12.8896	0.000276048	14469.9	13.8208
UDP-Glc-M13	1.85865e-17	1.22916e-21	1.76097e-17	7.40678e-22	0.0491221	2.58519	0.0925666	15121.2	13.8843
UDP-M3	25.8706	0.00145822	4.42734	0.00230344	3.00107e-05	14.3125	0.000186841	17741.3	14.1148
UDP-Glc-M15	3.46587e-23	1.70116e-27	3.28326e-23	1.00809e-27	0.0490975	2.5856	0.0925666	20373.6	14.3144
UDP-M5	0.0286726	7.93864e-07	0.0158541	1.23597e-06	0.00682908	4.42984	0.016786	36117.7	15.1404
CDP-EtA-M5	0.0672142	1.8463e-06	0.0135142	2.93269e-06	6.58833e-05	12.1825	0.000343661	36404.7	15.1518
UDP-M7	2.80666e-06	4.73006e-11	1.86376e-06	7.17197e-11	0.0141656	3.68865	0.0312452	59336.6	15.8566
CDP-EtA-M7	2.0699e-05	3.01626e-10	4.20912e-06	4.35373e-10	6.96021e-05	12.0456	0.000348127	68624.6	16.0664
GSSG-M5	38.5135	0.000412651	7.20797	0.000204552	4.64685e-05	13.0879	0.000271275	93332	16.5101
UDP-M9	2.22624e-11	2.27888e-16	1.53882e-11	3.42021e-16	0.0164978	3.54369	0.0351832	97690.3	16.5759
CDP-EtA-M9	1.01903e-09	9.27508e-15	2.08221e-10	1.27514e-14	7.12487e-05	11.9877	0.000348127	109868	16.7454
UDP-Glc-M10	5.01678e-10	3.70772e-15	4.762e-10	2.27051e-15	0.0494008	2.58052	0.0925666	135306	17.0459
CDP-EtA-M11	4.47792e-15	2.76554e-20	9.17425e-16	3.71955e-20	7.21762e-05	11.9558	0.00034825	161919	17.3049
UDP-Glc-M12	2.52144e-14	6.90917e-20	2.22196e-14	4.23099e-20	0.0389189	2.77963	0.0770395	364941	18.4773
Fum-M4	49.9819	9.77244e-05	31.2778	0.000205968	0.0112465	3.91428	0.0259623	511458	18.9643
Orotidine-M7	0.00044902	8.57804e-10	0.000196633	1.62583e-10	0.00252107	5.5935	0.00742851	523453	18.9977
UDP-Glc-M14	2.23357e-19	2.80136e-25	1.89033e-19	1.71548e-25	0.0340173	2.89426	0.0691088	797316	19.6048
Orotidine-M9	4.53378e-08	1.20283e-14	1.31285e-08	2.14245e-15	0.000379113	8.45906	0.00140709	3.76927e+06	21.8459
GSH-M5	31.3332	3.96315e-06	2.84333	3.33426e-06	1.30518e-06	26.9931	1.57438e-05	7.90614e+06	22.9145
GABA-M4	14.6781	9.58312e-07	1.10765	6.93136e-07	5.21402e-07	32.4597	8.05044e-06	1.53166e+07	23.8686
GSSG-M6	12.4562	7.8283e-07	3.64074	1.91754e-06	0.000396161	8.38055	0.00145636	1.59118e+07	23.9236
GSH-M7	0.0295127	3.82811e-10	0.00704213	3.18314e-10	0.00015074	10.2655	0.000618996	7.70948e+07	26.2001
2-HG-M5	5.76052	4.96671e-08	0.845595	5.87727e-09	1.4121e-05	16.6869	0.000121126	1.15983e+08	26.7893
GSH-M9	1.37057e-06	5.56721e-15	6.41267e-07	4.4868e-15	0.00336704	5.23526	0.00902553	2.46186e+08	27.8752
GSSG-M8	7.38653	3.12906e-10	2.5285	7.6646e-10	0.000828333	7.15571	0.00282953	2.36062e+10	34.4584
GSSG-M10	7.14952	5.64428e-14	3.18467	1.38256e-13	0.00271713	5.49906	0.00763959	126668390933430	46.848
GSSG-M12	0.0392972	4.73304e-18	0.0175948	1.15935e-17	0.00277916	5.47083	0.00763959	8302732324195230	52.8825
GSSG-M14	2.25357e-05	1.7911e-22	1.00963e-05	4.38728e-22	0.00278672	5.46744	0.00763959	1.25821e+17	56.8041
GSSG-M16	2.77092e-09	2.75355e-27	1.24165e-09	6.7448e-27	0.00278907	5.46639	0.00763959	1.00631e+18	59.8038
GSSG-M18	7.30182e-14	1.32806e-32	3.27222e-14	3.25306e-32	0.00279009	5.46593	0.00763959	5.49813e+18	62.2536
GSSG-M20	1.99552e-19	8.59658e-39	8.94307e-20	2.10572e-38	0.00279063	5.46569	0.00763959	2.3213e+19	64.3316
Glutamine Genotype
Name_Iso	mean2	mean1	sd2	sd1	pvalue	t.statistic	p.adjust	foldchange	log2foldchange
C-M2	0.342848	0.154519	0.119972	0.101961	0.0154373	2.92995	1	2.21881	1.14979
C-M4	0.000147582	4.93338e-05	5.16429e-05	3.94151e-05	0.00457629	3.70438	0.79475	2.9915	1.58087
C-M6	1.21005e-08	3.49402e-09	4.23431e-09	2.7078e-09	0.00263687	4.19443	0.686906	3.46321	1.79211
C-M8	1.59452e-13	4.55578e-14	5.57967e-14	3.52889e-14	0.00255905	4.22577	0.686906	3.5	1.80735
