# Supplementary material for: Ampk regulates IgD expression but not energy stress with B cell activation
Source: Sci Rep. 2019 Jun 3;9:8176. doi: 10.1038/s41598-019-43985-y (PMC6546716; doi:10.1038/s41598-019-43985-y)
Supplement: Supplementary file 3 — Table S2 [file 41598_2019_43985_MOESM3_ESM.xlsx]

## Sheet: Table of Contents
Waters, et al. 2019
Table S2
List of transcript/gene-level expression values, GO term overrepresentation results, and signature differentiation pathway scores from RNA-Seq datasets for WT and Ampk KO B cells over 5 days of differentiation under GEO: GSE121025
Related to Figures 4 and 5
Table of Contents
Section 0 - Metadata for each sample analyzed for bulk RNA-sequencing in this study.
Section 1 - Matrix of gene-level transcripts per million (TPM) expression values per sample.
Section 2 - Over-represented GO terms (BP, MF, CC) for Ampk KO full timecourse differentially expressed gene signature. Threshold on a P value< 0.05 and an q value < 0.20.
Section 3 - Differentially expressed genes (DEGs) identified at each time point between KO (denominator) and WT (numerator). DEGs were threshold at an adjusted P value < 0.05 and an absolute log2 fold change > 0.5 using the DESeq2 Wald test.
Section 4 - List of B cell differentiation signatures (labeled as Shi 2015 Signature(s)) and their respective citations of first use for GSVA testing.
Section 5 - GSVA statistics for each Shi 2015 signature tested across all samples. Significance was thresholded at adjusted P value < 0.01 for any genotype or timepoint comparison.
Rev. 03/14/2019

## Sheet: Section 0 - Sample Matrix
Sample	SampleName	GenotypeStim	Batch	Genotype	Timepoint
cf564b97-9794-40a1-9820-51de2c68fab2	Teitell WT1 - D0	WT-D0	Exp1	WT	D0
a1b84580-3438-439a-bf0b-49de54abfa73	Teitell KO1 - D0	KO-D0	Exp1	KO	D0
509e52f7-a061-4bdb-bed5-405202883ac2	Teitell WT1 - D1	WT-D1	Exp1	WT	D1
5a62fe5a-1db2-4b7f-9c07-4fc3571e31af	Teitell KO1 - D1	KO-D1	Exp1	KO	D1
124188c1-8a36-49d0-a042-17d8a8307e1f	Teitell WT1 - D2	WT-D2	Exp1	WT	D2
83aef023-562c-48b3-b4a6-403fd99c807b	Teitell KO1 - D2	KO-D2	Exp1	KO	D2
534db4a3-de00-4959-b179-2ec734ba0aa9	Teitell WT1 - D3	WT-D3	Exp1	WT	D3
2685dbb6-6374-40fa-b9fa-3d85f39e8f60	Teitell KO1 - D3	KO-D3	Exp1	KO	D3
8824bbd0-b0d7-48ec-a692-7885bbd2510a	Teitell WT1 - D4	WT-D4	Exp1	WT	D4
78ee0948-3c1c-4d3f-9db6-1ff8d2df0537	Teitell KO1 - D4	KO-D4	Exp1	KO	D4
3eda413d-880a-4091-b299-3167b282dba6	Teitell WT1 - D5	WT-D5	Exp1	WT	D5
d25c7359-098c-4504-96b9-aeaba48795d2	Teitell KO1 - D5	KO-D5	Exp1	KO	D5
b0197d77-c63d-45d8-81ce-773b12bd2c67	Teitell WT2 - D0	WT-D0	Exp2	WT	D0
43ff8864-10ab-4914-8aa1-ca897906e40b	Teitell KO2 - D0	KO-D0	Exp2	KO	D0
e037c860-a6ce-4089-99cf-5cbdbf75ffaf	Teitell WT2 - D1	WT-D1	Exp2	WT	D1
9d4b8ae3-84e3-4b57-8c35-5f69af812844	Teitell KO2 - D1	KO-D1	Exp2	KO	D1
55d2e13e-922a-4b6b-b035-24139b29b11f	Teitell WT2 - D2	WT-D2	Exp2	WT	D2
d7426fba-eaf5-4bf3-93dc-bde8d5c60796	Teitell KO2 - D2	KO-D2	Exp2	KO	D2
6ef36835-cc63-4fec-9edf-53d95ba61f4d	Teitell WT2 - D3	WT-D3	Exp2	WT	D3
f0a38c48-7f1e-419e-8da6-9c21a9054377	Teitell KO2 - D3	KO-D3	Exp2	KO	D3
f1a9bf3a-2e16-4bbd-9b0e-311f746925af	Teitell WT2 - D4	WT-D4	Exp2	WT	D4
dd69753c-3b8b-4fac-bea7-535b3474403a	Teitell KO2 - D4	KO-D4	Exp2	KO	D4
5af7ea84-9001-4ebb-be79-019d681a3396	Teitell WT2 - D5	WT-D5	Exp2	WT	D5
3601ad00-e2f3-4e38-9d1c-644b7d943cd3	Teitell KO2 - D5	KO-D5	Exp2	KO	D5
6c2a0bbb-6f4a-4306-bd60-be7bf7e0a0d3	Teitell WT3 - D0	WT-D0	Exp3	WT	D0
cffd4898-1c37-42f6-a060-4a44bdf28b45	Teitell KO3 - D0	KO-D0	Exp3	KO	D0
3af965da-1734-46d4-b4a6-42bc9e580fc3	Teitell WT3 - D1	WT-D1	Exp3	WT	D1
be45eb24-72a9-4964-8da8-7ab6468830bf	Teitell KO3 - D1	KO-D1	Exp3	KO	D1
6e3e92f2-b289-4ecd-b5e7-ce1b786ebe96	Teitell WT3 - D2	WT-D2	Exp3	WT	D2
23de6ba0-fc6b-418d-8a6c-916be31e80b1	Teitell KO3 - D2	KO-D2	Exp3	KO	D2
92e6537f-338c-43da-8a69-2098fc52fcd9	Teitell WT3 - D3	WT-D3	Exp3	WT	D3
090b77e3-52b8-44bc-a2b9-5e5d28cec9f1	Teitell KO3 - D3	KO-D3	Exp3	KO	D3
6369c64f-acc0-42da-9e04-8274a0f25008	Teitell KO3 - D4	WT-D4	Exp3	WT	D4
a5cf4494-c0e7-44e2-bc5b-67fea3e9384f	Teitell WT3 - D4	KO-D4	Exp3	KO	D4
fa728143-238a-4ae2-894e-09b193b72bf7	Teitell WT3 - D5	WT-D5	Exp3	WT	D5
afb27cc5-fea4-47d8-b917-1c46c2c548a0	Teitell KO3 - D5	KO-D5	Exp3	KO	D5

## Sheet: Section 1 - Gene Level TPM
	cf564b97-9794-40a1-9820-51de2c68fab2	a1b84580-3438-439a-bf0b-49de54abfa73	509e52f7-a061-4bdb-bed5-405202883ac2	5a62fe5a-1db2-4b7f-9c07-4fc3571e31af	124188c1-8a36-49d0-a042-17d8a8307e1f	83aef023-562c-48b3-b4a6-403fd99c807b	534db4a3-de00-4959-b179-2ec734ba0aa9	2685dbb6-6374-40fa-b9fa-3d85f39e8f60	8824bbd0-b0d7-48ec-a692-7885bbd2510a	78ee0948-3c1c-4d3f-9db6-1ff8d2df0537	3eda413d-880a-4091-b299-3167b282dba6	d25c7359-098c-4504-96b9-aeaba48795d2	b0197d77-c63d-45d8-81ce-773b12bd2c67	43ff8864-10ab-4914-8aa1-ca897906e40b	e037c860-a6ce-4089-99cf-5cbdbf75ffaf	9d4b8ae3-84e3-4b57-8c35-5f69af812844	55d2e13e-922a-4b6b-b035-24139b29b11f	d7426fba-eaf5-4bf3-93dc-bde8d5c60796	6ef36835-cc63-4fec-9edf-53d95ba61f4d	f0a38c48-7f1e-419e-8da6-9c21a9054377	f1a9bf3a-2e16-4bbd-9b0e-311f746925af	dd69753c-3b8b-4fac-bea7-535b3474403a	5af7ea84-9001-4ebb-be79-019d681a3396	3601ad00-e2f3-4e38-9d1c-644b7d943cd3	6c2a0bbb-6f4a-4306-bd60-be7bf7e0a0d3	cffd4898-1c37-42f6-a060-4a44bdf28b45	3af965da-1734-46d4-b4a6-42bc9e580fc3	be45eb24-72a9-4964-8da8-7ab6468830bf	6e3e92f2-b289-4ecd-b5e7-ce1b786ebe96	23de6ba0-fc6b-418d-8a6c-916be31e80b1	92e6537f-338c-43da-8a69-2098fc52fcd9	090b77e3-52b8-44bc-a2b9-5e5d28cec9f1	6369c64f-acc0-42da-9e04-8274a0f25008	a5cf4494-c0e7-44e2-bc5b-67fea3e9384f	fa728143-238a-4ae2-894e-09b193b72bf7	afb27cc5-fea4-47d8-b917-1c46c2c548a0
0610005C13Rik	1.77872	1.77302	2.12491	2.22776	2.21608	1.86343	1.90957	1.79003	1.97182	2.11905	1.34226	2.25529	1.8425	1.92797	2.40119	2.65725	2.2506	1.92527	2.18268	1.40579	1.63925	1.94922	1.91428	1.82244	1.58362	2.13997	2.31753	1.77324	2.08955	1.9885	1.80114	1.41798	7.07612	2.42094	2.1429	2.36345
0610006L08Rik	0	0	0	0	0	0	0	0	0	0	0	0	0	0	0	0	0	0	0	0	0	0	0	0	0	0	0	0	0	0	0	0	0	0	0	0
0610009B22Rik	5.13845	6.65018	7.72277	6.24133	6.52132	5.60764	7.39134	6.10437	6.81847	6.70126	5.91095	5.69216	7.38525	6.10151	9.33049	7.84343	8.80989	6.50466	7.25787	6.15493	6.76113	6.28694	7.14186	5.9855	6.46047	6.00084	7.04343	7.03081	6.85049	7.24114	6.84899	6.83893	6.88808	6.54076	5.57328	6.38161
0610009E02Rik	0.812742	0.79066	1.08086	0.692188	0.975721	0.45403	0.645058	0.510081	0.702856	0.533373	0.793267	0.484788	0.828332	0.545596	0.715845	0.522862	0.879848	0.73731	0.565716	0.341113	0.81155	0.621956	0.942803	0.713521	0.703648	0.597084	0.762178	0.449273	0.559015	0.649474	0.454409	0.336238	1.11447	0.532958	0.664464	0.857964
0610009L18Rik	7.8968	8.08432	8.04751	7.65277	5.14483	6.28738	5.64478	4.73648	5.56952	4.78619	4.35285	5.42514	7.70582	6.16568	6.49635	9.86013	4.45256	4.70559	5.16353	3.07804	4.59772	4.77723	3.30584	4.49111	7.29072	7.07059	8.05283	11.9389	5.00078	4.54347	5.38852	4.0514	5.4775	5.29192	3.9515	4.01471
0610009O20Rik	7.60673	8.55287	11.4682	11.9036	9.96726	10.302	10.3454	10.2685	9.5077	10.3052	8.045	9.20956	7.70517	7.25656	12.0678	12.8379	10.3063	10.3883	10.3191	10.1957	9.51633	10.659	7.84544	8.40495	6.96861	8.05954	11.142	12.8598	10.5354	11.6239	9.7909	9.84904	10.7357	10.8022	8.06731	9.25837
0610010F05Rik	3.48537	4.35973	4.56047	3.99165	3.63012	5.7308	4.72279	5.53644	3.09377	3.6246	3.23271	3.49962	3.77222	5.02649	3.84843	4.21129	4.03811	4.44566	4.22573	5.09252	3.56429	4.3777	3.38136	2.43837	3.38042	3.79613	3.87841	5.07084	4.3114	4.55364	4.8113	5.20552	3.1048	3.76215	2.81715	3.48696
0610010K14Rik	21.6424	23.3029	41.7891	45.4531	28.827	29.2109	25.1878	22.9565	19.8768	18.7524	18.3526	16.5	19.7995	24.3516	40.6205	42.586	28.2515	26.4158	25.12	24.5156	19.4799	17.8593	17.7099	14.1077	19.3136	22.6181	38.9742	44.8102	26.8169	29.2979	24.1851	24.1249	20.4201	21.4194	17.0587	19.5096
0610012D04Rik	2.41066	3.06444	0.944749	0.61672	0.73285	0.797418	1.14768	0.790502	0.721036	1.02631	0.873251	0.688873	1.82629	2.67125	1.14321	0.951035	0.738064	0.928125	1.03351	0.64408	0.492631	0.499466	0.62973	0.705198	1.72955	2.94668	0.659548	1.08362	1.18649	1.29618	1.15872	0.468646	0.888476	0.358592	0.586327	0.614588
0610012G03Rik	7.02779	7.30158	9.47717	9.38586	9.16118	9.60522	8.95173	8.78392	8.1755	8.26806	7.69996	7.24644	7.18761	7.05557	10.669	10.1987	8.69186	9.91558	9.03893	8.4237	8.89128	7.17368	7.68913	6.87008	6.7482	6.54814	8.99189	8.68605	8.86746	10.3388	9.57219	9.38556	8.82124	8.47707	7.60788	7.37026
0610025J13Rik	0	0.02848	0	0	0	0	0	0	0	0	0	0.052954	0	0	0	0	0	0	0	0	0	0	0	0	0	0	0	0	0	0	0	0	0	0	0	0
0610030E20Rik	22.9255	21.2857	17.284	16.9379	10.7215	11.3712	11.7448	9.50583	11.98	10.5258	11.59	9.49365	21.6643	20.0855	15.9865	17.7834	10.2002	10.6351	10.4131	8.45102	11.0802	8.92589	11.1329	8.40488	20.3971	21.4963	15.1464	18.4999	11.6305	13.669	9.91434	9.50696	11.9441	10.291	10.8373	9.56354
0610031O16Rik	0.203173	0.194881	0.105559	0.060235	0.076329	0.048592	0.118497	0.040511	0.138479	0.063494	0.080774	0.113191	0.182498	0.130195	0.068402	0.114317	0.045927	0.07221	0.130513	0.110511	0.053411	0.075825	0.066423	0.074817	0.104583	0.142964	0.116862	0.115995	0.047106	0.147871	0.08362	0.075771	0.083334	0.066725	0.14708	0.089616
0610033M10Rik	0.019224	0.01611	0.034326	0	0	0	0	0	0	0	0	0	0	0	0	0	0	0	0.029289	0	0	0.01448	0	0	0	0	0	0	0	0	0	0	0.019501	0.01301	0	0
0610037L13Rik	27.6656	25.3807	34.6461	29.6351	23.9226	26.9699	20.073	22.5073	16.9	16.0851	19.1914	14.6465	28.7578	27.9486	31.8641	31.3221	24.9252	22.1235	20.4584	20.5725	17.295	17.041	19.5128	13.408	25.0961	28.8504	35.7195	32.0987	23.5284	28.1139	19.8656	19.5398	18.9376	18.0828	16.4293	15.5877
0610038B21Rik	0.283091	0.096175	0.479798	0.431166	0.379262	0.366082	0.282457	0.383625	0.288302	0.438441	0.311461	0.333801	0.237858	0.182902	0.574049	0.595589	0.459697	0.591764	0.330337	0.387803	0.266485	0.31773	0.35536	0.433103	0.228332	0.169768	0.401263	0.585091	0.452966	0.540363	0.387932	0.403639	0.304824	0.487103	0.273643	0.386346
0610039K10Rik	27.3664	23.085	9.50427	7.35865	6.75981	7.76612	7.65997	7.16368	8.57729	7.16484	9.16657	10.3738	23.499	24.0469	7.35695	7.22873	6.4125	6.21921	6.60721	5.79314	8.81599	6.87652	7.88903	9.89	22.4388	24.7828	6.48336	7.90552	6.4722	5.91769	7.0326	5.82681	7.69642	8.47998	8.93501	8.81229
0610040B10Rik	4.96643	4.56352	4.02171	2.78358	2.88265	1.66415	3.17671	2.33906	3.21297	1.96285	4.08826	2.43656	4.98532	4.88356	3.23994	3.47919	2.297	2.17112	2.48559	2.19731	2.85349	2.21079	3.04091	1.728	5.10351	4.62203	3.44512	3.10344	3.11094	2.84952	2.52402	1.97117	2.77627	1.79678	3.43719	2.2397
0610040F04Rik	0.111962	0.139726	0.060079	0.082411	0.098234	0.047569	0.042639	0.073977	0.11958	0.084495	0	0	0	0.11768	0	0.080992	0.054308	0.047779	0.089866	0.009128	0.020772	0	0.059389	0	0.130847	0.063181	0.067728	0.216243	0	0	0	0	0	0.073069	0.033981	0.107841
0610040J01Rik	0.361394	0.067514	0.063966	0.056218	0.045866	0	0.04625	0.026242	0.014919	0.01302	0.082432	0	0.151629	0.183082	0.008225	0.012662	0.024477	0.033368	0.019585	0.033139	0.007117	0.055459	0.085994	0.012465	0.119867	0.178472	0	0.024149	0.025397	0.040683	0	0.02026	0.045304	0	0.048301	0
0610043K17Rik	2.59688	1.89432	0.863739	0.579774	0.854171	0.432434	0.514568	0.099408	0.707082	0.311731	1.09347	0.199154	2.77029	2.30538	0.757927	0.565936	0.250104	0.254888	0.481076	0.268606	0.591981	0.167553	0.392537	0.276307	2.4817	1.7617	0.632527	0.747335	0.332073	0.430578	0.336548	0.047872	0.62029	0.144121	0.647144	0.081105
0710001A04Rik	0	0	0	0	0	0	0	0	0	0	0	0	0	0	0	0	0	0	0	0	0	0	0	0	0	0	0	0	0	0	0	0	0	0	0	0
1010001B22Rik	0.633648	0.479639	0.327004	0.261256	0.159038	0	0.413369	0.259176	0.583456	0.264406	0.207136	0.105746	0.486015	0.449672	0.352184	0.405581	0.183257	0.542374	0.156389	0.202621	0.178846	0.260998	0.195359	0.271508	0.606417	0.486636	0.167851	0.363574	0.190167	0.335953	0.296902	0.192315	0.463529	0.436859	0.278788	0.407607
1010001N08Rik	0.011045	0	0	0	0	0	0	0	0	0	0	0	0	0	0	0	0	0	0	0	0	0	0	0	0	0	0	0	0	0	0	0	0	0	0	0
1110002E22Rik	0	0.001473	0	0	0	0	0	0	0.003105	0	0	0	0	0	0	0.001309	0	0.001553	0.001339	0	0	0.001337	0	0	0.004149	0	0	0	0.003587	0	0.001388	0	0	0	0	0
1110002J07Rik	0.371407	0.287296	0.185202	0.19132	0.162303	0.157057	0.190954	0.255519	0.287006	0.187943	0.279302	0.304937	0.345341	0.387524	0.242795	0.208455	0.218135	0.123484	0.30602	0.105371	0.321044	0.153985	0.294552	0.130527	0.278968	0.484213	0.093204	0.270068	0.141264	0.248036	0.172513	0.169822	0.317005	0.221211	0.215849	0.195183
1110002L01Rik	10.4688	7.71603	8.50691	7.7736	5.22867	5.92197	5.48589	5.30835	6.74474	5.56603	5.33084	5.41963	9.7753	8.81918	8.21139	8.96801	5.43247	6.00114	5.75802	5.25232	6.04938	5.93863	7.01593	5.08958	8.92785	9.56236	7.32431	8.49245	7.0331	6.73467	6.54908	5.73311	5.92136	5.16382	5.59591	5.50494
1110002O04Rik	0	0	0	0	0	0	0	0	0	0	0	0	0	0	0	0	0	0	0	0	0	0	0	0	0	0	0	0	0	0	0	0	0	0	0	0
1110003F10Rik	2.28531	1.92832	1.6052	1.22765	1.37954	1.25309	1.45006	0.971088	0.906766	1.12794	1.51302	1.28027	2.70352	2.32979	1.33184	1.1744	1.05915	0.997245	0.880565	1.32473	0.799291	0.951418	0.987384	0.806882	2.13895	2.56597	1.19711	1.88213	1.3964	1.02251	0.784175	0.898035	1.07678	0.752932	1.24423	0.637512
1110004E09Rik	4.22302	4.70275	11.057	10.1007	9.65901	12.3133	9.42355	11.8529	6.15193	8.3443	6.59312	6.3456	4.21184	5.05105	11.3991	11.4736	9.83709	11.9121	9.52777	12.9914	6.22719	8.45669	6.27417	6.03142	4.74881	4.96595	9.46011	8.93669	9.31291	12.4253	9.28331	12.0763	5.75306	7.33845	6.22635	6.72421
1110004F10Rik	30.8112	32.9812	38.4139	37.8135	33.659	34.8903	33.9268	35.7864	26.1797	28.5859	23.2847	24.5159	31.2092	34.2016	41.8217	40.5093	32.9694	33.9288	33.6386	35.5483	24.0105	27.667	24.3585	21.1005	29.5363	33.8865	37.7637	35.9525	33.3506	35.9461	32.5941	33.0231	24.5346	26.9279	23.4452	26.7305
1110006O24Rik	2.18808	2.47312	5.87507	6.1471	4.37399	5.9226	5.23882	4.64547	4.99468	4.91327	5.2088	6.23683	2.57799	2.25037	4.70887	6.23848	5.0896	5.49698	4.12478	4.40027	5.42665	5.80951	4.74479	4.72784	2.07541	2.04934	4.79727	5.2646	4.29286	6.39424	4.09628	4.07063	5.79791	5.69205	4.97892	5.55463
1110008E08Rik	0	0	0	0	0	0	0	0	0	0	0	0	0	0	0	0	0	0	0	0	0	0	0	0	0	0	0	0	0	0	0	0	0	0	0	0
1110008F13Rik	22.5976	27.6069	33.1988	35.8816	32.0885	40.1986	35.1687	41.4018	36.7006	41.395	25.3391	34.2507	25.8496	27.4205	38.2723	40.1637	34.2592	38.7173	37.2451	43.545	33.6137	44.3252	26.8121	34.8876	23.3919	27.7788	32.5535	32.025	33.6386	40.3135	34.7574	42.6242	35.5505	40.1172	25.8766	40.9744
1110008L16Rik	4.65406	4.75871	4.25752	4.5257	4.12357	4.54041	4.63169	4.4165	3.95152	3.92768	3.5394	3.51947	4.56113	4.76969	5.3664	5.76292	4.46677	5.03658	4.67536	4.29227	3.30683	4.52285	3.79587	3.42687	4.18946	4.77924	4.66131	5.64826	4.28591	4.74044	4.44008	4.54482	3.69853	3.66586	3.30673	3.56892
1110008P14Rik	11.8101	13.1161	25.0483	17.6728	17.8827	15.6652	14.594	11.8236	17.6529	14.1816	17.3296	15.1476	12.0874	12.1928	25.4554	17.334	18.4459	14.9979	16.0864	11.0373	18.4157	11.6334	18.4053	15.4373	11.3119	11.8358	22.1957	16.2095	17.4544	16.4474	13.6553	13.2744	16.5964	14.1668	17.4889	16.8417
1110012L19Rik	3.99122	3.76633	2.91314	3.02837	2.75112	2.77408	3.49499	3.36031	2.91111	3.14637	2.90985	2.51153	4.70735	4.13983	3.96367	2.84227	3.05589	2.72862	3.1918	2.91965	3.33416	2.90084	3.16227	2.49021	3.72494	4.4818	2.6889	3.32599	3.42497	3.4673	3.27635	3.03227	3.01314	2.7306	3.13867	2.84613
1110015O18Rik	0	0	0	0	0	0	0	0	0	0	0	0	0	0	0	0	0	0	0	0	0	0	0	0	0	0	0	0	0	0	0	0	0	0	0	0
1110017D15Rik	0.032488	0.090981	0.058328	0.049099	0	0.03978	0.031238	0	0	0.015856	0.046284	0.039523	0.039169	0.025169	0.045423	0.017641	0	0.15691	0.016083	0.123213	0	0.077981	0.087672	0	0	0.3432	0.065227	0.02311	0.069448	0.051322	0	0.03496	0.025245	0.123609	0	0
1110018N20Rik	1.23264	1.15105	1.0591	0.81481	1.35965	1.0013	1.97656	0.896894	1.63733	0.901197	1.86532	1.22243	1.32462	1.24644	1.07771	0.987005	0.989485	0.936047	1.73263	0.810575	1.84481	0.998309	2.61059	1.0523	1.26902	1.29336	1.09005	0.984684	1.53296	1.05844	1.48931	0.793119	1.88605	1.09726	2.40384	1.04643
1110019B22Rik	0.940511	0.583579	0.479226	0.547434	0.529604	0.412758	0.534436	0.323388	0.559049	0.314027	0.339725	0.48267	0.754668	0.632987	0.516876	0.53949	0.360528	0.217147	0.297347	0.327743	0.451695	0.470599	0.397718	0.253513	0.661351	0.829469	0.440874	0.623681	0.334819	0.28154	0.32197	0.384277	0.288502	0.327652	0.443334	0.339076
1110019D14Rik	1.25904	0.501314	1.03635	0.492922	1.14887	0.28975	0.993504	0.50486	1.29163	0.64033	0.826526	0.44382	0.565567	0.503884	1.00886	0.921925	0.827692	0.271734	0.716748	0.528085	1.16345	1.29464	0.808926	0.403598	0.638334	0.623952	1.04818	0.755756	0.481994	0.369914	0.738321	0.664767	0.583762	0.789373	0.837005	0.820033
1110020A21Rik	0.839572	0.602462	0.466287	0.384437	0.583106	0.300632	0.522989	0.295347	0.51918	0.536696	0.714846	0.481556	0.771281	0.539817	0.605985	0.24302	0.270121	0.170064	0.479959	0.214531	0.636349	0.631867	0.714235	0.34475	0.522866	0.426288	0.239498	0.189976	0.41565	0.292651	0.307841	0.221448	0.679768	0.54061	0.454897	0.485752
1110025L11Rik	0	0	0	0	0	0	0	0	0	0	0	0	0	0	0	0	0	0	0	0	0	0	0	0	0	0	0	0	0	0	0	0	0	0	0	0
1110025M09Rik	7.169	4.67735	3.72461	3.12203	2.17317	1.71782	2.97074	1.82464	4.1284	2.30588	3.07829	2.66184	5.56445	4.49727	4.27004	3.25827	2.70437	1.54196	2.23173	1.52695	3.04162	2.08822	3.19866	1.89653	5.77778	4.89695	4.20694	2.87247	2.90024	2.31925	2.45725	1.59861	3.45217	2.15471	3.69322	2.16414
1110028F11Rik	0.07137	0.022103	0.232065	0.315291	0.248643	0.088362	0.119631	0.312357	0.127472	0.226618	0.1055	0.190607	0.118426	0.075547	0.412964	0.204995	0.213798	0.197697	0.197116	0.097936	0.021964	0.140899	0.386308	0.164328	0.020888	0.031046	0.177609	0.436463	0.352062	0.538802	0.122644	0.20218	0.336317	0.150424	0.126798	0.187013
1110028F18Rik	0.212283	0.076024	0.080449	0.055078	0.081813	0.087039	0.112563	0.010052	0.105447	0.080573	0.064676	0.068549	0.037806	0.08089	0.014445	0.055447	0	0.039332	0.102971	0.066635	0.05048	0.044592	0.027366	0.054855	0.18853	0.089682	0.05569	0.176997	0.030083	0.015998	0.105346	0.065499	0.045385	0.010132	0.038443	0.046844
1110032A03Rik	7.28224	5.7734	4.90469	4.47619	4.58322	5.51789	6.00226	5.17633	5.45728	4.05786	5.87596	4.82431	6.89074	7.01108	5.19808	5.07085	5.94314	3.5674	5.39006	3.84823	5.24879	3.37603	5.06886	3.53107	5.97521	7.4526	5.63441	6.79675	5.64713	6.0764	5.65374	3.88306	5.48803	4.14464	5.08941	4.29161
1110032F04Rik	0.109752	0.317043	0.316187	0.532876	0.294103	0.393339	0.284979	0.363144	0.0625	0.10076	0.059168	0.109578	0.216936	0.224079	0.26069	0.592752	0.152659	0.341096	0.100983	0.358132	0.061892	0.152627	0.049892	0.053536	0.131134	0.340716	0.378469	0.525889	0.186958	0.325321	0.157045	0.270294	0.107686	0.11107	0.057029	0.106019
1110034G24Rik	3.93757	3.25516	4.15037	3.41932	2.92161	2.40766	2.89436	2.11601	4.44308	2.78432	3.00431	2.55822	3.09468	3.00643	7.64441	4.26042	2.30957	2.32256	2.52718	2.09749	3.31124	2.16085	3.13532	1.98087	2.52905	3.41087	3.46657	3.62655	2.55304	2.28006	2.61407	2.10511	3.04578	1.97839	2.8883	2.5816
1110035H17Rik	1.4909	0.723872	0.538887	0.353257	0.330521	0.171566	0.520212	0.287564	0.558867	0.298744	0.644073	0.445686	0.957371	0.536122	0.516155	0.218518	0.328219	0.280177	0.266466	0.162804	0.385768	0.363226	0.48111	0.314797	0.963022	0.665898	0.399016	0.273503	0.508712	0.338314	0.470268	0.239248	0.628665	0.258901	0.599857	0.223569
1110036E04Rik	0.18704	0.222694	0.377113	0.174541	0.335018	0.175575	0.178129	0.215252	0.093267	0.182564	0.113299	0.140677	0.294204	0.19926	0.385969	0.177399	0.34024	0.184887	0.327726	0.15387	0.174843	0.09744	0.19517	0.077676	0.127343	0.031656	0.361491	0.207364	0.408191	0.199563	0.203012	0.155282	0.217479	0.215051	0.119197	0.110815
1110038B12Rik	30.3961	43.3461	92.4395	142.224	84.609	126.55	93.302	107.842	53.731	68.3534	42.6929	54.446	36.0036	45.1969	100.511	154.812	83.3294	129.28	79.792	112.735	51.6522	80.9798	44.1985	52.6003	33.4001	40.7664	91.9277	131.578	89.9367	123.409	81.0377	94.2442	53.0802	68.7155	45.6745	56.922
1110038F14Rik	16.3944	17.1745	20.5201	21.247	15.4931	16.6997	15.7338	14.4339	13.49	13.1349	12.6634	12.1909	17.0814	16.7399	22.4238	21.378	15.2893	13.988	13.8065	13.4731	11.8395	12.087	12.3258	10.2512	14.6623	16.8611	21.5446	22.3967	15.189	16.7382	13.9106	14.0647	12.5457	12.8936	13.2188	12.2749
1110046J04Rik	1.5555	0.856377	0.783555	0.630638	0.536326	0.529288	0.583592	0.542276	0.53855	0.543573	0.534857	0.39863	1.35899	1.24316	0.782031	0.794905	0.621328	0.54475	0.557624	0.53565	0.693188	0.529476	0.482546	0.438212	0.936845	1.32908	0.857556	0.963577	0.418404	0.333277	0.619664	0.443438	0.552292	0.528543	0.469715	0.522288
1110051M20Rik	6.02023	4.49214	7.29753	8.34329	5.84234	7.11757	5.74628	4.92839	4.52647	4.37653	5.09133	4.58638	5.70543	4.36347	6.03472	8.96886	7.03678	7.18487	5.30421	5.71036	4.1917	4.83204	4.94378	4.1654	4.36021	5.44519	7.73437	9.00537	5.65553	7.46753	4.79455	5.96251	5.11479	4.44184	4.92441	4.11189
1110057P08Rik	0	0	0	0	0	0	0	0	0	0	0	0	0	0	0	0	0	0	0	0	0	0	0	0	0	0	0	0	0	0	0	0	0	0	0	0
1110059E24Rik	38.752	35.0597	14.8444	14.9405	14.216	13.4044	17.6425	14.4803	19.7912	21.1472	16.5053	19.4746	35.5426	42.7141	18.1464	15.0433	17.9275	12.0995	15.5222	18.1179	17.406	18.6868	19.1772	16.5708	28.4376	39.1047	15.0933	16.5695	18.9155	13.8768	20.033	16.5257	22.197	17.1817	16.7527	17.3687
1110059G10Rik	14.6627	15.7309	11.9031	11.8607	9.07054	10.3124	10.3389	10.0219	9.46034	8.52633	11.0915	8.58127	15.6991	13.5917	12.5902	11.8853	9.93404	10.337	8.49901	8.0787	8.54446	9.92046	8.41107	7.45348	15.0651	14.5798	12.5557	12.1194	9.74468	10.4732	9.80514	9.73436	9.80837	8.39228	10.2901	7.20183
1110060G06Rik	0	0	0	0	0	0	0	0.047111	0	0	0	0	0	0	0	0	0	0	0	0	0	0	0	0	0	0	0	0	0	0	0	0	0	0	0	0
1110065P20Rik	6.03738	6.48132	9.74511	10.6084	7.57444	9.48685	8.44358	9.07863	5.96672	5.84294	4.86247	5.1041	6.23396	6.67039	11.241	10.1312	8.26375	8.4167	6.73367	6.95464	5.232	6.15491	6.04645	4.51037	6.26717	6.47289	10.2387	9.34931	8.67603	9.09538	7.65241	6.89232	5.59794	6.09587	4.97353	5.11083
1190001M18Rik	0.566386	0.501628	0.222979	0.289715	0.308617	0.164823	0.296824	0.426838	0.283125	0.301313	0.181445	0.19053	0.589796	0.465158	0.287141	0.444927	0.224285	0.217646	0.267004	0.234218	0.309118	0.108007	0.256626	0.130433	0.466192	0.742427	0.175967	0.281968	0.159633	0.130953	0.310231	0.296679	0.288515	0.287628	0.183005	0.260353
1190002N15Rik	2.19673	2.12068	1.6267	1.91511	1.60539	2.17168	1.65844	2.70089	2.16739	2.39851	1.64585	2.20491	2.11634	1.73818	1.88777	1.9977	1.55455	1.81688	1.62925	2.59049	1.7915	2.55435	2.05183	1.94028	2.11496	1.97155	1.39239	1.67584	1.53533	2.15038	1.9953	2.72113	2.29641	2.32661	1.99148	2.57918
1190005I06Rik	0.086036	0.106217	0.672491	0.909508	1.05493	1.00807	1.15711	1.31036	0.358235	0.975281	0.807049	0.905403	0.142591	0.12212	0.700648	0.60719	1.08214	0.84135	1.34437	0.713304	0.837015	0.378754	0.894659	0.930572	0.049501	0.124287	1.03833	0.646482	0.754326	0.997835	1.11074	1.13581	0.825631	0.807867	0.55047	0.9817
1190007I07Rik	12.6279	10.3282	23.6444	23.6431	21.6168	20.8846	19.7465	19.8412	14.0156	14.3914	15.533	13.5597	10.5003	10.1984	29.6715	29.8897	19.2803	20.4704	20.9853	20.8484	14.2311	16.923	14.678	9.84956	9.75041	11.0503	20.3852	24.9728	20.5452	23.3851	19.5507	19.6534	13.6066	15.1678	14.1884	12.1311
1190028D05Rik	0.040099	0	0	0.058357	0.074171	0	0	0	0	0	0	0.0308	0	0	0.037293	0	0.037714	0	0	0	0	0	0	0	0	0	0.048194	0	0	0	0	0	0	0	0	0
1200007C13Rik	0.041227	0.005742	0.03122	0.015603	0.014231	0.015131	0.015633	0.0187	0.006874	0.028558	0.016976	0.005234	0.017175	0.029694	0.027023	0.031198	0.013697	0.006951	0	0.032372	0.017087	0.460881	0.02954	0	0.016468	0.041818	0.020355	0.034583	0.007194	0.007643	0.012074	0.011882	0	0.013966	0.004441	0.009457
1300002E11Rik	14.1478	11.7739	12.6131	9.47126	8.26745	8.16072	7.90393	6.42628	8.81625	6.60415	8.2949	7.12116	12.1324	11.4649	14.0719	12.6457	9.55735	7.39294	7.79635	5.69422	8.63271	6.95427	8.45284	6.58521	11.4313	13.2109	10.873	12.6575	8.81555	8.82816	7.37902	6.5596	9.08323	6.20348	7.98912	6.7776
1300014J16Rik	15.2607	12.9877	6.57726	5.68668	4.25125	3.33641	5.35439	3.20722	5.98818	4.17273	6.45887	5.03034	14.4331	13.2926	4.98205	5.54159	4.29914	2.82152	4.38643	3.02451	5.38895	4.20873	6.22928	3.96306	14.0178	14.9373	4.74575	6.91017	4.49796	3.94761	4.30321	3.10171	6.27978	4.42425	6.18197	4.22612
1300017J02Rik	3.81552	3.21435	1.13726	2.4152	1.82661	1.70342	1.6277	2.08544	2.33132	1.33688	1.40881	1.58351	3.73189	3.07985	1.67007	1.85656	1.28851	1.58313	1.3871	1.22598	1.00864	1.73324	2.43936	0.903813	3.72796	4.36729	3.02245	1.9653	1.13254	1.57776	1.373	1.52628	1.1759	1.44967	1.4121	1.83174
1500002C15Rik	2.21691	1.42459	0.976513	0.898728	0.736362	1.13968	0.902374	0.906529	0.848531	0.742739	0.93348	0.819958	1.66444	1.24175	0.921591	1.00181	1.05431	0.86419	0.906466	0.793943	0.666217	0.699233	0.967345	0.636536	1.64309	1.6333	0.975224	1.027	0.935074	1.2204	0.877897	0.750127	0.773077	0.686467	0.997865	0.703607
1500002F19Rik	0.529889	0.916437	0.315911	0.484731	0.261824	0.380688	0.40981	0.215897	0.240166	0.405044	0.236879	0.176004	0.482354	0.553581	0.356962	0.875433	0.310299	0.192495	0.397644	0.257437	0.185093	0.515025	0.243211	0.154453	0.774186	0.749215	0.170204	0.597288	0.080426	0.266267	0.035282	0.203196	0.252529	0.311911	0.279617	0.367128
1500004A13Rik	7.48548	5.58916	4.40017	3.89554	2.91153	3.19842	3.68536	2.85203	3.36193	3.11117	3.17905	2.82634	5.51018	6.0419	4.61438	4.12486	3.89404	3.08013	3.52183	3.1678	2.78912	3.35762	3.12668	2.23972	5.43164	7.26765	3.69275	5.18033	2.90486	2.7845	3.40827	2.95076	2.89718	2.88658	2.66905	2.68726
1500005C15Rik	0.103103	0.031239	0.032961	0.013756	0.033621	0.054201	0.013958	0.018379	0.008143	0.035524	0.033637	0.007049	0.070376	0.070327	0.017441	0.074408	0	0.080779	0.013787	0.007113	0.032081	0.021291	0	0.027061	0.065247	0.088036	0.034203	0.045945	0.046013	0.049045	0.051269	0.06008	0.018687	0.031059	0.035259	0.038613
1500009C09Rik	0.021459	0.06337	0	0	0	0	0.015785	0.007291	0	0	0.007689	0.008219	0.02705	0.046821	0	0.008115	0	0	0	0	0	0	0	0	0	0.013239	0.026542	0	0	0	0	0	0.010519	0	0.007109	0
1500009L16Rik	0.578679	0.3534	0.097523	0.079578	0.11482	0.199568	0.307037	0.131868	0.173567	0.096785	0.052612	0.058288	0.295767	0.4152	0.153707	0.11773	0.189241	0.218219	0.2158	0.260955	0.14339	0.106905	0.05364	0.058929	0.558442	0.514535	0.101762	0.306213	0.054123	0.1096	0.172701	0.159304	0.076902	0.080911	0.151514	0.149683
1500011B03Rik	9.63733	9.6349	8.73988	8.39752	6.02609	8.06771	7.84178	6.2054	7.18762	7.00844	7.27373	6.5764	8.49446	9.1127	8.91036	8.8608	7.66169	6.79499	6.63245	5.36383	7.28535	6.5913	7.43683	5.32151	9.56705	10.9258	7.2482	7.66351	7.56153	7.55576	6.68553	5.67394	7.98392	5.95189	7.36685	6.17723
1500011K16Rik	3.05026	4.70611	17.6802	19.4312	12.2104	15.0381	10.3178	11.6652	7.45056	7.62199	9.68455	8.11501	3.84367	4.14641	18.279	18.5751	11.0507	14.0189	8.78519	12.0379	7.15438	7.02803	10.4673	7.53565	3.93162	4.37592	19.1144	17.9714	12.9661	15.9868	10.8802	12.136	6.60179	7.39437	8.87178	8.06092
1500012K07Rik	0.428078	0.403299	0.380283	0.122817	0.215516	0.325781	0.23874	0.209211	0.197171	0.225243	0.185823	0.126938	0.300068	0.422743	0.220612	0.270773	0.244105	0.204463	0.254263	0.14668	0.316269	0.251159	0.156447	0.164277	0.442155	0.600998	0.606292	0.300339	0.340105	0.184906	0.173097	0.206323	0.319217	0.176907	0.201806	0.123571
1500015A07Rik	4.09338	3.87472	3.93383	4.06362	3.05732	2.83677	3.27657	2.71459	2.74329	2.68894	2.66552	2.38221	4.19758	3.67402	3.68431	3.57146	2.68699	2.36048	2.45494	2.30124	2.61219	3.1197	2.82069	1.75222	3.84356	3.59065	4.44707	4.5137	2.55194	2.66853	2.34052	1.8419	2.99605	2.46541	2.77861	2.13458
1500015L24Rik	0	0	0	0	0	0	0	0	0	0	0	0	0	0	0	0	0	0	0	0	0	0	0	0	0	0	0	0	0	0	0	0	0	0	0	0
1500015O10Rik	0.481643	0.336972	0.16156	0.153606	0.137186	0.174674	0.17664	0.137208	0.204644	0.157748	0.162711	0.094771	0.379689	0.383073	0.223219	0.210729	0.076492	0.180571	0.151944	0.037545	0.146997	0.103442	0.137072	0.036374	0.162143	0.330345	0.318972	0.152925	0.265122	0.22313	0.039615	0.055583	0.054968	0.067657	0.063009	0.126459
1500026H17Rik	0.345435	0.294281	0.287309	0.178754	0.236362	0.147876	0.233079	0.131207	0.179472	0.171937	0.221286	0.177463	0.295037	0.229911	0.23592	0.19783	0.189562	0.120606	0.169026	0.198564	0.168713	0.166658	0.231248	0.188875	0.338992	0.235733	0.194642	0.181935	0.147685	0.19903	0.162847	0.114708	0.180893	0.160607	0.226041	0.195936
1500035N22Rik	0.143997	0.072945	0.077516	0.043103	0	0	0.021939	0.038608	0	0	0.021066	0	0.110462	0.156461	0.027661	0.042586	0	0.025243	0	0.111347	0	0.044717	0.025897	0	0.022906	0.103696	0	0.173003	0	0	0	0.064138	0	0.019407	0	0
1520401A03Rik	0.007185	0.003508	0.011261	0.003085	0.00515	0.141577	0.034362	0.057976	0.053633	0.02987	0.008993	0.037052	0.005275	0	0.008091	0.006251	0.011202	0.089475	0.044249	0.046754	0.013945	0.012654	0.01817	0.024155	0.016594	0.008626	0	0.026345	0	0.01363	0.023406	0.032249	0.025622	0.135842	0.018281	0.017414
1600002D24Rik	0	0	0	0.007039	0	0.031741	0	0.006441	0	0	0	0	0	0	0	0	0	0.008351	0.007353	0	0	0	0	0	0.007605	0	0	0.009414	0	0	0.007408	0	0.009719	0	0	0
1600002K03Rik	6.99237	7.73566	10.5619	10.9638	7.92862	9.44728	8.33995	9.06575	6.17731	7.90803	6.00018	6.61221	7.902	6.77777	11.0533	11.8278	8.30272	9.07426	7.65894	8.15069	7.65625	7.2469	6.11207	6.20936	6.44348	7.36904	10.0162	10.6261	8.18049	9.9765	8.49837	10.1872	7.78387	6.94562	5.85919	7.76109
1600010M07Rik	2.42123	1.83492	1.51297	1.09665	1.37557	0.9655	0.867371	1.02388	1.04696	1.03698	1.1184	0.948291	1.71398	1.96822	1.46596	1.3342	0.871263	1.1222	1.05247	0.82704	0.743298	1.07256	1.01312	0.851663	2.0246	2.11349	0.847804	1.89204	0.944763	1.05347	0.936572	0.844209	0.932959	0.986431	0.903867	0.805642
1600012H06Rik	17.9424	17.0261	10.507	12.4117	7.51299	8.9997	7.9091	7.35861	8.03723	7.26844	8.79172	7.78337	16.9949	17.7128	10.7156	11.7215	7.84926	7.54932	7.06243	7.01718	7.54145	7.82177	9.3165	6.69182	16.1549	18.262	11.3496	14.0445	7.60549	9.43254	7.17272	6.51729	8.36244	6.92558	7.25721	7.46902
1600012P17Rik	0	0	0.009098	0.04097	0.048768	0	0.015321	0.04675	0	0.015628	0.022456	0.007776	0	0.112993	0	0.007428	0	0.062172	0.037578	0.107122	0.013028	0	0.018165	0	0	0	0.012568	0.010124	0	0.053223	0.008159	0.044132	0.010188	0	0.019548	0
1600014C10Rik	19.8391	20.4325	6.21402	4.37807	5.23556	4.16484	6.07684	4.27799	6.22576	4.96324	6.26245	4.62798	15.6426	16.1423	6.91047	4.80032	5.84092	4.30922	4.53029	3.30707	8.02872	4.04608	5.90574	4.43642	14.7252	19.6849	5.46216	4.28546	5.50771	5.14344	4.87475	4.02481	6.84017	4.72905	5.7464	5.22382
1600014C23Rik	0	0.083336	0	0	0	0	0.037661	0.102839	0	0	0	0	0	0	0	0	0	0	0	0.036516	0	0.037058	0	0	0	0	0	0	0	0	0	0	0	0.033887	0	0.052537
1600015I10Rik	0	0	0	0.004909	0	0	0	0	0	0	0	0	0	0	0	0	0	0	0	0	0	0	0	0	0	0.007908	0	0	0	0	0	0	0	0	0	0
1600017P15Rik	0.026959	0	0	0	0	0.024539	0.044232	0.058238	0	0	0.02021	0.065048	0	0.078414	0	0	0.029135	0.078344	0	0	0.023608	0	0.026861	0	0	0	0	0.078815	0	0	0.056512	0.063473	0	0.05056	0.017816	0
1600019K03Rik	0	0	0	0	0	0	0	0	0	0	0	0	0	0	0	0	0	0	0	0	0	0	0	0	0	0	0	0	0	0	0	0.045786	0	0	0	0
1600020E01Rik	17.2658	14.3504	10.4694	7.39438	7.18368	7.25634	7.92251	6.37195	8.00265	6.76605	7.57922	6.33382	15.2667	13.4858	8.8639	8.59838	7.37151	6.70704	6.80727	5.46567	7.05732	6.5044	7.52448	6.06698	14.168	15.3694	8.4139	8.35873	7.65628	7.36945	6.41155	5.60207	8.66315	6.26649	7.63835	6.27717
1600023N17Rik	0.896342	0.750742	0.582402	0.309028	0.252362	0.421722	0.424442	0.258951	0.2668	0.34585	0.184122	0.355722	0.830549	0.580668	0.459589	0.465206	0.380171	0.188487	0.177328	0.162181	0.180416	0.334864	0.407343	0.452839	0.730015	0.55963	0.45498	0.387656	0.506808	0.347471	0.383934	0.297787	0.361594	0.316106	0.339869	0.464567
1600025M17Rik	1.63676	1.45233	0.715251	0.705167	0.841239	0.685155	0.576765	0.174855	0.562141	0.559041	0.395765	0.700424	1.34542	1.43216	0.553916	0.853883	0.586458	0.347822	0.385472	0.542086	0.310538	0.918553	0.612797	0.485941	1.14065	1.3655	0.641888	1.21263	0.516992	0.587839	0.322543	0.328614	0.465141	0.369159	0.52067	0.286451
1600027J07Rik	0	0	0	0	0	0	0	0	0	0	0	0	0	0	0	0	0	0	0	0	0	0	0	0	0	0	0	0	0	0	0	0	0	0	0	0
1600029O15Rik	0.614309	0.521852	0.380358	0.476219	0.416548	0.275231	0.348643	0.300357	0.297681	0.37071	0.396355	0.367481	0.467547	0.552191	0.30057	0.505214	0.372756	0.296225	0.245965	0.211187	0.291027	0.318035	0.316169	0.289838	0.327382	0.708905	0.429127	0.614461	0.24146	0.243084	0.379708	0.221542	0.299322	0.318033	0.260311	0.306406
1700001C02Rik	0	0	0	0	0	0	0	0	0	0	0	0	0	0	0	0	0	0	0	0	0	0	0	0	0	0	0	0	0	0	0	0	0	0	0	0
1700001C19Rik	0.160402	0.104901	0.041627	0.069156	0	0.097692	0.070349	0.031095	0.020809	0.02667	0.032778	0.069376	0.072808	0.111616	0.056076	0.051838	0.022948	0.020366	0.087207	0.076197	0.038085	0.134919	0.041979	0.033304	0.100753	0.124118	0.100766	0.080547	0.060035	0.012667	0.035746	0.033574	0.036735	0.023184	0.036225	0.035288
1700001D01Rik	0.29662	0.070231	0.220276	0.0909	0.188738	0.140307	0.220781	0.113258	0.110576	0	0.059134	0.062716	0	0.044402	0.396539	0.306298	0.204097	0.289718	0.190431	0.313472	0.03469	0.126159	0.185263	0.030269	0.033269	0.1937	0.204093	0.523376	0.169706	0.087487	0.290265	0.245124	0	0.028153	0.052676	0.084826
1700001F09Rik	0	0	0	0	0	0	0	0	0	0	0	0	0	0	0	0	0	0	0	0	0	0	0	0	0	0	0	0	0	0	0	0	0	0	0	0
1700001G01Rik	0	0	0.022616	0.018753	0.023235	0	0.019208	0.00852	0	0	0.009202	0.009739	0	0	0.012035	0.009357	0	0.044401	0.038483	0.030279	0	0.018771	0.011463	0	0	0	0.046893	0.025154	0.025099	0.039807	0.020098	0.009301	0	0.008632	0.0082	0
1700001G11Rik	0.805383	0.451424	0.818836	1.16285	0.513004	1.12878	1.13952	1.01293	0.925831	1.03989	0.742085	0.660262	0.457995	0.358298	1.27348	0.910316	0.532889	0.763552	0.708897	0.579541	0.792466	1.05439	0.847617	1.18039	0.401418	0.280118	0.816282	1.16675	0.774397	1.30897	0.787605	1.04443	0.974207	0.917024	0.919229	0.950955
1700001G17Rik	1.19043	0.920279	0.42679	0.5017	0.415227	0.448844	0.315185	0.486722	0.274192	0.298962	0.289521	0.45739	0.835453	0.856434	0.627224	0.421569	0.289726	0.50405	0.34754	0.264423	0.334411	0.463345	0.349023	0.313945	0.897409	1.10336	0.45767	0.460551	0.388775	0.350657	0.418028	0.559843	0.313678	0.397637	0.341348	0.280546
1700001J03Rik	0.059013	0.188828	0.156824	0.442497	0.104971	0.09902	0.044668	0.037089	0.051814	0.19093	0.125739	0.022149	0.294637	0.094097	0.195004	0.318579	0.169332	0.025543	0.083873	0.064226	0.121833	0.090666	0.026525	0.061324	0.212724	0.46317	0.324098	0.334632	0.149515	0.062399	0.083874	0.085273	0.166663	0.088691	0.104814	0.167974
1700001J04Rik	0.107662	0.069786	0.05012	0.020892	0.176102	0.03626	0.161249	0.097097	0.037551	0.021526	0.059384	0.031891	0.06859	0.075324	0.111338	0	0.098845	0.074878	0.065903	0.03074	0	0	0.076854	0	0.122878	0.03329	0.122311	0.055476	0	0.046167	0.140447	0.031813	0.119517	0.018771	0	0
1700001J11Rik	0	0	0	0	0	0	0	0	0	0	0	0	0	0	0	0	0	0	0	0	0	0	0	0	0	0	0	0	0.008112	0.008546	0	0	0	0	0	0
1700001K19Rik	1.10903	0.927266	0.775524	0.626543	0.358562	0.46623	0.435797	0.221974	0.486962	0.53373	0.332729	0.34086	1.24624	1.21301	0.583559	0.66546	0.306843	0.412151	0.464083	0.496507	0.386631	0.432359	0.497285	0.278087	1.03471	1.01911	0.586703	0.587411	0.396751	0.431024	0.519504	0.240324	0.644312	0.330736	0.407835	0.227243
1700001L05Rik	1.28723	0.946641	1.92413	2.14573	1.75576	2.69106	2.49521	3.88343	1.28775	2.23188	1.11706	1.55978	1.02688	1.1632	2.01035	3.37428	2.32081	3.51583	1.81476	4.37982	0.797924	2.08018	1.32384	1.483	0.8753	1.23966	1.54707	2.69759	2.13046	2.92714	2.03085	3.74043	1.23633	2.23631	1.24782	1.88354
1700001L19Rik	0.022317	0	0	0	0	0	0.007995	0	0.019381	0	0	0.00809	0	0	0	0	0	0	0	0.008058	0	0	0	0	0	0	0	0.021609	0	0	0	0	0	0	0.014343	0
1700001N15Rik	0	0	0	0	0	0	0	0	0	0	0	0	0	0	0	0	0	0	0	0	0	0	0	0	0	0	0	0	0	0	0	0	0	0	0	0
1700001O22Rik	0.099196	0.080907	0	0.071806	0.072488	0.099078	0.079608	0.104761	0.067974	0.091402	0.093227	0.117119	0.052056	0.112986	0.110724	0.03816	0.030646	0.087747	0.06655	0.204572	0.167407	0.094164	0.082844	0.052907	0.04717	0	0.103416	0.024824	0.076127	0.049645	0.150312	0.105281	0.149458	0.151301	0.041385	0.113764
1700001P01Rik	1.06204	1.0115	0.969138	0.860979	0.531138	0.515492	0.895766	0.612384	0.231224	0.345286	0.313179	0.415168	1.04882	1.18784	0.824388	1.05879	0.707558	0.458527	0.75028	0.461652	0.363375	0.880322	0.299172	0.401764	0.979024	0.863562	0.782166	0.990987	0.431369	0.443474	0.458886	0.356135	0.364516	0.478098	0.483815	0.292909
1700003C15Rik	0.310946	0.326628	0.169433	0.155137	0.210561	0.048558	0.189675	0.063642	0.101316	0.103955	0.147033	0.161338	0.293046	0.330472	0.05353	0.139235	0.073563	0.066802	0.085204	0.170686	0.156184	0.21913	0.101699	0.181994	0.089437	0.315547	0.11666	0.132337	0.113086	0.079346	0.062123	0.05648	0.019124	0.155323	0.116231	0.061014
1700003D09Rik	0	0	0.022273	0.027423	0	0	0	0	0.021708	0	0.008897	0	0	0	0	0	0.012256	0.01086	0.009627	0.009039	0	0	0	0	0.009852	0.015038	0	0	0	0	0	0	0.012648	0.008405	0.008037	0.013041
1700003E16Rik	0.007613	0.012791	0.007177	0	0.01406	0.006691	0.018066	0.005391	0.006991	0.006104	0.005625	0.011927	0.009777	0.016874	0.007812	0.017549	0.007945	0.013942	0.011963	0.011204	0	0	0.02214	0.005741	0.006211	0.018568	0	0	0	0.008904	0	0.034773	0.008456	0.005357	0.005041	0.016359
1700003E24Rik	0	0	0	0	0	0	0	0	0	0	0	0	0	0	0	0	0	0	0	0	0	0	0	0	0	0	0	0	0	0	0	0	0	0	0	0
1700003F12Rik	0.399703	0.316805	0.406394	0.406881	0.614689	0.639691	0.605626	0.823612	0.353518	0.713404	0.351079	0.564275	0.478387	0.224065	0.291923	0.444389	0.725989	0.770151	0.638178	0.88099	0.299894	0.867674	0.297468	0.331636	0.229627	0.373664	0.432066	0.294833	0.578453	0.430467	0.366503	0.703123	0.376594	0.667162	0.232585	0.381855
1700003G13Rik	0	0	0	0	0	0	0	0	0	0	0	0	0	0	0	0	0	0	0	0	0	0	0	0	0	0	0	0.028151	0	0	0	0	0	0	0	0
1700003G18Rik	0.53735	0.062668	0.218444	0.272529	0.112724	0.143467	0.239119	0.139246	0.109508	0.037718	0.264452	0.090292	0.249953	0.366263	0.114897	0.32018	0.070649	0.214393	0.072565	0.036489	0.066335	0.084387	0.065829	0.14458	0.210647	0.514919	0.296392	0.389141	0.095663	0.230042	0.098506	0.158037	0.173728	0.114963	0.220162	0.155957
1700003H04Rik	0	0	0	0	0	0	0	0	0	0	0	0	0	0	0	0	0	0	0	0	0	0	0	0	0	0	0	0	0	0	0	0	0	0	0	0
1700003I16Rik	2.30956	1.81538	1.3961	1.82662	1.12894	1.33773	1.32337	1.05753	1.39288	1.22945	1.45847	1.27636	1.62193	1.8329	1.42214	1.54495	1.22142	1.27549	1.24137	1.36213	1.31685	1.11839	1.75038	0.569928	1.49257	2.30252	1.13319	2.14346	1.30529	0.933846	1.10301	0.928825	1.12523	1.15656	1.52893	1.09808
1700003I22Rik	0	0	0	0	0	0	0	0	0	0	0	0	0	0	0	0	0	0	0	0	0	0	0	0	0	0	0	0	0	0	0	0	0	0	0	0
1700003L19Rik	0	0	0	0	0	0	0	0	0	0	0	0	0	0	0	0	0	0	0	0	0	0	0	0	0	0	0	0	0	0	0	0	0	0	0	0
1700003M07Rik	0.409424	0.150421	0.159771	0.032868	0.120733	0.074926	0.033569	0.030019	0.236743	0.03409	0.06228	0.199006	0.274733	0.143638	0.086664	0.233802	0	0.232948	0.067657	0.064958	0.146006	0.171312	0.0397	0.095598	0.284927	0.157322	0.055307	0.087478	0.045369	0.189274	0.10304	0.032457	0.046242	0.235872	0.111459	0.089645
1700003N22Rik	0	0	0	0	0	0	0	0	0	0	0	0	0.030375	0	0	0	0	0	0	0	0	0	0	0	0	0	0	0	0	0	0	0	0	0	0	0
1700003P14Rik	0	0	0	0	0	0	0	0	0	0	0	0	0	0	0	0	0	0	0	0	0	0	0	0	0	0	0	0	0	0	0	0	0	0	0	0
1700006A11Rik	0	0	0	0	0	0	0	0	0	0	0	0	0	0	0	0	0	0	0	0	0	0	0	0	0	0	0	0	0	0	0	0	0	0	0	0
1700006E09Rik	0.225173	0.787606	0.434764	0.053721	0.547069	0	0.056607	0.050083	0.470085	0.116796	0.338426	0.141328	1.44665	1.0455	0.787913	0.110551	0	0.132373	0.170992	0	0.727545	0	0	0.138184	0.47121	0.730069	0.045133	0.294652	0.536508	0	0.029157	0	0.232894	0.256378	0.332006	0
1700006F04Rik	0	0	0	0	0	0	0	0	0	0	0	0	0	0	0	0	0	0	0	0	0	0	0	0	0	0	0	0	0	0	0	0	0	0	0	0
1700006H21Rik	0	0	0	0	0	0	0	0	0	0	0	0	0	0	0	0	0	0	0	0	0	0	0	0	0	0	0	0	0	0	0	0	0	0	0	0
1700006J14Rik	0.235036	0.147771	0.035987	0.023902	0.007342	0	0.006094	0.010687	0.0929	0.157802	0.064842	0.018555	0.132527	0.119094	0.045579	0.034194	0.035974	0.030833	0.006015	0.015623	0.028837	0.062281	0.051451	0.005932	0.142035	0.134587	0	0	0.016141	0.008582	0.043288	0.023365	0	0.024128	0.031049	0.105462
1700006P03Rik	0	0	0	0	0	0	0	0	0	0	0	0	0	0	0	0	0	0	0	0	0	0	0	0	0	0	0	0	0	0	0	0	0	0	0	0
1700007E05Rik	0.974739	0.658718	0.830157	0.604412	0.4363	0.436806	0.522625	0.326156	0.645312	0.411131	0.335908	0.267222	0.902732	0.968978	0.613153	0.651198	0.576349	0.44328	0.413988	0.406636	0.448175	0.460326	0.371279	0.204626	0.585337	1.08237	0.567629	0.944154	0.474628	0.594763	0.361101	0.410478	0.325469	0.434406	0.473832	0.539151
1700007F19Rik	0	0.011852	0.012315	0	0	0	0	0.018381	0	0.010676	0	0	0	0	0	0	0	0	0	0	0	0	0	0	0.010867	0.016514	0	0	0	0	0	0	0.013964	0.00935	0	0
1700007G11Rik	0.046646	0.077613	0.197796	0	0	0.038335	0	0	0	0.017969	0	0	0	0.101074	0.022263	0	0	0.308392	0	0	0	0	0	0.057788	0	0	0	0.044501	0.045973	0	0.054921	0	0	0	0.029136	0.229275
1700007J10Rik	1.6916	1.19024	0.619119	0.893758	0.52498	0.759793	0.552834	0.70681	0.270139	0.825393	0.363792	0.628022	1.2699	1.51864	0.922461	0.938238	0.704814	0.745355	0.722575	0.566334	0.501696	0.624522	0.475774	0.415542	1.23677	1.37468	0.968734	1.23745	0.763192	0.559481	0.345329	0.5647	0.553421	0.64401	0.468342	0.756611
1700007K09Rik	0	0.07348	0	0.031973	0	0.083829	0.032791	0.058778	0	0.033563	0	0.033231	0.054099	0.198424	0	0.095834	0	0.113926	0.033028	0.033385	0.112406	0.071648	0	0.128601	0	0.10263	0.115973	0.127656	0.131557	0.101542	0.034427	0.032062	0	0	0.059869	0.045606
1700007K13Rik	0	0.031776	0.033712	0	0.046297	0.046171	0.057384	0.025415	0	0.039968	0	0.038384	0	0	0.036217	0.018752	0	0.091538	0.05675	0.07379	0.031464	0.059181	0.033945	0.037099	0	0	0.065181	0	0.171018	0	0.078735	0.158369	0.081128	0.0701	0	0.038619
1700007L15Rik	4.21767	3.49249	4.71805	6.6191	3.08311	3.89897	4.47846	3.26845	3.29363	3.25375	3.46821	3.55029	3.701	3.91097	5.01631	5.28365	3.59799	3.54474	3.52109	2.8301	3.49293	2.71451	2.74955	3.02001	3.74037	3.03423	4.42094	6.29026	3.90977	3.83945	3.28082	3.0368	3.35386	2.74276	3.77765	3.02268
1700007M16Rik	0.084579	0.256013	0.145176	0.175619	0.197037	0.040019	0.000331	0.015254	0	0.156546	0.042631	0.000604	0.29937	0.260915	0.042189	0.318124	0.220009	0.014462	0.096614	0.100023	0.132299	0	0.039633	0.044498	0.120539	0.125176	0	0.054621	0.046037	0.050202	0.075425	0.138308	0.137466	0.173118	0.025048	0
1700007P06Rik	1.66876	0.52182	0.590796	0.583047	0.401725	0.454071	0.394648	0.284411	0.439171	0.287351	0.44553	0.348912	0.854903	0.992626	0.55669	0.488588	0.224743	0.432855	0.563648	0.231871	0.348632	0.225653	0.28622	0.136932	0.850048	1.18386	0.432645	0.733426	0.403335	0.37349	0.338712	0.246455	0.29336	0.345267	0.513355	0.282287
1700008A23Rik	0.03554	0	0	0	0	0	0	0	0	0	0	0	0	0	0	0	0	0	0	0	0	0	0	0	0	0	0	0	0	0	0	0	0	0	0	0
1700008B11Rik	14.0488	16.0889	10.9022	8.2541	6.59452	5.74498	7.51385	4.77768	7.96841	5.19843	6.7763	4.6865	14.0291	14.9585	8.99261	7.66585	5.89247	4.70786	6.82375	4.23147	7.05248	5.39055	6.53565	4.57254	13.8364	16.7523	9.72712	8.71135	7.55041	5.52606	5.59877	3.52318	7.46836	5.38525	6.65327	5.37534
1700008C04Rik	0.188183	0.22547	0.187671	0.077749	0.241006	0.220332	0.059435	0.03585	0.13918	0.101127	0.11432	0.121231	0.360363	0.284642	0.101338	0.214967	0.103433	0.11492	0.081442	0.099321	0.06719	0.038351	0.072501	0.117005	0.169578	0.283377	0.130118	0.284608	0.107116	0.111772	0.082368	0.078432	0.080148	0.125733	0.10267	0.139736
1700008H02Rik	0.356795	0.142174	0.209098	0.109083	0.129642	0.135254	0.113824	0.078279	0.056213	0.126888	0.071406	0.035806	0.172852	0.175882	0.077624	0.095403	0.03791	0.139311	0.105861	0.156421	0.169698	0.051519	0.153909	0.095287	0.203502	0.264451	0.166917	0.191103	0.092684	0.081599	0.147518	0.065351	0.064376	0.04	0.185313	0.184018
1700008J07Rik	7.01245	5.49317	5.84461	4.70082	4.09612	3.39372	3.61831	2.93525	2.58946	2.29635	2.42664	2.0876	6.14677	5.32179	4.64651	5.07122	3.30768	2.75595	3.41227	2.53939	2.41843	1.95357	2.15319	1.70665	5.92386	5.70341	5.43129	5.79012	3.16271	3.21816	2.9542	2.5446	2.02678	2.1323	2.27461	2.05598
1700008K24Rik	0	0	0	0	0	0	0	0	0	0	0	0	0	0	0	0	0	0	0	0	0	0	0	0	0	0	0	0	0	0	0	0	0	0	0	0
1700008N11Rik	0	0	0	0	0	0	0	0	0	0	0	0	0	0	0	0	0	0	0	0	0	0	0	0	0	0	0	0	0	0	0	0	0	0	0	0
1700008O03Rik	0.237912	0.190611	0.14816	0.12899	0.132308	0.089194	0.044179	0.109039	0.116484	0.162435	0.118742	0.094319	0.282872	0.201018	0.099197	0.124568	0.044719	0.166242	0.192038	0.126661	0.089546	0.206216	0.070763	0.039018	0.314816	0.251743	0.061925	0.221507	0.144872	0.250321	0.257244	0.08974	0.181904	0.073818	0.084972	0.071467
1700008P02Rik	0	0	0	0	0	0	0	0	0	0	0	0	0	0	0	0	0	0	0	0	0	0	0	0	0	0	0	0	0	0	0	0	0	0	0	0
1700009C05Rik	0	0	0	0	0	0	0	0	0	0	0	0	0	0	0	0	0	0	0.023508	0	0	0	0	0	0	0	0	0	0	0	0	0	0	0	0	0
1700009J07Rik	0.057639	0.016899	0	0	0	0.017041	0.013198	0	0	0	0	0	0.021543	0.063708	0	0	0	0.017478	0	0	0	0	0	0	0.047924	0.023941	0	0	0	0	0	0	0	0	0	0
1700009N14Rik	0	0	0	0	0	0	0	0	0	0	0	0	0	0	0	0	0	0	0	0	0	0	0	0	0	0	0	0	0	0	0	0	0	0	0	0
1700010B08Rik	0.126686	0.125929	0.02238	0.018537	0	0.020993	0.018862	0.066991	0.088654	0.019079	0.070919	0.056217	0	0.053542	0.145089	0.037222	0	0.065309	0.056482	0.035711	0.041067	0.135515	0	0.035868	0.060324	0	0	0	0.051511	0.026922	0	0.03604	0.133172	0.099477	0.06288	0.025347
1700010B13Rik	0.330713	0.308245	0.237469	0.153781	0.241366	0.259786	0.192195	0.185257	0.223536	0.120732	0.235467	0.192571	0.336724	0.274774	0.218089	0.204184	0.235892	0.192922	0.126885	0.295597	0.092826	0.184673	0.130984	0.123294	0.266268	0.30201	0.091515	0.217782	0.169524	0.193023	0.094943	0.096294	0.147583	0.089305	0.107438	0.124837
1700010D01Rik	0	0	0	0	0	0.039771	0	0	0	0	0	0	0	0	0	0	0	0	0	0	0	0	0	0	0	0	0	0	0	0	0	0	0	0	0.029958	0
1700010H22Rik	0	0	0	0	0	0	0	0	0	0	0	0	0	0	0	0	0	0	0	0	0	0	0	0	0	0	0	0	0	0	0	0.017274	0	0.064903	0	0
1700010I02Rik	0.371116	0.112042	0.112448	0.045584	0	0.236059	0.140867	0.128064	0.21852	0.181478	0.183954	0.098316	0.353492	0.359938	0.159694	0.102816	0.265364	0	0.090234	0.199579	0.135567	0.246961	0.329165	0	0.212876	0.134673	0	0.073817	0.421183	0.073277	0.226757	0.099855	0.193248	0.044846	0.25549	0.166654
1700010I14Rik	0.838204	0.645421	0.695013	0.62913	0.71879	0.99979	0.919692	0.776017	1.28145	1.27946	0.899145	1.28735	0.60561	0.598259	0.548935	0.623818	0.941346	0.726674	0.975915	0.849573	1.29524	1.09944	1.23102	0.932895	0.597028	0.73701	0.790879	0.597715	0.878722	0.895828	0.710122	0.793212	1.15207	1.0977	1.19576	1.18321
1700010J16Rik	0	0	0	0	0	0	0	0	0	0	0	0	0	0	0	0	0	0	0	0	0	0	0	0	0	0	0	0	0	0	0	0	0	0	0	0
1700010K23Rik	0	0	0	0	0	0	0	0	0	0	0	0	0	0	0	0	0	0	0	0	0	0	0	0	0	0	0	0	0	0	0	0	0	0	0	0
1700010K24Rik	0.461218	1.36406	2.97886	1.98359	1.44636	2.62189	0.531065	1.59592	1.66672	1.62271	2.00502	1.05752	2.57159	2.28481	1.85074	2.28823	0.688237	1.86154	1.06023	1.39088	1.92191	2.01655	2.66865	1.38943	1.85312	1.91768	1.7623	1.90789	2.43502	2.90271	0.718864	0.527752	0.764707	1.59079	0.894804	0.946621
1700010L04Rik	0.127801	0.02639	0	0	0.018991	0	0	0.014029	0.073264	0.016001	0	0.016038	0.07697	0	0	0	0.020259	0	0	0.023226	0	0.046325	0	0.046361	0.016558	0.072918	0.02573	0	0	0.032612	0	0	0	0	0.013596	0
1700010N08Rik	0	0	0	0	0	0	0	0	0	0	0	0	0	0	0	0	0	0	0	0	0	0	0	0	0	0.020127	0	0	0	0	0	0	0	0	0	0
1700011B04Rik	0.142681	0.034215	0.107449	0.044327	0.036365	0.016933	0.061178	0.055034	0	0.061492	0.057291	0.03061	0.210702	0.043239	0.076645	0.074497	0.059198	0.017476	0.108076	0.110208	0.033751	0.087195	0.036524	0	0.071333	0.059209	0.024656	0.019671	0.122328	0.021302	0.062302	0.014905	0.040465	0.013717	0.02585	0.10458
1700011C11Rik	0	0	0	0	0	0	0	0	0	0	0	0	0	0	0	0	0	0	0	0	0	0	0	0	0	0	0	0	0	0	0	0	0	0	0	0
1700011D18Rik	0	0	0	0	0.137321	0	0	0	0	0	0	0	0	0	0	0.115167	0	0	0	0	0	0.247647	0	0.341276	0	0	0	0	0	0	0	0	0	0.210261	0	0
1700011H14Rik	0.047724	0.047051	0.019819	0.075555	0.06937	0.009299	0.016877	0.022278	0.014707	0.017902	0.032913	0.008644	0.071865	0.03658	0.021355	0.074823	0.024002	0.009721	0.034467	0.00907	0	0.008303	0.025199	0.015758	0.074648	0.10208	0.027399	0.062162	0.03347	0.02993	0.018022	0.028574	0	0.019338	0.014563	0.006027
1700011I03Rik	0.022524	0.056287	0	0	0	0	0	0	0	0	0	0	0.055025	0.02379	0	0	0	0	0	0	0	0	0	0	0.01754	0.026065	0	0	0	0	0	0	0	0	0	0
1700011L03Rik	0.086989	0.035881	0	0.031731	0.077057	0.071182	0.287178	0.144752	0.038377	0.06568	0.152543	0.096887	0.052051	0.137727	0	0.095968	0.042688	0.18662	0.033049	0.12161	0.069833	0.130831	0.039344	0.12447	0.17492	0.152237	0.053465	0.042187	0	0	0.098229	0.09375	0.137213	0.115128	0.081726	0.220825
1700011L22Rik	0.053738	0.151003	0.048391	0.09504	0.048093	0.050484	0	0.037467	0	0.041757	0.151115	0.01518	0	0.156927	0.052706	0	0	0.09508	0	0	0	0.042325	0.048743	0.09265	0.04329	0.298727	0	0.284667	0.05744	0	0.04121	0.040221	0.05952	0	0.025631	0.053336
1700011M02Rik	0	0	0	0	0	0	0	0	0	0	0	0	0	0	0	0	0	0	0	0	0	0	0	0	0	0	0	0	0	0	0	0	0	0	0	0
1700012A03Rik	0	0	0	0	0	0	0	0	0	0	0	0	0	0	0	0	0	0	0	0	0	0	0	0	0	0	0	0	0	0	0	0	0	0	0	0
1700012B07Rik	0	0	0	0.005828	0	0	0	0.005388	0	0	0.011457	0.006116	0	0	0	0	0	0	0.006205	0	0.015346	0	0	0	0	0	0	0	0	0	0	0	0	0.005434	0	0.035802
1700012B09Rik	0	0	0	0	0	0	0	0	0	0	0	0.211703	0.143764	0	0	0.026652	0	0	0	0	0.096096	0	0.031914	0	0.025494	0	0	0	0	0	0	0	0	0	0	0
1700012C08Rik	0	0	0	0	0	0	0	0	0	0	0	0	0	0	0	0	0	0	0	0.054921	0	0	0	0	0	0	0	0	0	0	0	0	0	0	0	0
1700012C14Rik	0	0.072343	0	0	0	0	0.149239	0	0	0	0	0	0	0.092974	0	0	0	0.113843	0	0	0	0	0	0	0	0	0	0	0	0	0	0.063448	0	0	0	0
1700012D14Rik	10.2379	6.97209	8.79947	7.7119	5.60772	7.56774	5.62729	4.53891	4.72231	4.22828	4.07712	3.38258	10.5988	9.02083	7.38775	7.99507	5.98971	5.71071	4.52635	4.3336	3.30608	4.39505	4.02225	3.32952	9.55627	9.09912	7.27077	8.92918	5.5103	5.51553	4.72105	3.9231	4.32997	3.3634	3.64886	2.78828
1700012D16Rik	0.537041	0.36602	0.13166	0	0.131611	0.125723	0.037477	0.130787	0	0	0.139328	0	0.483693	0.577217	0.094195	0.145214	0.096798	0	0.036129	0	0.12166	0.156655	0.087011	0.035287	0.273785	0.681527	0.06074	0.096981	0.050461	0.313543	0.037846	0.035315	0.053065	0.065122	0.12233	0.048243
1700012E03Rik	0	0	0	0	0	0	0	0	0	0	0	0	0	0	0	0	0	0	0	0	0	0	0	0	0	0	0	0	0	0	0	0	0	0	0.008508	0
1700012I11Rik	0	0	0	0	0	0.018088	0	0	0	0	0	0	0	0	0	0	0	0	0	0	0	0	0	0	0	0	0	0	0	0	0	0	0	0	0	0
1700012J15Rik	0	0	0	0	0	0	0	0	0	0	0	0	0	0	0	0	0	0	0	0	0	0	0	0	0	0	0	0	0	0	0	0	0	0	0	0
1700012J22Rik	0	0	0	0	0	0	0	0	0	0	0	0	0	0	0	0	0	0	0	0	0	0	0	0	0	0	0	0	0	0	0	0	0	0	0	0
1700012P22Rik	0	0	0	0	0	0	0	0	0	0	0	0	0	0	0	0	0	0	0	0	0	0	0	0	0	0	0	0	0	0	0	0	0	0	0	0
1700013A02Rik	0.10297	0.086343	0.045507	0.038242	0.046164	0	0.039118	0	0.045705	0.079108	0.036661	0	0.063489	0.054978	0.0482	0.07523	0	0	0.037494	0	0.088957	0	0.089309	0	0.080615	0	0.062698	0	0.051376	0	0	0	0	0.068376	0.095691	0
1700013D24Rik	0	0	0	0	0	0	0	0	0	0	0	0	0	0	0	0	0	0	0	0	0	0	0	0	0	0	0	0	0	0	0	0	0	0	0	0
1700013F07Rik	0.147266	0	0.101144	0.051868	0.035241	0	0	0	0	0	0	0	0	0.040878	0	0.082987	0	0	0	0	0	0	0.092292	0	0.107372	0	0.04682	0	0.071387	0.120205	0	0	0	0.051222	0.047587	0
1700013G24Rik	0	0	0	0	0	0	0	0	0	0	0	0	0	0	0	0	0	0	0	0	0	0	0	0	0	0	0	0	0	0	0	0	0	0	0	0
1700013H16Rik	0	0.014357	0.014735	0	0	0	0.012419	0	0	0	0.01246	0	0.0215	0	0	0	0	0	0	0	0	0	0	0	0	0	0	0.032952	0	0	0	0	0	0	0	0
1700013M08Rik	0.477335	0.212939	0.63403	0.135641	0.085469	0.155666	0.093029	0.125297	0.027443	0.071063	0.045027	0.095221	0.425772	0.401922	0.11854	0.137267	0.030161	0.134687	0.142973	0.119635	0.053242	0	0.056746	0	0.442398	0.47598	0.421345	0.363716	0.184586	0.097074	0.024206	0.045586	0.124039	0.063248	0.08132	0.097732
1700013N06Rik	0	0	0	0	0	0	0	0	0	0	0	0	0	0	0	0	0	0	0	0	0	0	0	0	0	0	0	0	0	0	0	0	0	0	0	0
1700014D04Rik	0.151481	0.071176	0.004428	0.010924	0.004499	0.004082	0.018292	0.016537	0	0.00378	0	0.003777	0.094066	0.080396	0	0.018322	0	0	0	0	0	0	0	0	0.058584	0.118861	0.012287	0.014633	0	0.005308	0.003848	0.017963	0	0.003336	0.032021	0
1700014F14Rik	0	0	0	0	0	0	0	0	0	0	0	0	0	0	0	0	0	0	0	0	0	0	0	0	0	0	0	0	0	0	0	0	0	0	0	0
1700014L14Rik	0	0	0	0	0	0	0	0	0	0	0	0	0	0	0	0	0	0	0	0	0	0	0	0	0	0	0	0	0	0	0	0	0	0	0	0
1700015C15Rik	0	0	0	0	0	0	0	0	0	0	0	0	0	0	0	0	0	0	0	0	0	0	0	0	0	0	0	0	0	0	0	0	0	0	0	0
1700015C17Rik	0.357841	0.456648	0.311858	0.126339	0	0.139481	0	0	0	0.132403	0	0	0.211722	0.570348	0.349737	0.260551	0.663188	0.304053	0.288079	0.398815	0.145974	0.23044	0	0	0.414349	0.619348	0	0	0	0.190373	0.268886	0	0.167285	0	0	0
1700015F17Rik	0	0	0	0	0	0	0	0	0	0.034009	0	0	0	0	0	0	0	0	0	0	0	0	0	0	0	0	0	0	0	0	0	0	0	0	0	0
1700015G11Rik	0	0	0	0	0	0	0	0	0	0	0	0	0	0	0	0	0	0	0	0	0	0	0	0	0	0	0	0	0	0	0	0	0	0	0	0
1700015I17Rik	0.365231	0.364808	0.147936	0.126344	0.15829	0.129661	0.159696	0.154582	0.172634	0.093789	0.177946	0.107383	0.330699	0.347029	0.1427	0.227923	0.172601	0.152359	0.147806	0.210864	0.102174	0.084223	0.192585	0.064602	0.376263	0.309311	0.181285	0.159634	0.133939	0.069096	0.139386	0.056616	0.094962	0.078721	0.160937	0.104083
1700015O11Rik	1.01479	1.09918	1.13303	0.636995	0.50393	0.386673	0.611259	0.458437	0.505219	0.266958	0.70404	0.442378	0.81988	0.834937	0.648558	0.782275	0.484992	0.432415	0.867929	0.396527	0.515871	0.51386	0.613944	0.321455	0.802231	0.96522	0.643614	0.854654	0.443698	0.432011	0.564376	0.501545	0.462685	0.478087	0.586277	0.309491
1700016A09Rik	2.36708	2.05922	0.715701	0.727057	0.449059	0.378633	0.486772	0.349173	0.591378	0.446651	0.495386	0.590679	1.99757	2.05354	0.648085	0.464854	0.216665	0.275956	0.506339	0.29999	0.629462	0.236634	0.339373	0.455052	1.86454	2.34703	0.382616	0.410153	0.442612	0.224156	0.32431	0.437516	0.405694	0.518718	0.449242	0.393268
1700016B01Rik	0	0	0	0	0	0	0	0	0	0	0	0	0	0	0	0	0	0	0	0	0	0	0	0	0	0	0	0	0	0	0	0	0	0	0	0
1700016B15Rik	0.589351	0.596594	0.473937	0.414681	0.429669	0.490617	0.293565	0.191214	0.27213	0.2992	0.374263	0.189978	0.603878	0.546836	0.279898	0.334375	0.355611	0.42682	0.410802	0.18188	0.29598	0.197097	0.354993	0.18305	0.778428	0.841814	0.382607	0.689979	0.385246	0.522278	0.213876	0.290839	0.381939	0.428363	0.386341	0.232393
1700016C15Rik	0.123371	0.102875	0	0.066548	0	0.051304	0.092866	0	0.026999	0.02363	0	0	0.188121	0.195039	0.028994	0.089593	0.149886	0	0.023334	0.04688	0.025807	0	0.027414	0	0.120111	0.177768	0	0.059094	0	0	0	0.022596	0.03101	0	0.019478	0.031424
1700016D06Rik	1.32549	0.465138	0.759364	0.847553	0.247359	0.625884	0.306081	0.475023	0.332135	0.364295	0.191864	0.268133	0.929695	0.441438	0.493311	0.758559	0.343882	0.435282	0.331071	0.262064	0.291579	0.332258	0.195179	0.184237	0.650133	0.728139	0.619196	0.649242	0.304956	0.62509	0.357007	0.394782	0.268168	0.242717	0.379114	0.285049
1700016D08Rik	0.455469	0.474979	0.181983	0.541599	0.602382	0.349451	0.459902	0.136581	0.175991	0.378464	0.269818	0.216315	0.455927	0.404694	0	0.230465	0.404477	0.529188	0.224599	0.565977	0.229778	0	0.360383	0.550972	0.459228	0.43939	0.12441	0.804151	0.218198	0.79275	0.148488	0.298274	0.228176	0.198353	0.4173	0.373396
1700016F12Rik	0.041914	0.069799	0	0	0	0	0	0	0	0	0	0	0.05138	0.044404	0	0	0	0	0	0	0	0	0	0	0	0.048524	0.050403	0	0	0	0	0	0	0	0	0
1700016G14Rik	0.741136	0.50518	0.303431	0.154381	0.283998	0.681442	0.616922	0.418648	0.578855	0.441438	0.14947	0.334005	0.229304	0.394838	0.598556	0.346179	0.690155	0.774501	0.586221	0.41471	0.329092	0.823696	0.279242	0.359546	0.370563	0.584807	0.226125	0.437326	0.316136	0.330849	0.676637	0.719213	0.429618	0.455334	0.262817	0.212839
1700016G22Rik	0.102406	0	0	0	0	0.047643	0.042808	0.037834	0	0	0	0	0	0.17602	0	0	0	0.049636	0.085172	0.083647	0	0	0	0	0.045309	0	0	0	0	0	0	0	0	0	0	0
1700016H03Rik	0	0	0.066811	0	0	0	0	0	0	0	0	0	0	0	0	0	0	0	0	0	0	0	0	0	0	0	0	0.073777	0	0	0	0	0	0	0	0
1700016H13Rik	0.015116	0.033103	0	0.011108	0	0	0.011396	0.048763	0	0.017574	0	0.017001	0	0	0	0	0.014551	0	0.068002	0	0	0	0	0	0	0	0	0.022573	0.038676	0.090429	0.012129	0.01655	0.043479	0	0.009736	0.044961
1700016J18Rik	0	0.159245	0.173881	0.147176	0	0	0	0.263063	0	0.147694	0	0	0	0	0.188594	0.432705	0.189944	0	0	0	0	0	0	0	0	0	0	0	0	0	0	0	0	0	0	0.192282
1700016K05Rik	0	0	0	0	0	0	0	0	0	0	0	0	0	0	0	0	0	0	0	0	0	0	0	0	0	0	0	0	0	0	0	0	0	0	0	0
1700016K19Rik	0.171468	0.221716	0.191926	0.102868	0.419677	0.332	0.284717	0.374408	0.294565	0.486588	0.312273	0.613013	0.120282	0.231545	0.246868	0.203489	0.467518	0.362942	0.445362	0.377134	0.317305	0.559506	0.263397	0.536874	0.138656	0.231349	0.192992	0.116621	0.351008	0.366772	0.411019	0.347998	0.352485	0.530083	0.31344	0.496372
1700016L21Rik	0.13824	0.109983	3.03485	15.9525	2.6513	15.4567	2.49773	10.3479	1.56019	5.45291	1.10686	6.79911	0.054836	0.047991	4.6204	20.2093	3.31114	10.9642	2.6549	6.63856	0.908378	3.34203	1.9426	3.07153	0	0.254876	3.70059	27.5843	2.67611	15.1332	2.35934	8.66909	0.816785	4.47491	1.0397	6.59456
1700016P03Rik	0.512637	0.807706	0.065385	0.054571	0.111928	0.083293	0.11225	0.083004	0.260554	0.112695	0.121937	0.148167	0.745998	0.807844	0.20808	0.199501	0.04795	0.127887	0.129023	0.130588	0.124197	0.167496	0.021951	0.035336	0.792912	0.7343	0.060037	0.313832	0.124309	0.128284	0.057769	0.017861	0.04987	0.115865	0.123603	0.074712
1700016P04Rik	0	0	0	0	0	0	0	0	0	0	0	0	0	0	0	0	0	0	0	0	0	0	0	0	0	0	0	0	0	0	0	0	0	0	0	0
1700017B05Rik	34.0753	31.2229	13.6118	13.3977	14.5461	16.9562	18.3506	20.275	15.8508	22.6828	14.2846	20.8914	34.9874	29.3113	14.3073	14.5444	15.5265	18.0426	19.4073	23.1727	15.4529	25.2824	14.7293	23.7469	31.114	34.1846	11.9242	11.7727	15.1274	15.8294	16.7443	20.9581	16.4655	23.7261	13.9809	23.895
1700017D01Rik	0.246036	0.132819	0.089621	0.097599	0.077784	0.06511	0.078935	0.069416	0.021774	0.075405	0.055389	0.050009	0.082112	0.121517	0.076841	0.107386	0.052424	0.049755	0.051133	0.061616	0.078651	0.039926	0.037245	0.055016	0.080288	0.087197	0.170877	0.167299	0.022849	0.05864	0.053478	0.052742	0.10313	0.038278	0.052601	0.082436
1700017G19Rik	0	0	0	0.006202	0	0	0	0	0	0	0	0.02754	0	0	0	0.006158	0	0	0	0	0	0.006432	0	0	0.006536	0	0	0	0	0	0	0	0	0	0	0
1700017I07Rik	0	0	0	0	0	0	0	0	0	0	0	0	0	0	0	0	0	0	0	0	0	0	0	0	0	0	0	0	0	0	0	0	0	0	0	0
1700017J07Rik	0	0.11689	0	0	0	0	0	0	0	0.107039	0	0	0	0.074912	0	0	0	0	0.051559	0	0	0	0	0.151789	0.11312	0	0	0	0	0	0.106812	0	0.077201	0	0.086978	0
1700017L05Rik	0	0	0	0	0	0	0	0	0	0	0	0	0	0	0	0	0	0	0	0	0	0	0	0	0	0	0	0	0	0	0	0	0	0	0	0
1700017M07Rik	0.687706	0.536491	0.377016	0.203246	0.189327	0.23071	0.175567	0.142703	0.313095	0.192952	0.297538	0.205988	0.415667	0.543398	0.285181	0.250603	0.310412	0.274548	0.306262	0.139844	0.315139	0.233843	0.399314	0.181725	0.491745	0.376024	0.181836	0.560057	0.214485	0.108955	0.195136	0.154798	0.194725	0.239315	0.253459	0.130964
1700017N19Rik	0	0	0	0	0	0	0	0	0	0	0	0	0	0	0	0	0	0	0	0	0	0	0	0	0	0	0	0	0	0	0	0	0	0	0	0
1700018A04Rik	0	0	0	0	0	0	0	0	0	0	0	0	0	0	0	0	0	0	0	0	0	0	0	0	0	0.009249	0	0	0	0	0	0	0	0.008319	0	0
1700018A14Rik	0.273451	0.307502	0.029206	0.073777	0.114112	0.083659	0.174006	0.043952	0.056844	0.024693	0.022424	0.02358	0.387728	0.067438	0	0.098097	0.162981	0.086045	0.048303	0.068621	0.02567	0.102282	0.058463	0	0.176201	0.186106	0.080605	0	0.139778	0.07282	0.024453	0.071264	0.071873	0.021426	0.039456	0.031527
1700018A23Rik	1.37083	0.944959	1.28235	1.0084	0.605661	0.31766	0.170984	0.410617	0.404214	1.16473	0.573769	0.669219	1.18742	1.28769	0.674098	0.570736	0.377695	0.990222	0.92582	0.435898	0.546117	0.537755	0.473785	0.322249	0.549898	1.86104	0.936978	1.26368	0.394403	0.409982	0.460336	1.00264	0.731392	0.602115	0.326545	0.757313
1700018B08Rik	0.02087	0	0	0	0	0	0	0	0	0	0	0	0.078749	0.04536	0	0	0	0	0	0.021361	0	0	0	0	0.024029	0	0	0	0	0.02366	0	0	0	0	0	0
1700018B24Rik	0	0	0	0	0	0	0	0	0	0	0	0	0	0	0	0	0	0	0	0	0	0	0	0	0	0	0	0	0	0	0	0	0	0	0	0
1700018F24Rik	0	0	0	0	0	0	0	0	0	0	0	0	0	0	0	0	0	0	0	0	0	0	0	0	0	0	0	0	0	0	0	0	0	0	0	0
1700018G05Rik	0	0	0	0	0	0	0	0	0	0	0	0	0	0	0	0	0	0	0	0	0	0	0	0	0	0	0	0	0	0	0	0	0	0	0	0
1700018L02Rik	0.388878	0.372131	0.31339	0.203557	0.309593	0.340978	0.362127	0.296709	0.311276	0.333968	0.350619	0.382199	0.361986	0.309258	0.305503	0.276924	0.31291	0.289576	0.29816	0.268718	0.264317	0.283989	0.294923	0.360817	0.363453	0.408427	0.266729	0.281094	0.367475	0.307999	0.257128	0.231537	0.453843	0.353862	0.414166	0.232925
1700018M17Rik	0.445192	0.502637	0.562166	0.271679	0.207357	0.28311	0.152358	0.256311	0.291558	0.19797	0.378238	0.268087	0.723784	0.467267	0.387295	0.097696	0.134273	0.235313	0.224907	0.137931	0.601885	0.285563	0.189832	0.212803	1.24007	0.889551	0.236551	0.278709	0.229327	0	0.369067	0.268211	0.778251	0.247438	0.458776	0.295862
1700018P08Rik	0	0	0.015387	0	0	0.014447	0.013034	0	0	0	0	0.013224	0	0	0	0.012663	0.01669	0	0	0	0.015006	0	0	0	0	0.020575	0	0	0	0	0	0	0	0	0	0
1700019A02Rik	0.294063	0.036775	0.037357	0.086863	0.164839	0.036022	0.135391	0.213747	0.330597	0.179723	0.103802	0.109579	0	0.077725	0.07979	0.208006	0.27201	0.195252	0.159754	0.21591	0.166701	0.053525	0.093706	0.104139	0.056457	0.167951	0.173376	0.106018	0.10422	0.108229	0.058062	0.026602	0.070476	0.115518	0.114671	0.141297
1700019A23Rik	0.265961	1.11094	0.929912	0.588925	0.901214	0.649131	0.763792	0.855423	0.921449	1.54532	0.745261	0.195211	0.31964	1.42869	1.7549	1.12182	0.991546	1.10482	1.15381	0.726131	1.05378	0.781584	0.987004	0.189455	1.25117	0.615794	0.970944	1.0448	0.78385	0	0.768035	0.37326	0.826909	1.35904	0.33134	1.31706
1700019C18Rik	0.334015	0.192683	0.119649	0.124561	0.080265	0.037762	0.051083	0.044617	0.049269	0.025641	0.064135	0.025215	0.112662	0.109147	0.063263	0.073721	0.106052	0.029248	0.074892	0.041673	0.056717	0.069158	0.140008	0.032198	0.123109	0.09262	0.041327	0.055395	0.044716	0.011906	0.026193	0.048259	0.06918	0.044715	0.062868	0.035206
1700019D03Rik	0.510621	0.305424	0.38034	0.34587	0.317358	0.249792	0.343341	0.297888	0.345385	0.324677	0.293976	0.253552	0.268374	0.362211	0.341109	0.449212	0.335056	0.333943	0.384278	0.314962	0.324646	0.24446	0.367509	0.236515	0.264633	0.381269	0.440428	0.598468	0.20495	0.320538	0.308393	0.259998	0.17728	0.228585	0.324139	0.265701
1700019E08Rik	0.346101	0.489397	0.329107	0.392985	0.127902	0	0.345243	0.349947	0.648353	0.280981	0.205569	0.48587	0.175943	0.620404	0.27873	0.218727	0.294156	0.127645	0.061713	0.262901	0.118816	0.296267	0	0.208972	0.470715	0.747565	0.17976	0.437593	0.308803	0.156248	0.222682	0.161156	0.238981	0.342106	0.403261	0.35342
1700019F05Rik	0	0	0	0	0	0	0	0	0	0	0	0	0	0	0	0	0	0	0	0	0	0	0	0	0	0	0	0	0	0	0	0	0	0	0	0
1700019G24Rik	0	0	0	0	0	0	0	0	0	0	0	0	0	0	0	0	0	0	0	0	0	0	0	0	0	0	0	0	0	0	0	0	0	0	0	0
1700019J19Rik	0.107636	0.132326	0.065762	0.04525	0.020009	0.006155	0.076111	0.022337	0.10342	0.100066	0.021352	0.04351	0.122715	0.121158	0.02093	0.005402	0.083076	0.038564	0.071945	0.022194	0.085677	0.085164	0.046721	0.016088	0.135629	0.1377	0.063548	0.043648	0.029397	0.023463	0.052188	0.010638	0.117766	0.047367	0.049138	0.055096
1700019M22Rik	0	0	0	0	0	0	0	0	0	0	0	0	0	0	0	0	0	0	0	0	0	0	0	0	0	0	0	0	0	0	0	0	0	0	0	0
1700019N19Rik	0	0	0	0	0.03429	0	0	0	0	0	0.013567	0	0	0	0	0	0	0	0	0	0.03148	0	0	0	0	0	0	0.018849	0	0	0	0	0	0	0.012137	0
1700019P21Rik	0	0	0	0	0	0	0	0	0	0	0	0	0	0	0	0	0	0	0	0	0	0	0	0	0	0	0	0	0	0	0	0	0	0	0	0
1700020A23Rik	0.14558	0.049489	0.044715	0.046312	0	0.038607	0.076055	0	0.054701	0.05434	0.173473	0.085571	0	0.05196	0.098199	0	0.093085	0	0.075364	0.053294	0.062666	0.087843	0	0.070019	0	0.148035	0.06209	0.04953	0	0.055077	0.046915	0	0.112144	0.065457	0.019659	0.127782
1700020D05Rik	1.23836	1.31625	1.41326	0.962951	1.15775	0.626814	1.06447	0.664693	1.56623	0.738841	1.18403	1.08076	1.07289	1.00287	1.40195	0.975493	1.08276	0.812354	0.88311	0.55881	1.24219	1.05203	1.49418	0.907649	1.05461	1.17323	1.57178	1.37127	1.07221	0.944446	0.935981	0.544631	1.14828	0.943042	1.10676	0.793321
1700020D12Rik	0	0	0	0	0	0	0	0	0	0	0	0	0	0	0	0	0	0	0	0	0	0	0	0	0	0	0	0	0	0	0	0	0	0	0	0
1700020G03Rik	0.066612	0.018433	0.020988	0	0.041253	0.039817	0.017858	0.015774	0.020865	0.018245	0.016211	0.05221	0.028718	0	0.046305	0.01765	0.023596	0.041784	0.017527	0	0.07504	0.09842	0	0	0.073143	0	0.058385	0.047597	0.025285	0.026996	0.035864	0.051139	0	0.015662	0.071865	0
1700020G17Rik	0.039939	0.132387	0.159188	0.073951	0.194362	0.203483	0.060725	0.093928	0.209411	0.076222	0.071187	0.029127	0.144072	0.084586	0.059631	0.02891	0.240843	0.170354	0	0.088861	0.049974	0.107793	0.159304	0.028073	0.065438	0.04546	0.145311	0.253057	0.062659	0.041481	0.106394	0.084862	0.064402	0.118715	0.175165	0.100638
1700020I14Rik	46.9768	43.9041	37.523	36.7968	33.0599	34.1831	36.4648	35.1062	34.389	35.8808	31.916	32.2294	46.4805	42.9935	42.7193	38.9915	36.3802	33.5357	34.2612	33.0309	33.3143	36.9945	33.2136	28.1322	41.1011	46.801	37.7764	39.4436	34.8281	34.5906	33.639	33.7709	34.8101	32.1209	30.079	29.9484
1700020L24Rik	0.097658	0.104856	0.050089	0.042306	0.035998	0.035065	0.147525	0.069116	0.211286	0.192381	0.166819	0.051003	0.091162	0.072868	0.141416	0.015496	0.020643	0.036157	0.030627	0.058369	0.239264	0.169609	0.03216	0.132509	0.091603	0.080541	0.106541	0.070301	0.022013	0.117718	0.136328	0.172157	0.113758	0.087971	0.211238	0.122236
1700020M21Rik	0.364561	0.102325	0.035619	0.087474	0.074979	0.066152	0.029594	0	0.035736	0.031195	0	0	0.201824	0.086312	0.038992	0	0.038762	0	0.03164	0	0.03545	0.058139	0	0.030198	0.159	0.24016	0	0.039313	0	0	0.032118	0	0.03881	0	0.053045	0.043979
1700020N01Rik	0	0	0	0	0	0	0	0	0	0	0	0	0	0	0	0	0	0	0	0	0	0	0	0	0	0	0	0	0	0	0	0	0	0	0	0
1700020N15Rik	0	0	0	0	0	0	0	0	0	0	0	0	0	0	0	0	0	0	0	0	0	0	0	0	0	0	0	0	0	0	0	0	0	0	0	0
1700020N18Rik	0.474389	0.251014	0.881811	0.863638	1.22439	0.799423	1.13763	0.553765	0.571343	0.491003	1.40981	0.730279	0.261027	0.412196	1.09555	0.934511	1.29431	0.750296	0.912718	0.71565	0.693518	0.401156	1.08666	0.764419	0.419358	0.507815	0.798819	0.678264	1.17474	0.884765	1.00967	0.598514	0.924119	0.398217	1.01505	0.301722
1700021A07Rik	0.123149	0.103721	0.103284	0.083269	0	0.047908	0.085838	0	0.053645	0.088709	0.043952	0	0	0.129371	0	0.092918	0.058846	0	0.051973	0.092572	0	0.03965	0.04986	0.087151	0.196464	0.064475	0.076138	0.178953	0.056861	0.124739	0	0.14138	0.057199	0.123033	0	0.055877
1700021F02Rik	0	0	0	0	0	0	0	0	0	0	0	0	0	0	0	0	0	0	0	0	0	0	0	0	0	0	0	0	0	0	0	0	0	0	0	0
1700021F05Rik	5.94539	6.68393	7.96591	8.92183	7.46778	8.49164	7.93579	7.02253	4.38741	6.46277	5.06774	4.89981	4.82599	5.29974	8.38617	10.9884	8.09128	8.40431	7.27	7.78442	4.96441	5.37916	4.38012	4.38776	5.50315	6.30916	7.49869	9.87909	6.97092	9.83684	7.4072	7.84239	4.45054	4.95886	4.52604	5.06071
1700021F07Rik	0	0	0	0	0	0	0	0	0	0	0	0.049125	0	0	0	0	0	0	0	0	0.026865	0	0	0	0	0	0	0	0	0	0	0	0	0	0	0
1700021F13Rik	0	0	0	0	0	0	0	0	0	0	0	0	0	0	0	0	0	0	0	0	0	0	0	0	0	0	0	0	0	0	0	0	0	0	0	0
1700021G15Rik	0	0	0	0	0	0	0	0	0	0	0	0	0	0	0	0	0	0	0	0	0	0	0	0	0	0	0	0	0	0	0	0	0	0	0	0
1700021J08Rik	3.0306	1.84383	1.41382	0.885359	0.460742	0.213911	0.631219	0.478363	1.10322	0.96061	0.955631	0.596075	2.2187	2.66816	0.861939	0.887411	0.780742	0.603455	0.54345	0.408374	0.874855	0.569919	0.831401	0.7163	2.33608	2.57241	1.35856	0.806209	0.395927	0.222615	0.69938	0.328412	1.18283	0.593589	1.04306	0.635811
1700021L23Rik	0	0	0	0	0	0	0	0	0	0	0	0	0	0	0	0	0	0	0	0	0	0	0	0	0	0	0	0	0	0	0	0	0	0	0	0
1700021N21Rik	0	0	0	0	0	0	0	0	0	0	0	0	0	0	0	0	0	0	0	0	0	0	0	0	0	0	0	0	0	0	0	0	0	0	0	0
1700021P04Rik	0	0	0	0	0	0	0	0	0	0	0	0	0	0	0	0	0	0	0	0	0	0	0	0	0	0	0	0	0	0	0	0	0	0	0	0
1700022A21Rik	0	0	0	0	0	0	0	0	0	0	0	0	0	0	0	0	0	0	0	0	0	0	0	0	0	0	0	0	0	0	0	0	0	0	0	0
1700022A22Rik	0	0	0	0	0	0	0.00975	0	0	0	0	0	0	0	0	0	0	0	0	0	0	0	0	0	0	0	0	0	0	0	0	0	0	0	0	0.013824
1700022E09Rik	0	0	0	0	0	0	0	0	0	0	0	0	0	0	0	0	0	0	0	0.075881	0	0	0	0	0	0	0	0	0	0	0	0	0	0	0.084583	0
1700022H01Rik	0.141237	0.234722	0.70611	0.705331	0.253568	0.370615	0.1649	0.099695	0.063385	0.441179	0.098911	0.212836	0.252233	0.380013	0.493134	0.48777	0.072146	0.375843	0.330853	0.321832	0.230114	0.223098	0.129123	0.208321	0.286937	0.247596	0.088567	0.141521	0.153113	0.469761	0.271445	0.269219	0.078449	0.290784	0.133754	0.144364
1700022H16Rik	0	0	0	0	0	0	0	0	0	0	0	0	0	0	0	0	0	0	0	0	0	0	0	0	0	0	0	0	0	0	0	0	0	0	0	0
1700022I11Rik	2.11755	1.68941	1.32242	1.22805	0.755216	0.788354	0.805734	0.762432	0.85139	0.92992	0.747056	0.652373	1.32331	1.47026	1.13627	1.51913	0.754571	0.914405	0.90387	0.771077	0.535634	0.991598	0.975547	0.613722	1.48269	1.25225	1.08537	2.13528	0.587977	1.12461	0.643204	0.936951	0.755199	0.761118	0.725805	0.864725
1700022N22Rik	1.17778	1.35424	1.42366	0.881512	0.763685	0.504783	0.932822	0.904107	1.12057	0.740594	1.5503	0.658258	1.29274	0.800463	1.34959	1.06052	0.959592	1.02873	0.903057	0.825158	1.26629	0.782483	1.2553	0.678693	0.910641	1.06824	1.4903	0.969721	1.11796	1.10206	1.13905	0.755176	1.13597	0.648988	0.842164	0.834354
1700023C21Rik	0	0	0	0	0	0	0	0	0	0	0	0	0	0	0	0	0	0	0	0	0	0	0	0	0	0	0	0	0	0	0	0	0	0	0	0
1700023F02Rik	0.658484	0.43998	0.132823	0.110279	0.13479	0.127844	0.165496	0.254234	0.201368	0.16526	0.10569	0.222934	0.180537	0.460968	0.277249	0.443271	0.215073	0.324812	0.225392	0.157269	0.309116	0.056699	0.132415	0.104217	0.416401	0.166684	0	0.145429	0.305965	0.078823	0.276863	0.164898	0.236981	0.241131	0.328152	0.074196
1700023F06Rik	2.1015	1.27275	0.42633	0.348711	0.49476	0.524975	0.446346	0.311989	0.42331	0.238058	0.245337	0.192076	0.928135	1.00163	0.544294	0.333907	0.287978	0.383615	0.282426	0.212892	0.37197	0.367425	0.404686	0.108642	1.33977	0.997493	0.47858	0.365566	0.351369	0.253867	0.250139	0.256599	0.280727	0.327381	0.333166	0.247318
1700023G09Rik	0	0	0	0	0	0	0	0	0	0	0	0	0	0	0	0	0	0	0	0	0	0	0	0	0	0	0	0	0	0	0	0	0	0	0	0
1700023H06Rik	40.6365	32.9472	4.07584	5.07273	1.43343	2.2204	1.89867	0.986876	2.22587	1.84075	1.99526	1.72621	35.5554	32.2335	3.56296	5.67974	1.45025	2.1649	1.10239	1.02328	1.14341	2.28635	1.59389	1.61469	32.9327	35.7539	4.19366	8.21	1.80371	2.7144	1.38379	0.965203	1.37464	2.21604	1.68355	1.84463
1700024B05Rik	0	0	0	0	0	0	0	0	0	0	0	0	0	0	0	0	0	0	0	0	0	0	0	0	0	0	0	0	0	0	0	0	0	0	0	0
1700024B18Rik	0	0	0	0	0	0	0	0	0	0	0	0	0	0	0	0	0	0	0	0	0	0	0	0	0	0	0	0	0	0	0	0	0	0	0	0
1700024G13Rik	0	0	0	0	0	0	0	0	0	0	0	0	0	0	0	0	0	0	0	0	0	0	0	0	0	0	0	0	0	0	0	0	0	0	0	0
1700024I08Rik	0	0	0	0.020667	0	0	0	0	0.091226	0	0	0	0	0	0	0	0	0	0	0	0	0	0	0	0	0	0	0	0	0	0.057119	0	0	0	0.018191	0
1700024J04Rik	0.279298	0.190679	0.284175	0.167116	0.146358	0.16886	0.076165	0.075084	0.146191	0.162877	0.117828	0.069372	0.173349	0.162431	0.11765	0.082447	0.133385	0.185356	0.157255	0.094567	0.074911	0.145932	0.111545	0.090936	0.285225	0.16211	0.107762	0.148156	0.175554	0.092513	0.078909	0.107919	0.051601	0.093236	0.1584	0.166278
1700024P04Rik	0	0	0	0	0	0	0	0	0	0	0	0	0	0	0	0	0	0	0	0	0	0	0	0	0	0	0	0	0	0	0	0	0	0	0	0
1700025A08Rik	0	0	0.075299	0.031994	0	0.143562	0	0.056217	0.037613	0	0	0	0	0.089243	0	0.062711	0	0	0	0.030155	0	0	0	0.030123	0	0.048742	0	0	0	0.047545	0	0.030494	0	0.027915	0	0
1700025B11Rik	0	0	0	0.036702	0	0	0	0	0	0	0	0	0	0	0	0.036405	0	0	0	0	0	0	0	0	0	0	0	0	0	0	0	0	0	0	0	0
1700025C18Rik	0.061091	0.152266	0.054615	0	0	0.02603	0	0.062314	0.054039	0	0	0	0.112439	0.097763	0.029534	0.045536	0	0	0.023093	0	0.049727	0.023557	0	0.021939	0.048862	0.035934	0	0.090469	0.031824	0	0.046709	0	0.032642	0	0	0.061387
1700025D23Rik	0	0	0	0	0	0	0	0	0	0	0	0	0	0	0	0	0	0	0	0	0	0	0	0	0	0	0	0	0	0	0	0	0	0	0	0
1700025F22Rik	0	0	0	0	0	0	0	0	0	0	0	0	0	0	0	0	0	0	0	0	0	0	0	0	0	0	0	0.044677	0	0	0	0	0	0	0	0
1700025F24Rik	0	0	0	0	0	0	0	0	0	0.019161	0	0	0	0	0	0	0	0	0	0	0	0	0	0	0	0	0	0	0	0	0	0	0	0.016716	0	0
1700025G04Rik	0.311196	0.64372	0.178371	0.410871	0.37932	0.832347	0.878098	1.55978	0.45589	1.68287	0.816632	1.87267	0.427907	0.506037	0.2676	0.5372	0.504048	0.581908	0.860357	1.42005	0.581396	1.98381	0.548	2.00912	0.316221	0.401375	0.345173	0.400623	0.711905	0.554403	0.776436	1.14788	0.750939	1.36907	0.825762	1.51859
1700025H01Rik	0	0	0	0	0	0	0	0	0	0	0	0	0	0	0	0	0	0	0	0	0	0	0	0	0	0	0	0	0	0	0	0	0	0	0	0
1700025J12Rik	0	0	0	0	0	0	0	0	0	0	0	0	0	0	0	0	0	0	0	0	0	0	0	0	0	0	0	0	0	0	0	0	0	0	0	0
1700025K04Rik	0	0	0	0	0	0	0	0	0	0	0	0	0	0	0	0	0	0	0	0	0	0	0	0	0	0.031898	0	0	0	0	0	0	0.026277	0	0	0
1700025K24Rik	0.095136	0.052814	0.08261	0.04549	0.028082	0	0	0.020874	0.027111	0.047193	0.044554	0.023596	0.077047	0.133517	0.088658	0	0	0	0	0	0.026436	0.022584	0	0	0.024349	0	0.038258	0.030369	0.030806	0.032434	0.048135	0	0.062556	0.021023	0	0
1700025L06Rik	0	0	0	0	0	0	0	0	0	0	0	0	0	0	0	0	0	0	0	0	0	0	0	0	0	0	0	0	0	0	0	0	0	0	0	0
1700025M24Rik	0	0	0	0	0	0	0	0	0	0	0	0	0	0	0	0	0.036672	0	0	0	0	0	0	0	0	0	0	0	0	0	0	0	0	0	0	0
1700025N21Rik	0.234656	0.194926	0.446842	0.443856	0.573351	0.169703	0.938933	0.271513	0.355149	0.386243	0.308237	0.402615	0.450961	0.177804	0.898834	0.39599	0.364377	0.292734	0.506386	0.291844	0.551217	0.361866	0.360351	0.387856	0.106023	0.391615	0.826541	0.620542	0.34485	0.538817	0.568631	0.438936	0.387995	0.538477	0.314758	0.339507
1700025N23Rik	1.20522	0.876782	0.497411	0.512767	0.317601	0.437843	0.369661	0.429101	0.521355	0.380471	0.656917	0.652521	0.639862	0.996767	0.720179	0.573597	0.388647	0.443375	0.484624	0.425756	0.526566	0.352753	0.560036	0.133293	0.972372	0.96991	0.51527	0.829697	0.481227	0.477636	0.590505	0.339019	0.523886	0.337726	0.588129	0.165414
1700025O08Rik	0	0	0	0	0	0	0	0	0	0	0	0	0	0	0	0	0	0	0	0	0	0	0	0	0	0	0	0	0	0	0	0	0	0	0	0
1700026D11Rik	0.638259	0.680742	0.008327	0.073658	0.142063	0.213245	0.042116	0.121892	0.207137	0.144461	0.05367	0.236867	0.439929	0.31745	0.113106	0.158819	0.129002	0.057913	0.08198	0.021224	0.192907	0.0619	0.017122	0.211655	0.518457	0.935285	0.169376	0.080924	0.129725	0.321245	0.209152	0.082406	0.084635	0.148757	0.063208	0.117599
1700026F02Rik	0.210497	0.262533	0.25599	0.107411	0.10661	1.25597	0.245373	0.059516	1.02982	0.069493	0.122615	0.391178	0.066417	0.088512	0.314057	0.211786	0.316022	0.050463	0.085647	0.585621	0.167552	1.03668	0.372857	0.538186	0.205658	0.175125	0.215303	0.262498	0.0567	0.152783	0.11664	0.218286	0.089819	0.080496	0.115877	0.060466
1700026J12Rik	0	0	0	0	0	0	0	0	0	0	0	0	0	0	0	0	0	0	0	0	0	0	0	0	0	0	0	0	0	0	0	0	0	0	0	0
1700026J14Rik	0.027308	0	0	0.05999	0.048859	0	0.020247	0.018172	0	0	0.019318	0	0	0.029088	0.026232	0.080416	0	0.023503	0	0	0	0	0	0	0	0.06457	0	0	0	0	0	0.01968	0	0	0	0
1700026N04Rik	0.119503	0.201799	0.250158	0.183365	0.225186	0.544059	0.46499	0.701004	0.218463	0.381645	0.306388	0.608693	0.265659	0.197107	0.1836	0.325153	0.493429	0.164058	0.435993	0.45737	0.382883	0.433327	0.202189	0.523976	0.196093	0.257303	0.422893	0.366819	0.293513	0.477105	0.57268	0.464368	0.258439	0.764103	0.34079	0.389821
1700027A07Rik	0.185193	0.309544	0.329824	0.182336	0.2225	0.364723	0.370967	0.29617	0.382199	0.189965	0.257576	0.460548	0.15009	0	0.366217	0.185846	0.244561	0.269887	0.190244	0.362746	0.25131	0.093228	0.556425	0.400936	0.198227	0.435496	0.458299	0.425104	0.385839	0.199864	0.332112	0.229641	0.064728	0.166344	0.427218	0.25143
1700027A15Rik	0	0	0	0	0	0	0	0	0	0	0	0	0	0	0	0	0	0	0	0	0	0	0	0	0	0	0	0	0	0	0	0	0	0	0	0
1700027F06Rik	0	0	0	0	0	0	0	0	0	0	0	0	0	0	0	0	0	0	0	0	0	0	0	0	0	0	0	0	0	0	0	0	0	0	0	0
1700027F09Rik	0	0	0	0	0	0.025296	0	0	0	0	0	0	0	0	0	0	0	0	0	0	0	0	0	0	0	0	0	0.029493	0	0	0	0	0	0	0	0
1700027H10Rik	0.045579	0	0	0	0	0	0	0	0	0	0	0	0	0	0	0	0	0	0	0	0	0	0	0	0	0	0	0	0	0	0	0	0	0	0	0
1700027I24Rik	0	0	0.037975	0.037767	0	0	0	0.02811	0	0	0.038109	0	0	0	0	0	0	0	0	0	0	0	0	0	0	0	0	0	0	0	0	0	0	0	0.027699	0
1700027J07Rik	2.07266	1.23375	0.216875	0.267897	0.243727	0.091598	0.12547	0.136986	0.365168	0.244496	0.29249	0.148329	1.40168	1.37173	0.296521	0.112025	0.198748	0.168946	0.111432	0.103056	0.305933	0.121158	0.270594	0.075304	1.53946	1.24662	0.370748	0.319626	0.132867	0.088989	0.16366	0.089299	0.346191	0.19375	0.267498	0.073423
1700027J19Rik	0.052641	0.058763	0.032811	0.013721	0	0.01537	0	0	0	0	0	0.013579	0	0.03863	0	0	0	0	0.013823	0.013093	0.014848	0	0.049029	0	0.100195	0.064856	0.022672	0.055323	0	0	0	0	0	0	0	0
1700028B04Rik	0.673963	0.249402	0.227636	0.106124	0.081745	0.155254	0.10806	0.13031	0.295728	0.047354	0.110112	0.149517	0.226793	0.066322	0.259028	0.065489	0.336701	0.06443	0.125374	0.090319	0.081623	0.133173	0.111726	0.059616	0.049689	0.10026	0.320837	0.147996	0.022544	0.044465	0.130564	0.076847	0	0	0.080721	0.062997
1700028D13Rik	0.837263	0.67328	0.382953	0.292904	0.223953	0.332526	0.370161	0.314681	0.297535	0.212253	0.152731	0.397475	0.56658	0.987142	0.418154	0.413717	0.242849	0.429414	0.214897	0.203548	0.40803	0.223784	0.169182	0.202797	0.637102	0.731675	0.455333	0.661561	0.281509	0.197219	0.283855	0.250374	0.124685	0.209307	0.238248	0.224737
1700028E10Rik	4.45169	2.71322	2.4355	2.08618	1.27312	1.22897	1.63439	0.957346	1.32217	1.03782	1.0662	1.06486	3.00031	2.7189	2.10122	2.60481	1.31923	1.15118	1.28265	0.705701	1.57173	1.03628	1.23471	0.829274	2.44852	3.28687	2.10874	3.9203	1.2679	1.51789	0.964016	0.798678	1.62307	1.05685	1.15214	1.10242
1700028I16Rik	0.226119	0.463171	0.020056	0.016706	0.061077	0.01894	0.084657	0.08991	0.161486	0.174849	0.047971	0.067571	0.140475	0.31467	0.065237	0	0.022376	0	0.118195	0.016929	0.074822	0.090996	0.061533	0.081286	0.159631	0.399665	0.027891	0	0.092166	0	0.071182	0.097772	0.047196	0.045581	0.056017	0.045765
1700028J19Rik	0.677911	0.597458	0.493472	0.320641	0.210693	0.305243	0.332841	0.178052	0.348961	0.340761	0.245379	0.17516	0.647228	0.700005	0.272566	0.431423	0.336126	0.302198	0.388096	0.194056	0.163266	0.212178	0.20565	0.129209	0.47746	0.484095	0.399072	0.225001	0.419502	0.35951	0.220289	0.312317	0.210001	0.352374	0.192387	0.27578
1700028K03Rik	0.540852	0.224327	0.249531	0.285226	0.245673	0.148608	0.127183	0.143143	0.168299	0.277591	0.319746	0.117971	0.329803	0.339522	0.266726	0.239184	0.163006	0.137703	0.159654	0.11303	0.135199	0.195175	0.134982	0.247967	0.228372	0.967249	0.272545	0.662085	0.169435	0.159288	0.138973	0.12648	0.15211	0.116182	0.211827	0.119691
1700028M03Rik	0	0	0	0	0	0	0	0	0	0	0	0	0	0	0	0	0	0	0	0	0	0	0	0	0	0	0	0	0	0	0	0	0	0	0	0
1700028N14Rik	3.41266	3.11849	1.93404	1.49386	1.54153	1.34809	1.29035	0.827141	1.53506	1.11268	1.3277	1.22082	3.33728	3.41807	1.93458	1.52418	1.3366	1.02479	1.06587	0.99944	1.26028	1.16023	1.28688	1.01463	2.94549	4.58546	1.54404	1.5332	1.74186	1.03452	1.17344	1.08719	1.59568	1.22369	1.37919	0.9256
1700028P14Rik	0	0	0	0	0	0	0	0	0	0	0	0	0	0	0	0	0	0	0	0	0	0	0	0	0	0	0	0	0	0	0	0	0	0	0	0
1700028P15Rik	0.060646	0.040043	0.040321	0.024897	0.017839	0.016573	0.019728	0.030421	0.006154	0.01492	0.019923	0.005331	0.0505	0.037767	0.01907	0.010137	0.012376	0.017385	0.01462	0.015232	0	0.009631	0.012161	0.020713	0.058784	0.054286	0.031795	0.019959	0.01901	0.007274	0.016769	0.014163	0.00652	0.013914	0.016732	0.015285
1700029B22Rik	0.17173	0	0.037443	0.093276	0.037874	0	0.03193	0.028524	0	0.064295	0	0.063085	0.051469	0.045142	0.080757	0	0.166279	0.072927	0.095475	0.122799	0	0	0.113285	0	0.201785	0.147653	0.05204	0.041199	0.043031	0	0.064648	0.030748	0	0	0	0
1700029B24Rik	0	0	0	0	0	0	0	0	0	0	0	0	0	0	0	0	0	0	0	0	0	0	0	0	0	0	0	0	0	0	0	0	0	0	0	0
1700029E06Rik	0	0	0.029863	0.025036	0.061045	0.028829	0.05154	0.067143	0	0.025807	0.025156	0	0	0.07278	0.062907	0.050026	0	0.029365	0	0	0.087438	0	0	0.073649	0.080024	0.039405	0.041317	0.066372	0	0.183003	0	0.024485	0.034847	0.112815	0	0.034402
1700029F12Rik	0.672479	0.500827	0.456545	0.169968	0.251273	0.299786	0.403459	0.227076	0.23239	0.16161	0.36462	0.266181	0.498897	0.357681	0.387224	0.262062	0.157499	0.153672	0.106274	0.280531	0.305461	0.256444	0.19149	0.166327	0.550814	0.45899	0.23937	0.29362	0.312113	0.152556	0.215709	0.191997	0.433808	0.141892	0.167108	0.250756
1700029H14Rik	1.28255	0.86261	0.10986	0.040422	0.045586	0.081324	0.181101	0.034429	0.054633	0.038285	0.073002	0.140413	1.14938	1.35325	0.186789	0.047233	0.244128	0.02186	0.088309	0.045135	0.150287	0.1284	0.233273	0.136226	0.347786	0.86649	0.07668	0.060321	0.064853	0.067551	0.046601	0.074817	0.025243	0.170806	0.062596	0.077282
1700029I15Rik	1.86216	2.32822	2.44379	2.47352	2.49107	2.33351	1.85651	2.00693	1.57854	1.30798	1.34724	1.58428	1.59804	2.03385	2.74796	2.4674	2.38247	2.15401	2.9626	1.83334	1.92144	1.0032	1.77794	1.16121	1.9653	1.67141	2.57934	2.80317	2.47227	2.7698	1.71948	1.55781	1.7167	1.57533	1.47008	1.33414
1700029J03Rik	0	0	0	0	0	0	0	0	0	0	0	0	0	0	0	0	0	0	0	0	0	0	0	0	0	0	0	0	0	0	0	0	0	0	0	0
1700029J07Rik	1.84004	1.17748	1.84337	1.42532	1.31709	1.13999	1.59617	0.633821	1.48046	0.549613	1.5755	0.883971	1.36955	1.11248	1.97532	1.64494	1.39858	1.08831	1.03764	0.729894	1.34119	0.582354	1.69467	0.666054	1.39399	1.17452	1.65412	1.73729	1.46654	1.33871	0.964121	0.691982	1.50957	0.650866	1.81503	0.496076
1700029M03Rik	0	0	0	0	0	0	0	0	0	0	0	0	0	0	0	0	0	0	0	0	0	0	0	0	0	0.073726	0	0	0	0	0	0	0	0	0	0
1700029M20Rik	0.00638	0	0	0	0	0	0	0	0.011147	0.004864	0.004568	0	0	0	0	0	0	0	0.074196	0	0.018472	0	0	0.004642	0	0	0	0	0	0	0	0	0	0	0	0.023193
1700029N11Rik	0	0.015247	0	0.026292	0	0	0	0	0.015875	0	0	0.032355	0	0.019432	0	0	0	0	0	0	0	0	0	0	0	0	0.044389	0.052778	0	0	0	0	0	0	0	0
1700029P11Rik	0.021547	0.018009	0	0	0	0	0	0.014696	0	0	0	0	0.027126	0.046475	0.020995	0.016043	0	0	0	0	0	0	0	0.015797	0.069301	0	0	0	0	0	0	0	0	0	0	0.022153
1700030A11Rik	0	0.020952	0.022253	0	0	0.063194	0.018913	0.016762	0.065704	0	0.035609	0.018735	0	0	0.047614	0.018365	0	0	0.018699	0.018068	0.123401	0.019071	0.022463	0.054136	0	0	0	0	0.025637	0	0.038383	0.018012	0.052341	0.016648	0.015639	0
1700030C10Rik	0.457812	0.352831	0.409047	0.468035	0.392226	0.521324	0.472677	0.40683	0.351735	0.447871	0.333025	0.385507	0.534577	0.606628	0.79274	0.782315	0.565272	1.13507	0.887294	0.661316	0.447839	0.708302	0.409758	0.821174	0.448897	0.484737	0.538682	1.67703	0.695854	0.468889	0.63323	0.439741	0.549876	0.457259	0.455566	0.422511
1700030C12Rik	0.772964	0.259821	0.198354	0.588116	0.312557	0.228294	0.324354	0	0.131465	0.167283	0.412785	0.336567	0.495274	0	0.31192	0.680722	0.555169	0.572374	0	0	0.175565	0.091177	0.424256	0.417003	0.172386	0.527863	0	0.455602	0	0.267226	0.262273	0.108627	0	0.150644	0.209971	0.482022
1700030C14Rik	0.012872	0	0.026938	0	0	0.026916	0	0.041739	0	0	0	0	0	0	0	0.018207	0	0.026211	0	0	0	0	0	0	0.025201	0.036229	0	0	0	0.034226	0	0	0	0	0	0.081374
1700030E10Rik	0	0	0	0	0	0	0	0.021007	0	0.023781	0	0.070342	0	0.033179	0	0	0	0	0	0	0	0	0	0	0	0	0	0	0	0	0	0	0	0	0	0
1700030F04Rik	0	0	0	0	0	0	0	0	0	0	0	0	0	0	0	0	0	0	0	0	0	0	0	0	0	0	0	0	0	0	0	0	0	0	0	0
1700030I03Rik	0	0	0	0	0	0	0	0	0	0	0	0	0	0.022577	0	0	0	0	0	0	0	0	0	0	0	0	0	0	0	0	0	0	0	0	0	0
1700030J22Rik	0.121142	0.146528	0.135411	0.182412	0.128622	0.120255	0.119574	0.049307	0.093519	0.079513	0.099392	0.123276	0.149603	0.208662	0.127017	0.135137	0.086888	0.111894	0.095957	0.104791	0.07066	0.049969	0.071578	0.069922	0.156148	0.174758	0.096938	0.211512	0.118726	0.190939	0.051056	0.108323	0.05748	0.076859	0.121586	0.090005
1700030K09Rik	4.90196	6.37323	11.0335	14.8815	9.60263	8.38795	9.24148	5.39126	6.40927	6.30335	7.76976	7.86538	3.81986	6.81795	14.1084	16.1089	10.6575	6.85626	7.8075	5.82587	7.03415	6.83493	7.93953	6.21384	5.01173	7.51372	9.53367	16.4949	10.1862	9.7816	7.98436	6.05444	5.6519	6.91634	7.0147	7.43339
1700030L20Rik	0	0	0	0	0	0.046148	0	0	0	0	0.017234	0.01622	0	0	0	0	0	0.125404	0	0.005649	0	0	0	0	0.180474	0	0	0	0	0.287011	0	0.018386	0	0.021179	0.017164	0
1700030L22Rik	0	0	0	0	0	0	0	0	0	0	0	0	0	0	0	0	0.065542	0	0	0	0	0	0	0	0	0	0	0	0	0	0	0	0	0	0	0
1700030M09Rik	0.034184	0.072719	0	0.014226	0.030767	0.045244	0.063515	0.01299	0.016751	0	0.01358	0.014349	0.093835	0.05726	0.037334	0.014387	0.072819	0	0	0	0	0.040997	0.017644	0.013781	0.02789	0.040961	0.129459	0.053149	0	0.020933	0	0.025341	0	0.012819	0	0
1700030N03Rik	1.55021	0.763389	0.569636	0.520856	0.865985	0.508228	0.886145	0.273594	0.452138	0.422776	0.381495	0.567768	0.871495	1.52196	0.453974	0.899445	0.519422	0.561472	0.700348	0.633601	0.478059	0.192894	0.280948	0.344458	1.11355	1.57669	1.197	0.874753	0.312765	0.265456	0.518307	0.512467	0.513935	0.495898	0.615117	0.371117
1700030N18Rik	0.247554	0.300944	0.160702	0.033288	0.182342	0.225544	0.222383	0.166019	0.157737	0.258434	0.191058	0.185745	0.112304	0.242228	0.173785	0.282473	0.219326	0.097727	0.340784	0.132225	0.168323	0.287873	0.182994	0.146323	0.141523	0.273476	0.083048	0.177683	0.136704	0.16837	0.296153	0.11455	0.160555	0.285848	0.269687	0.232055
1700030O20Rik	0.179762	0	0	0	0.053525	0	0.045014	0.039432	0.429833	0.182906	0.342006	0.044207	0	0	0	0	0.117561	0.052249	0.1318	0.128267	0.24674	0.095972	0.37588	0.511582	0	0	0	0	0	0	0.091976	0	0.192424	0.196245	0.222932	0.116627
1700031A10Rik	0	0	0	0	0	0	0	0	0	0	0	0	0	0	0	0	0	0	0	0	0	0	0	0	0	0	0	0	0	0	0	0	0	0	0	0
1700031F05Rik	0	0	0	0	0	0	0	0	0	0	0	0	0	0	0	0	0	0	0	0	0	0	0	0	0	0	0	0	0	0	0	0	0	0	0	0
1700031F10Rik	0.04045	0	0	0.025839	0	0	0	0	0	0.030976	0	0.030411	0	0.12983	0	0	0	0.106276	0.030964	0	0	0.124125	0	0	0	0	0	0	0	0	0	0	0	0.027296	0	0
1700031L13Rik	0	0	0	0	0	0	0	0	0	0	0	0	0	0	0	0	0	0	0	0	0	0	0	0	0	0	0	0	0	0	0	0	0	0	0	0
1700031M16Rik	0	0	0.017405	0	0	0	0	0	0.068735	0	0	0	0	0	0.038081	0	0	0	0.015798	0	0	0	0	0	0.031268	0	0.024229	0	0	0	0	0.014715	0	0	0	0
1700031P21Rik	0.176396	0.048803	0	0	0	0.049417	0.274302	0.120688	0.192322	0.069853	0.044438	0.044173	0.353973	0	0.190868	0.046614	0.287493	0.054517	0	0.062751	0	0.084213	0.114819	0	0	0	0.231111	0.120877	0.060964	0.14337	0.150568	0.046595	0	0.12211	0.16303	0.074118
1700034B16Rik	0	0	0	0	0	0	0	0	0	0	0	0	0	0	0	0	0	0	0	0	0	0	0	0	0	0	0	0	0	0	0	0	0	0	0	0
1700034E13Rik	0	0	0	0	0	0	0	0	0	0	0	0	0	0	0	0	0	0	0	0	0	0	0	0	0	0	0	0	0	0	0	0	0	0	0	0
1700034G24Rik	0	0	0	0	0	0	0	0	0	0	0	0	0	0	0	0	0	0	0	0	0	0	0	0	0	0	0	0	0	0	0	0	0	0	0	0
1700034H15Rik	0.92319	0.484441	0.553206	0.52785	0.313821	0.354095	0.30458	0.413646	0.290105	0.318641	0.267309	0.2445	0.669993	0.737557	0.436465	0.515784	0.312686	0.314635	0.230087	0.410614	0.188085	0.266252	0.266263	0.19471	0.738576	0.684918	0.607873	0.599169	0.381518	0.243568	0.221323	0.235206	0.283958	0.275084	0.197977	0.284077
1700034I23Rik	0.345236	0.2224	0.2388	0.164242	0.18984	0.200278	0.263594	0.262895	0.35881	0.340083	0.200387	0.264725	0.188849	0.359014	0.210862	0.300363	0.189682	0.203646	0.24316	0.290823	0.158393	0.298157	0.250272	0.224783	0.272587	0.426675	0.282428	0.227047	0.177049	0.178889	0.177772	0.221379	0.257647	0.237807	0.271266	0.380688
1700034J04Rik	0	0	0	0	0	0	0	0	0	0	0	0	0	0	0	0	0	0	0	0	0	0	0	0	0	0	0	0	0	0	0	0	0	0	0	0
1700034J05Rik	0.196609	0.148443	0.209683	0.154192	0.108948	0.163761	0.109906	0.102331	0.141331	0.143389	0.086325	0.115019	0.119026	0.166766	0.164568	0.183922	0.14911	0.189282	0.113636	0.166497	0.126091	0.059001	0.121291	0.064379	0.171367	0.179235	0.16023	0.158867	0.145849	0.110692	0.104101	0.086568	0.098244	0.092957	0.137388	0.087254
1700034K08Rik	0.454928	0.227894	0.197484	0.131604	0.203869	0.075749	0.305575	0.061003	0.079262	0.103627	0.09625	0.068097	0.10998	0.287416	0.127972	0.165268	0.220356	0.038916	0.136713	0.034046	0.114483	0.033682	0.120256	0.03298	0.107801	0.052711	0.054829	0.21775	0	0.046921	0.105286	0.033404	0	0.151557	0.14328	0.047204
1700034P13Rik	8.63846	7.3662	6.39928	3.77563	6.68749	4.59678	7.15346	5.45005	8.94916	8.99904	6.41003	9.05477	7.42382	6.86175	4.57891	5.30595	4.72868	5.04874	5.96866	6.55006	8.53945	7.42973	5.94003	9.35388	2.45874	7.44629	1.03199	4.26881	1.11556	4.27922	1.48448	5.11629	1.44402	6.63917	1.42153	9.17528
1700036A12Rik	0	0	0	0	0	0	0.007976	0	0	0	0	0	0	0	0	0	0	0	0	0.007769	0	0	0	0	0	0	0	0	0	0	0	0	0	0.067921	0	0
1700036G14Rik	0.048812	0.040499	0	0	0.04273	0	0	0	0	0	0	0.036156	0	0	0.046232	0	0	0	0	0	0	0	0	0	0	0.110846	0.117902	0	0	0	0	0	0	0	0	0
1700036O09Rik	0	0	0	0	0	0	0	0	0	0	0	0	0	0	0	0	0	0	0	0	0	0	0	0	0	0	0	0	0	0	0	0	0	0	0	0
1700037C06Rik	0	0	0	0	0	0	0	0	0	0	0	0	0	0	0	0	0	0	0	0	0	0	0	0	0	0	0	0	0	0	0	0	0	0	0	0
1700037C18Rik	7.37894	8.00368	6.18325	5.40442	4.65596	3.75023	4.7733	3.52021	3.86384	3.48391	4.70284	3.13664	7.02115	7.65758	5.79582	7.3337	3.71437	3.47989	3.86899	3.27702	4.68648	2.7698	4.28047	3.03379	6.45538	9.04939	5.85343	4.46357	5.13385	4.75736	3.70828	2.95738	5.11378	3.00242	5.18293	3.14678
1700037F03Rik	0.309713	0.086103	0.188034	0.077727	0.189607	0	0.07879	0.067624	0	0.161433	0.075118	0.079833	0.130321	0	0.196053	0.075578	0	0	0.306961	0.078313	0.175589	0.160408	0	0.227195	0	0.124158	0	0.210755	0	0	0	0	0	0	0.331409	0.106173
1700037F24Rik	0.170144	0.190208	0.084482	0.098627	0.067385	0.095469	0.085695	0.064228	0.098174	0.071635	0.107403	0.085476	0.093259	0.121984	0.127241	0.126529	0.111529	0.065639	0.129792	0.095482	0.046481	0.124178	0.103831	0.054958	0.121015	0.225697	0.093394	0.093183	0.137441	0.142716	0.057616	0.055463	0.078504	0.050943	0.108438	0.019548
1700037H04Rik	6.35596	5.74463	13.058	13.043	10.8649	11.3365	10.2243	11.1516	6.71115	8.04415	7.48961	6.24269	6.81725	6.58148	16.7444	16.3795	12.4939	12.3743	11.5789	12.6789	7.08469	8.94003	7.1037	7.17838	5.7775	5.67044	13.4329	14.1983	10.5321	14.3962	10.4884	11.8776	6.90504	8.36005	6.68487	7.44664
1700039E22Rik	0	0	0	0	0	0	0	0	0	0	0	0	0	0	0	0	0	0	0	0	0	0	0	0	0	0	0	0	0	0	0	0	0	0	0	0
1700039I01Rik	0	0	0	0	0	0	0	0	0	0	0	0	0	0	0	0	0	0	0	0	0	0	0	0	0	0	0	0	0	0	0	0	0	0	0	0
1700039M10Rik	0.698304	0.251013	0.365445	0.303921	0.183143	0.082208	0.151452	0.064699	0.173998	0.155991	0.150474	0.156897	0.418144	1.01694	0.094812	0.292401	0.192008	0	0	0.076498	0.175332	0.07756	0	0.148021	0.304512	0.128061	0.250814	0.207142	0.400133	0.213449	0	0.141499	0.296274	0.068305	0.064767	0.107948
1700039M15Rik	0	0	0.016654	0.068473	0	0.030945	0.014042	0.012665	0.016559	0.014453	0.040625	0.014403	0.070711	0.061142	0.017923	0.013767	0	0	0	0	0	0	0	0.013837	0	0	0	0.110356	0	0	0	0.013778	0	0	0	0
1700040D17Rik	0.383438	0.148343	0.103571	0.152957	0.160094	0.348231	0.133491	0.116556	0.156082	0.113378	0.170747	0.088795	0.110209	0.063255	0.109964	0.34077	0.142553	0.153322	0.086485	0.114401	0.102986	0.069965	0.103156	0.021462	0.070054	0.172311	0.251268	0.231821	0.20583	0.15363	0.093955	0.193349	0.151512	0.157028	0.185233	0.153413
1700040E09Rik	0	0	0	0	0	0	0	0	0	0	0	0	0	0	0	0	0	0	0	0	0	0	0	0	0	0	0	0	0	0	0	0	0	0	0	0
1700040F17Rik	0	0	0	0	0	0	0	0	0	0	0	0	0	0	0	0	0	0	0	0	0	0	0	0	0	0	0	0	0	0	0	0	0	0	0	0
1700040K01Rik	0	0	0	0	0	0	0	0	0	0	0	0	0	0	0	0	0	0	0	0	0	0	0	0	0	0	0	0	0	0	0	0	0	0	0	0
1700040L08Rik	3.33546	1.84832	1.36591	1.04625	0.685704	0.677439	0.927038	0.610089	1.54725	1.10238	0.674349	0.744005	2.05918	2.21742	0.934682	1.07718	0.529943	0.647201	0.913469	0.608713	0.724359	0.823369	0.537867	0.850787	2.00627	2.0987	0.911863	1.16138	0.547463	0.762898	0.753785	0.453103	0.06214	0.742826	1.05726	0.975708
1700041C23Rik	0	0	0	0	0	0	0	0	0	0	0	0	0	0	0	0	0	0	0	0	0	0	0	0	0	0	0	0	0	0	0	0	0	0	0	0
1700041G16Rik	0.385431	0.718384	0.166404	0.178315	0.199551	0.100832	0.384146	0.194928	0.608351	0.281324	0.402446	0.191454	0.618564	0.363246	0.178832	0.088791	0.181255	0.048291	0.275985	0.108418	0.416908	0.294362	0.478715	0.364849	0.416321	0.590474	0.067661	0.065194	0.255077	0.070786	0.216038	0.104341	0.366876	0.193794	0.453674	0.366806
1700041I07Rik	0	0	0	0.053159	0.063803	0.061228	0.054608	0.048449	0.063238	0	0.101346	0.053399	0	0.075828	0	0	0	0	0	0	0	0.055634	0.064024	0.052087	0	0	0	0	0	0	0.054505	0.052236	0	0	0.044834	0
1700041M05Rik	0	0	0	0	0	0	0	0	0	0	0	0	0	0	0	0	0	0	0	0	0	0	0	0	0	0	0	0	0	0	0	0	0	0	0	0
1700041M19Rik	0	0	0	0	0	0	0	0	0	0	0	0	0	0	0	0	0	0	0	0	0	0	0	0	0	0	0	0	0	0	0	0	0	0	0	0
1700042D02Rik	0.100264	0	0	0	0	0	0	0.066868	0	0	0	0	0	0.107123	0	0	0	0.088033	0.0732	0.074847	0	0	0	0.144532	0	0	0	0	0.102763	0	0.078317	0.072726	0	0.06693	0	0
1700042G07Rik	0	0	0.074045	0	0	0	0	0	0	0	0	0	0	0	0	0	0	0	0	0	0	0	0	0	0	0	0	0	0	0	0	0	0	0	0	0
1700042G15Rik	0	0	0	0	0	0	0	0	0	0	0	0	0	0	0	0	0	0	0	0	0	0	0	0	0	0	0	0	0	0	0	0	0	0	0	0
1700042O05Rik	0	0	0	0	0	0	0	0	0	0	0	0	0	0	0	0	0	0	0	0	0	0	0	0	0	0	0	0	0	0	0	0	0	0	0	0
1700042O10Rik	0	0	0	0	0	0	0.030826	0	0	0	0.029151	0	0	0	0	0	0	0	0	0.030995	0.017274	0.04688	0	0	0	0	0	0	0	0	0	0.014782	0	0	0	0.020918
1700044C05Rik	0	0	0.024156	0	0	0	0	0	0	0	0	0	0	0	0	0	0	0	0	0	0	0	0	0	0	0	0	0	0	0	0	0	0.02738	0	0	0
1700044K03Rik	0	0	0	0	0	0	0	0	0	0	0	0	0	0	0	0	0	0	0	0	0	0	0	0	0	0	0	0	0	0	0	0	0	0	0	0
1700045H11Rik	0	0	0	0	0	0	0	0	0	0	0	0	0	0	0	0	0	0	0	0	0	0	0	0	0	0	0	0	0	0	0	0	0	0	0	0
1700045I11Rik	0.042631	0.03594	0	0	0.159014	0	0	0.031516	0	0	0.032154	0.033799	0	0.046179	0	0	0	0.080198	0.068896	0.031322	0.073047	0	0.042158	0.032709	0.07294	0.102746	0	0.045169	0	0.05128	0.033544	0	0	0.031886	0	0
1700046C09Rik	0.297939	0.247256	0.042834	0	0	0	0.184032	0.065354	0.428526	0.037014	0.551957	0.40285	0.358183	0.103792	0	0.035891	0.047237	0	0.036727	0.038033	0.375112	0.036529	0.342547	0.140155	0.305887	0.16778	0.059639	0	0.048186	0	0.227373	0.070673	0.098654	0.032656	0.554591	0.099608
1700047A11Rik	1.67643	1.6641	0.827421	1.07611	0.449457	0.858624	0.86915	0.712078	0.583552	0.87048	0.81501	0.467271	1.28132	1.44539	0.850139	0.964635	0.5777	0.506653	0.561731	0.577757	0.471709	0.339728	0.677208	0.311384	1.21368	1.22855	0.61652	1.02636	0.520651	0.644605	0.615284	0.341501	0.417017	0.44576	0.581305	0.381972
1700047F07Rik	0	0	0	0	0	0	0	0	0	0	0	0	0	0	0	0	0	0	0	0	0	0	0	0	0	0	0	0	0	0	0	0	0	0	0	0
1700047G03Rik	0.252042	0.419997	0.14145	0.071543	0.029554	0.080336	0.052579	0.021368	0.086618	0.265326	0.046417	0.097694	0.081347	0.245694	0	0.118357	0	0.056352	0.072865	0.174439	0.054802	0.27832	0.057811	0.023493	0.220417	0.135176	0.120161	0.095632	0	0.068798	0.051048	0.046464	0.065823	0	0.077925	0.033632
1700047G07Rik	0.084489	0.24584	0.149662	0	0	0.221769	0.11938	0.065594	0.350528	0.170978	0.053737	0.059629	0.090498	0.158136	0.144537	0.120169	0.253882	0.064745	0.203839	0.113441	0.076983	0	0.132854	0	0.120798	0.259216	0.094125	0.29486	0.076072	0	0	0	0	0.206224	0.146301	0
1700047I17Rik1	10.1198	9.92998	5.9467	6.82008	4.91496	6.01368	4.89688	5.53796	4.83714	5.15709	4.20465	4.43944	12.9305	13.2787	8.17451	9.49277	6.52943	7.9675	6.29509	8.41955	5.57914	7.45756	4.83242	6.12645	11.3399	11.0916	7.45843	6.98799	6.46972	5.80585	6.34782	5.79201	5.82627	5.03964	5.16087	4.86544
1700047I17Rik2	0	0	0	0	0	0	0	0	0	0	0	0	0	0	0	0	0	0	0	0	0	0	0	0	0	0	0	0	0	0	0	0	0	0	0	0
1700047K16Rik	4.65061	3.83606	3.59842	3.12577	2.66262	2.47093	2.71038	2.07085	2.39353	1.61398	2.0749	2.00593	4.28418	4.1701	3.51081	3.85791	2.11984	2.47117	2.10211	2.01619	2.1629	1.7005	2.17724	1.76845	4.26414	4.49377	3.53456	3.6282	2.27825	2.22157	2.38446	1.43717	2.43055	1.88834	1.9358	1.61463
1700047L14Rik	0	0	0	0	0	0	0	0	0	0	0	0	0	0	0	0	0	0	0	0	0	0	0	0	0	0	0	0	0	0	0	0	0	0	0	0
1700047M11Rik	0.067477	0.042035	0.08941	0.056975	0.007587	0.086388	0.031125	0.089931	0.007316	0	0	0	0.094502	0.072275	0.039238	0.049388	0	0.007231	0.006199	0.032064	0.007256	0.037767	0.030037	0.030276	0.090437	0.049653	0	0.024698	0.034177	0.008723	0.025971	0.005984	0	0.005563	0.020999	0.008743
1700047N06Rik	0.758301	0.428123	0.516053	0.204878	0.174946	0.338703	0.187351	0.326498	0.189941	0.14544	0.304188	0.33898	0.444041	0.50781	0.255589	0.244555	0.466761	0.322447	0.18357	0.329638	0.210728	0.396226	0.244813	0.23267	0.357779	0.58861	0.187658	0.337261	0.204758	0.062218	0.209412	0.185094	0.205296	0.084757	0.101537	0.210443
1700047O18Rik	0	0	0	0	0	0	0	0	0.048156	0	0	0	0	0	0	0	0	0	0	0	0	0	0	0	0	0	0	0	0	0	0	0	0	0	0	0
1700048F04Rik	0	0	0	0	0	0	0	0	0	0.030985	0.014489	0	0.024969	0.04296	0.019281	0.014831	0	0	0	0	0	0.044317	0	0.029775	0	0.047542	0.024746	0	0.020048	0	0	0	0	0.013731	0	0
1700048M11Rik	3.15334	2.06786	1.39865	1.13954	0.445777	1.2069	0.925185	0.812256	0.815668	0.581406	0.769777	0.371275	2.71001	2.19957	1.21846	0.889048	0.958518	1.12977	0.423928	0.446586	1.1748	0.632456	1.04679	0.478804	2.03793	2.35905	0.937937	0.683202	1.30812	0.745169	0.752293	0.723927	0.871854	0.332058	0.985043	0.511374
1700048O20Rik	0.992481	0.858292	2.64126	0.785975	2.58635	1.27638	4.02205	1.36034	3.60389	1.24751	2.78346	1.63663	0.879656	1.81283	2.21094	2.1189	1.91233	1.63027	2.77192	2.69263	2.70009	2.18792	2.66775	1.12091	0.718239	1.39882	1.3322	1.35118	2.43457	2.03942	2.52775	1.91927	3.22006	1.72204	2.42586	1.58517
1700048P04Rik	0	0	0	0	0	0	0	0	0	0	0	0	0	0	0	0	0	0	0	0	0	0	0	0	0	0	0	0	0	0	0	0	0	0	0	0
1700049E15Rik	0	0	0	0	0	0	0	0	0	0	0	0	0	0	0	0	0	0	0	0	0	0	0	0	0	0	0	0	0	0	0.08325	0	0	0	0	0
1700049E17Rik1	0	0	0	0	0	0	0	0	0	0	0	0	0	0	0	0	0	0	0	0	0	0	0	0	0	0	0	0	0	0	0	0	0	0	0	0
1700049E17Rik2	0	0	0	0	0	0	0	0	0	0	0	0	0	0	0	0	0	0	0	0	0	0	0	0	0	0	0	0	0	0	0	0	0	0	0	0
1700049E22Rik	0	0	0	0	0	0	0	0	0	0	0	0	0	0	0	0	0	0	0	0	0	0	0	0	0	0	0	0	0	0	0	0	0	0	0	0
1700049J03Rik	0.144554	0.118976	0.130254	0	0.132111	0.184529	0	0	0.066465	0.113707	0.305836	0.163782	0	0.077528	0.144237	0.109721	0.07396	0.192907	0.056172	0.055057	0.178129	0	0.06633	0.052969	0.11678	0.169724	0.091125	0.07164	0.076855	0.080617	0.112641	0.053817	0.080397	0.147561	0	0.297335
1700049L16Rik	0	0	0	0	0	0	0	0	0	0	0	0	0	0	0	0	0	0	0	0	0	0	0	0	0	0	0	0	0	0	0	0	0	0	0	0
1700051A21Rik	0	0	0	0.09122	0.015624	0.014624	0	0.034741	0	0.013388	0.037467	0	0	0	0	0.013171	0	0.030591	0.012992	0	0.014436	0.013754	0	0	0.027292	0.020546	0.021584	0.035187	0.017892	0.037787	0.013595	0	0	0	0.043447	0
1700051K13Rik	0.44866	0.343876	0.319967	0.425918	0.13445	0.364284	0.326366	0.143324	0.160517	0.139763	0.187665	0.222607	0.74718	0.55556	0.236958	0.524632	0.41275	0.251395	0.162244	0.301669	0.066002	0.360205	0.191791	0.053787	0.372648	0.737216	0.39831	0.357433	0.314704	0.368144	0.207116	0.239804	0.24774	0.146105	0.070662	0.3569
1700051O22Rik	0.037605	0.219187	0.174142	0.087872	0.069732	0.196906	0.148389	0.186378	0.070266	0.123422	0.108284	0.116253	0.286026	0.250826	0.192369	0.207552	0.195804	0.14057	0.120401	0.274485	0.160617	0.128819	0.035852	0.421321	0.122548	0.230348	0	0.118543	0.287137	0.087487	0.213753	0.117305	0.083919	0.265733	0.096994	0.202242
1700052H01Rik	0	0	0	0	0	0	0	0	0	0	0	0	0	0	0	0	0	0	0	0	0	0	0	0	0	0	0	0	0	0	0	0	0	0	0	0
1700052I22Rik	0	0	0	0	0	0	0	0	0	0	0	0	0	0	0	0	0	0	0	0	0	0	0	0	0	0	0	0	0	0	0	0	0	0	0	0
1700052K11Rik	4.20495	3.99789	3.52784	3.61955	2.65147	2.6836	2.90993	2.19967	2.51238	2.20419	2.20759	2.49231	4.12402	4.10567	3.16735	3.39959	2.54014	1.99897	2.53563	1.94402	2.29411	2.37194	2.24304	2.09836	3.7999	4.08974	3.21754	4.09443	2.61127	2.74048	2.40884	2.11327	2.36096	2.34981	2.33174	2.20114
1700054A03Rik	0	0	0	0	0	0	0	0	0	0	0	0	0	0	0	0	0	0	0	0	0	0	0	0	0	0	0	0	0	0	0	0	0	0	0	0
1700054K02Rik	0	0	0	0	0	0	0	0	0	0	0	0	0	0	0	0	0	0	0	0	0	0	0	0	0	0	0	0	0	0	0	0	0	0	0	0
1700054K19Rik	0	0	0	0	0	0	0	0	0	0	0	0	0	0	0	0	0	0	0	0	0	0	0	0	0	0	0	0	0	0	0	0	0	0	0	0
1700054M17Rik	0.064003	0.161007	0	0	0.057158	0	0.097999	0	0	0.196483	0	0	0.154557	0.135804	0	0	0	0	0	0	0	0	0	0	0	0	0	0.06244	0.06649	0.068425	0	0	0	0	0	0
1700054O05Rik	0.368229	0.118519	0.286916	0.203517	0.0818	0.23409	0.27854	0.27956	0.161829	0.21021	0.12992	0.068649	0.167228	0.350299	0.220309	0.273173	0.045456	0.079948	0.069029	0.065528	0.074718	0.175085	0.041133	0.06626	0.405621	0.168401	0	0.357571	0.35571	0.151968	0.209344	0.166964	0.146651	0.154483	0.288421	0.230672
1700054O19Rik	0.408785	0.271086	0.180066	0.054151	0.187903	0.071011	0.196453	0.108833	0.228043	0.118661	0.115353	0.188035	0.417061	0.279345	0.139356	0.369524	0.189501	0.112538	0.328977	0.142653	0.168038	0.155689	0.125456	0.090563	0.46276	0.416534	0.19014	0.455693	0.071629	0.261059	0.173379	0.107207	0.140014	0.168885	0.16489	0.259917
1700055C04Rik	0	0	0	0	0	0	0	0	0	0	0	0	0	0	0	0	0	0	0	0	0	0	0	0	0	0	0	0	0	0	0	0	0	0	0	0
1700055D18Rik	1.38323	1.16472	1.06847	0.905469	0.945753	0.689427	0.904764	0.48712	0.852108	0.648231	0.943215	0.689274	1.35257	1.49767	0.950087	0.909319	0.6701	0.630235	0.673603	0.463896	0.83336	0.605991	0.915615	0.706913	1.64431	1.25143	0.981557	0.961815	0.943503	0.777332	0.526034	0.620154	1.0506	0.667644	0.978704	0.581554
1700056E22Rik	0.87077	1.33597	3.17051	2.26626	2.76672	1.79493	3.2889	2.07956	3.1488	2.80798	3.21933	3.25227	0.838368	1.05879	3.28293	1.62682	2.72238	1.33094	2.97978	1.70797	3.53124	2.16413	2.93424	2.73398	0.98155	0.933586	2.64905	2.08614	2.47151	1.87103	3.02828	1.6583	3.58066	2.29218	2.8557	2.81424
1700056N10Rik	2.8709	1.6849	1.48439	1.28862	0.858094	0.980296	0.959603	0.843625	1.16854	0.836896	0.67536	0.806951	2.14298	2.22169	1.43556	1.50952	1.27672	1.01765	0.802142	0.771302	0.815065	0.903505	0.844613	0.535494	1.67523	2.89024	1.39047	1.26038	0.988801	0.749975	0.811834	0.721843	0.839656	0.784831	0.934354	0.690734
1700057G04Rik	0.611214	0.452815	0.315887	0.286305	0.083194	0.354547	0.22666	0.268315	0.292574	0.187337	0.366432	0.185181	0.755458	0.552578	0.264313	0.224547	0.178167	0.405738	0.330953	0.175754	0.306221	0.132774	0.277793	0.22341	0.40533	0.68499	0.26102	0.177457	0.396784	0.290858	0.236872	0.067489	0.242252	0.12448	0.333496	0.064297
1700057H15Rik	0	0	0.033589	0	0	0.031771	0	0	0	0	0.026649	0	0	0	0.036203	0	0.03726	0	0	0	0	0	0	0	0.030062	0	0	0	0	0	0	0	0	0	0.023397	0
1700057H21Rik	0	0	0	0	0	0	0	0	0	0	0	0	0	0	0	0	0	0	0	0	0	0	0	0	0	0	0	0	0	0	0	0	0	0	0	0
1700058P15Rik	18.6083	20.0023	7.59263	8.36382	5.85667	5.5651	4.63725	4.44256	5.94705	5.64787	4.36351	6.77514	17.3244	21.7295	6.87178	8.06657	5.4299	4.86825	6.31271	6.14827	5.29992	5.58981	4.41762	3.4457	17.5342	22.6197	10.6313	10.4358	4.5963	5.84004	3.53481	3.85335	6.28233	6.03725	4.97734	5.67751
1700060C16Rik	0	0	0	0	0	0	0	0	0	0	0	0	0	0	0	0	0	0	0	0	0	0	0	0	0	0	0	0	0	0	0	0	0	0	0	0
1700060C20Rik	0	0	0	0	0	0	0	0	0	0	0	0	0	0	0	0	0	0	0	0	0	0	0	0	0	0	0	0	0	0	0	0	0	0	0	0
1700060J05Rik	0.149811	0.140606	0.232705	0.25997	0.083708	0.422426	0.268914	0.273404	0.147412	0.199038	0.107287	0.112855	0.233704	0.200004	0.140885	0.327713	0.108586	0.113651	0.083649	0.257698	0.127441	0.19618	0.134775	0.203189	0.18965	0.241301	0.114619	0.457791	0.205695	0.15685	0.145551	0.188687	0.133393	0.188364	0.107251	0.13422
1700060O08Rik	0	0	0	0	0	0	0	0	0	0	0	0	0	0	0	0	0	0	0	0	0	0	0	0	0	0	0	0	0	0	0	0	0	0	0	0
1700061E17Rik	0	0	0	0	0	0	0	0	0	0	0	0.014054	0	0.019886	0	0	0	0	0	0	0	0	0	0	0	0	0	0	0.018741	0	0	0	0	0	0	0
1700061E18Rik	0.043573	0	0.115287	0.063857	0.117724	0.073172	0	0.058339	0	0.099474	0.122695	0.097859	0	0	0.08313	0.095709	0.084404	0.187353	0.032664	0.032186	0.07289	0	0.077292	0.094361	0	0	0	0.296408	0	0.045508	0.033731	0.127664	0	0.058097	0.164604	0.044684
1700061F12Rik	0	0	0	0	0	0	0	0	0	0	0	0	0	0	0	0	0	0	0	0	0	0	0	0	0	0	0	0	0	0	0	0	0	0	0	0
1700061G19Rik	0.365799	0.31628	0.190266	0.331188	0.120317	0.295105	0.124409	0.194041	0.132989	0.228793	0.125446	0.150357	0.234059	0.317735	0.275146	0.339102	0.156566	0.165111	0.139674	0.222549	0.131158	0.132462	0.128807	0.106856	0.238627	0.325892	0.187439	0.298752	0.163076	0.185226	0.117216	0.18244	0.145395	0.151056	0.124444	0.138521
1700061H18Rik	0	0	0	0	0	0	0	0	0	0	0	0	0	0	0	0	0	0	0	0	0	0	0	0	0	0	0	0	0	0	0	0	0	0	0	0
1700061I17Rik	0	0	0	0	0	0	0	0	0	0	0	0	0	0	0	0	0	0	0	0	0	0	0	0	0	0	0	0	0	0	0	0	0	0	0	0
1700061J23Rik	0	0	0	0	0	0	0	0	0	0	0	0	0	0	0	0	0	0	0	0	0	0	0	0	0	0	0	0	0	0	0	0	0	0	0	0
1700061N14Rik	0	0.051225	0	0	0	0	0	0	0	0	0	0	0	0.064332	0	0	0	0	0	0	0	0	0	0	0	0	0	0	0	0	0	0	0	0	0	0
1700062C10Rik	0.27019	0.180373	0.1868	0.082476	0.090932	0.09288	0.031429	0.092684	0.110771	0.032163	0.062336	0.087058	0.292053	0.122292	0.175864	0.133281	0.105879	0.120891	0.07075	0.134014	0.076916	0.020726	0.06307	0.063316	0.141739	0.201067	0.034182	0.111621	0.02691	0.057438	0.103452	0.082553	0.054689	0.173908	0.092478	0.061544
1700063A18Rik	0	0	0	0	0	0	0	0	0	0	0	0	0	0	0	0	0	0	0	0	0	0	0	0	0	0	0	0	0	0	0	0	0	0	0	0
1700063D05Rik	1.22135	0.553254	0.292075	0.129747	0.294112	0.308225	0.122897	0.098133	0.293564	0.239662	0.322072	0.154114	0.894405	0.534784	0.11078	0.229048	0.258639	0.191894	0.083755	0.145163	0.307078	0.163881	0.203002	0.110877	0.569525	0.855862	0.283998	0.384289	0.347353	0.136061	0.287977	0.217663	0.32472	0.186437	0.13314	0.112839
1700063H04Rik	0	0	0	0	0	0	0	0	0.019905	0	0	0	0.028145	0	0	0	0	0	0.035032	0	0	0	0.020534	0	0	0	0	0	0	0	0	0.033269	0	0	0	0
1700063H06Rik	0	0	0	0	0	0	0	0	0	0	0	0	0	0	0	0	0	0	0	0	0	0	0	0	0	0	0	0	0	0	0	0	0	0	0	0
1700063I16Rik	0	0	0	0	0	0	0	0	0	0	0	0	0	0	0	0	0	0	0	0	0	0	0	0	0	0	0	0	0	0	0	0	0	0	0	0
1700063K16Rik	0	0	0	0	0	0	0	0	0	0	0	0	0	0	0	0	0	0	0	0	0	0	0	0	0	0	0	0	0	0	0	0	0	0	0	0
1700063O14Rik	0	0	0	0	0	0	0	0	0	0	0	0	0	0	0	0	0	0	0	0	0	0	0	0	0	0	0	0	0	0	0	0	0	0	0	0
1700064H15Rik	0.981992	1.80691	2.26077	2.54833	1.82184	4.26814	3.0841	5.06967	1.39622	2.57122	1.53278	2.77448	1.00996	1.49242	2.33205	2.33247	2.5685	3.88687	2.41608	7.08548	2.00034	4.36656	1.76857	1.91037	1.05452	1.34614	2.6201	1.86027	1.50725	2.5008	3.34177	3.85844	1.27506	2.37281	1.71172	3.40264
1700064J06Rik	0.32422	0.26948	0.142168	0	0.212538	0	0	0.21786	0.070215	0.060351	0.055284	0.177175	0.095183	0.084625	0.078001	0	0.079605	0.068907	0.0608	0.056448	0	0.182995	0	0	0.064562	0.185031	0.098641	0.31223	0	0	0.060113	0.117342	0.08547	0	0	0
1700064M15Rik	0.685596	0.650875	0.421368	0.247083	0.387056	0.560668	0.500084	0.157757	0.213698	0.148492	0.367329	0.14142	0.704829	0.708525	0.645425	0.559687	0.231871	0.21126	0.387863	0.076459	0.283904	0.155617	0.294584	0.136706	0.623506	0.766337	0.586807	0.566975	0.387932	0.256874	0.189455	0.244545	0.349262	0.095145	0.379184	0.194203
1700065D16Rik	0.049784	0.114856	0.052428	0.141681	0.079659	0.134805	0.069147	0.197188	0.033379	0.048696	0.139456	0.057381	0.063045	0.117096	0.164981	0.115165	0.087137	0.170752	0.065861	0.09719	0.0393	0.050554	0.160604	0.038175	0.122097	0.118921	0.046834	0.245735	0.113626	0.136672	0.096671	0.140118	0.027285	0.077438	0.056719	0.13098
1700065I16Rik	0	0	0	0	0	0	0	0	0	0	0	0	0	0.030266	0	0	0.028878	0	0	0	0	0	0	0	0	0.033924	0	0	0	0.031668	0	0	0	0.019241	0	0
1700065J11Rik	0	0	0	0	0	0	0	0	0	0	0	0	0	0	0	0	0	0	0	0	0	0	0	0	0	0	0	0	0	0	0	0	0	0	0	0
1700065J18Rik	0	0.086607	0	0.36502	0	0	0	0.069589	0	0.16311	0	0.473183	0	0	0	0.231977	0	0	0	0	0.085641	0.064051	0.071609	0.076175	0	0	0	0.104125	0	0.228631	0	0	0	0	0	0
1700065L07Rik	0	0	0	0	0	0	0	0	0	0	0	0	0	0	0	0	0	0	0	0	0	0	0	0	0	0	0	0	0	0	0	0	0	0	0	0
1700065O20Rik	0	0	0	0	0	0	0	0	0.031895	0	0	0	0	0	0	0	0	0	0	0	0	0	0.032413	0.026834	0.028895	0	0	0	0	0	0	0	0	0	0.04672	0
1700066B17Rik	0.080534	0	0.148292	0	0	0	0	0	0	0	0	0.029867	0.20128	0.133736	0.038909	0	0.08392	0	0.029865	0.063052	0	0	0	0.028745	0.032069	0.579707	0	0	0.083199	0	0	0.028811	0.131009	0	0.025033	0.086936
1700066B19Rik	0.53636	0.550113	0.785445	0.675331	0.552316	0.631166	0.551975	0.399819	0.451701	0.425989	0.617996	0.463558	0.519933	0.601378	0.777474	0.870582	0.571098	0.521731	0.340421	0.363372	0.486441	0.393811	0.57014	0.445315	0.443539	0.583076	0.72089	0.933376	0.793916	0.637869	0.480165	0.406326	0.578084	0.528554	0.540869	0.44204
1700066C05Rik	0.062969	0	0	0	0	0	0	0	0	0	0.044237	0	0	0	0	0	0	0	0	0.045947	0	0	0.057425	0	0	0	0	0	0	0	0	0.046806	0	0	0	0.064229
1700066J03Rik	0.955445	0.724032	0.614926	0.469102	0.198972	0.498774	0.355229	0.420609	0.458758	0.300545	0.458575	0.364626	0.265242	0.693465	0.686212	0.879447	0.684912	0.15195	0.551486	0.491106	0.720537	0.495941	0.241278	0.386078	0.552636	0.977439	0.588433	0.968683	0.353051	0.511212	0.435418	0.432658	0.260543	0.419112	0.454109	0.549687
1700066M21Rik	5.24961	3.96561	4.01556	3.92384	4.15523	4.36863	5.45659	4.98475	3.74169	4.26586	3.25441	3.71991	4.68274	4.5162	4.49476	4.08193	3.83477	3.86976	4.77255	4.5241	3.83771	5.5266	3.31685	4.45441	5.2905	4.29369	4.11142	4.08469	4.4249	4.39765	5.17879	4.85562	4.17645	4.58961	3.85794	4.04642
1700066N21Rik	0	0	0	0	0	0	0	0	0	0	0	0	0	0	0	0	0	0	0	0	0	0	0	0	0	0	0	0	0	0	0	0	0	0	0	0
1700066O22Rik	0	0.017467	0	0.045375	0	0.017056	0	0.013761	0	0.015617	0	0	0	0	0	0.030453	0.019953	0.017846	0	0.030774	0	0.015092	0	0	0	0	0	0.02021	0.020526	0.021739	0	0	0.020596	0	0	0.02134
1700067G17Rik	0	0	0	0	0	0	0	0	0	0	0.03527	0.037212	0	0	0	0	0	0.043347	0	0	0	0.039338	0	0	0	0	0	0	0	0	0	0	0	0	0	0
1700067K01Rik	2.25843	1.7218	2.95435	2.40858	2.06589	2.13409	1.99341	1.54655	2.20301	1.35002	1.56768	1.14282	3.0648	1.99873	2.1623	1.91232	2.10784	1.45118	1.62753	1.78648	1.64172	1.47229	2.04607	1.11063	2.16928	1.60501	1.68166	1.57706	1.90028	1.74567	1.6504	1.52481	1.21806	1.59745	1.76167	1.23492
1700067P10Rik	0.02831	0	0	0	0	0	0	0	0	0	0	0	0	0	0	0	0	0	0	0	0	0	0	0	0	0	0	0	0	0	0	0	0	0	0	0
1700069B07Rik	4.54633	3.57764	3.20714	3.76874	2.47713	3.04917	2.21953	2.87995	1.96132	2.1149	1.42005	1.47747	4.6059	4.70347	3.06839	3.24001	2.5196	2.95583	1.66903	2.46507	1.25976	1.52015	1.29768	1.57441	4.52437	4.04323	2.637	2.94315	2.30224	2.99535	1.80112	2.24853	1.70212	1.7423	1.17204	1.68023
1700069L16Rik	0	0	0	0	0	0	0	0	0	0	0	0	0	0	0	0	0	0	0	0	0	0	0	0	0	0	0	0	0	0	0	0	0	0	0	0
1700069P05Rik	0	0	0	0	0	0	0	0	0	0	0	0	0	0	0	0	0	0	0	0	0	0	0	0	0	0	0	0	0	0	0	0	0	0	0	0
1700071G01Rik	1.48104	0.328864	0.344524	0.434087	0.171419	0.251545	0.295212	0.065914	0.431665	0.368823	0.203409	0.287081	0.928105	0.517199	0.46371	0.430817	0	0.168042	0.360927	0.286841	0.315472	0.386623	0.425507	0	0.391217	1.21223	0.119364	0.284619	0.299247	0.306367	0.074312	0.428419	0.518208	0.323354	0.238428	0.475273
1700071K01Rik	0	0	0	0	0	0	0	0	0	0	0	0	0	0	0	0	0	0	0	0	0	0	0	0	0	0	0	0	0	0	0	0	0	0	0	0
1700071M16Rik	0.164136	0.151869	0.025525	0.045778	0	0.022161	0.075492	0	0	0	0	0	0.16845	0.178877	0.056565	0.086662	0	0	0.013421	0	0.043228	0.070353	0	0	0.151654	0.144172	0.010904	0.133259	0.086387	0.067528	0.039512	0.021114	0	0	0	0
1700072B07Rik	0	0	0	0	0	0	0	0	0	0	0	0	0	0	0	0	0.065104	0	0	0	0	0	0	0	0	0	0	0	0	0	0	0	0	0	0	0
1700072G22Rik	0	0	0	0	0	0	0	0.037992	0	0	0	0	0	0	0.054252	0	0	0	0	0	0	0	0	0	0.090404	0	0	0	0	0	0	0	0	0.037944	0	0
1700072O05Rik	0	0	0	0	0	0	0	0	0	0	0	0	0	0	0	0	0	0	0	0	0	0	0	0	0.083126	0	0	0	0	0	0	0	0	0	0	0
1700073E17Rik	1.45729	1.18842	1.07082	0.814056	1.01363	0.198869	1.12479	0.344032	1.22422	0.636733	1.50025	0.760558	1.33002	1.28313	1.0994	0.82481	1.01745	0.256467	1.08734	0.241588	1.27233	0.504024	0.691985	0.518135	1.72075	1.26921	0.971497	0.825403	1.38926	0.403075	1.16994	0.131556	0.973845	0.503578	0.641284	0.631898
1700074A21Rik	0	0	0.094567	0.078176	0	0	0	0	0	0	0	0.240915	0	0.116356	0.101466	0.07823	0	0	0	0	0	0.082069	0.096804	0	0	0	0	0	0	0	0	0	0	0	0.133343	0
1700074H08Rik	0	0	0.046639	0.078644	0.096133	0.136938	0.081217	0.070755	0.093629	0.040946	0.076106	0.079687	0	0	0.246012	0.115633	0.10304	0.045889	0.038807	0	0.138539	0.042156	0	0.038352	0	0	0.064206	0.155841	0.105822	0.054476	0.084948	0	0	0.035233	0.032831	0
1700074P13Rik	0	0	0	0	0	0	0	0	0	0	0	0	0	0	0	0	0	0	0	0	0	0	0	0	0	0	0	0	0	0	0	0	0	0	0	0
1700080E11Rik	0	0	0	0	0	0	0	0	0	0	0	0	0	0	0	0	0	0	0	0	0	0	0	0	0	0	0	0	0	0	0	0	0	0	0.021037	0
1700080G11Rik	0	0	0	0	0	0	0	0	0	0	0	0	0	0	0	0	0	0	0	0	0	0	0	0	0	0	0	0	0	0	0	0	0	0	0	0
1700080N15Rik	0	0	0	0	0	0	0	0	0	0	0	0	0	0	0	0	0	0	0	0	0	0	0	0	0	0	0	0	0	0	0	0	0	0	0	0
1700080O16Rik	0	0	0	0	0	0	0	0	0	0	0	0	0	0	0	0	0	0	0	0	0	0	0	0	0	0	0	0	0	0	0	0	0	0	0	0
1700081B01Rik	0	0	0	0	0	0	0	0	0	0	0	0	0	0	0	0	0	0	0	0	0	0	0	0	0	0	0	0	0	0	0	0	0	0	0	0
1700081H04Rik	0	0	0	0	0	0	0	0	0	0	0	0	0	0	0	0	0	0	0	0	0	0	0	0	0	0	0	0	0	0	0	0	0	0	0	0
1700081N11Rik	1.61644	1.78882	1.29227	0.884096	1.04665	1.37222	1.21213	1.36314	0.796547	0.909112	0.78679	0.860433	1.19529	1.51228	0.881569	0.989637	0.485123	0.846333	0.653977	0.726725	0.818067	0.575179	0.807223	0.736371	1.13535	1.41182	0.730139	0.915819	0.797897	1.32334	1.09662	0.63335	0.762481	1.01997	0.825101	0.748944
1700082M22Rik	5.23572	3.49991	2.6717	2.32183	1.83383	2.29394	2.54807	1.60635	2.24539	1.85821	1.96547	2.2849	3.71802	4.88823	3.12873	2.40897	1.82545	1.68555	2.29313	1.46363	2.00503	2.51147	2.10694	1.72568	3.07505	4.74906	1.89797	3.6589	1.87108	2.28119	1.96611	1.42196	1.98775	1.69478	1.84776	1.6866
1700083H02Rik	0	0	0	0	0	0	0	0	0	0	0	0	0	0	0	0	0	0	0	0	0	0	0	0	0	0	0	0	0	0	0	0	0	0	0	0
1700084C06Rik	0.233364	0.136934	0.089005	0.168039	0.030353	0.085296	0.074691	0.156354	0.057889	0.054152	0.023531	0.075327	0.083581	0	0.062174	0.073178	0.032892	0.181239	0.146672	0.141342	0.10621	0.108206	0.06023	0.079547	0.132854	0.119831	0.288983	0.163195	0.065881	0.29272	0.050849	0.099305	0.068849	0.188513	0.098852	0.136468
1700084D21Rik	0	0.057115	0	0.050994	0	0	0	0	0	0	0	0	0	0.070651	0	0	0	0.113817	0	0	0	0	0.065563	0	0	0	0	0	0	0.069756	0	0	0	0	0	0.066529
1700084E18Rik	2.13737	2.49333	1.18079	1.26182	0.849464	0.830718	0.766827	0.650036	0.77731	0.721988	0.814562	0.776712	2.72176	2.50232	1.06158	0.919788	0.767097	0.621363	0.610746	0.95133	0.877215	0.642592	0.817039	1.00293	2.31939	2.21232	1.21336	1.06437	0.582638	0.958786	0.496359	0.586548	0.703357	0.739753	0.835486	0.718684
1700084F23Rik	0	0	0	0	0	0	0	0	0	0	0	0	0	0	0	0	0	0	0	0	0	0	0	0	0	0	0	0	0	0	0	0	0	0	0	0
1700084J12Rik	0	0	0	0.020887	0.008662	0	0.007132	0	0.033333	0.029183	0.006805	0.021435	0	0	0	0	0	0	0	0	0	0.007056	0	0	0.007448	0	0	0.009411	0.028544	0.02026	0.022154	0	0.009453	0.006423	0	0.019795
1700084M14Rik	0	0	0	0	0	0	0	0	0	0	0	0	0	0	0	0	0	0	0	0	0	0	0	0	0	0	0	0	0	0	0	0	0	0	0	0
1700085C21Rik	0	0	0	0	0	0	0	0	0	0	0	0	0	0	0	0	0	0	0	0	0	0	0	0	0	0	0	0	0	0	0	0	0	0	0	0
1700086D15Rik	0	0	0	0	0	0	0	0	0	0	0	0	0	0	0	0	0	0	0	0	0	0	0	0	0	0	0	0	0	0	0	0	0	0	0	0
1700086L19Rik	0	0	0	0	0	0	0	0	0	0	0	0	0	0	0	0	0	0	0	0	0	0	0	0	0	0	0	0	0	0	0	0	0	0	0	0
1700086O06Rik	1.03479	1.08298	1.36833	1.48749	1.27258	1.52399	1.21615	1.3944	1.1294	1.24559	0.733095	1.07443	0.979632	1.10866	1.29351	1.70289	1.27886	1.31783	1.11793	1.21211	0.935834	1.00267	1.04204	1.04357	0.813723	1.34875	1.2275	1.39733	1.08343	1.42259	1.08095	1.10529	0.94212	1.37801	0.908673	1.17188
1700086P04Rik	0.022518	0.075204	0.160003	0.266275	0.27989	0.18977	0.375031	0.254053	0.491083	0.391578	0.337753	0.420571	0.139005	0.072012	0.295993	0.198054	0.327865	0.271883	0.231986	0.25266	0.340734	0.443886	0.340481	0.291224	0.07039	0.104476	0.192985	0.309013	0.181702	0.307821	0.226182	0.242235	0.562094	0.538293	0.183961	0.294171
1700088E04Rik	2.91737	2.09448	1.02585	0.970953	1.04083	1.03741	0.931055	0.860741	1.11275	1.06601	0.977768	0.860581	1.86558	1.67708	1.38505	1.39187	0.948703	1.03903	1.29056	0.704203	1.19558	0.866081	1.1082	0.846566	2.14096	1.81823	1.51881	1.05066	1.11281	0.782605	1.14319	0.670992	0.897249	0.909834	1.1422	0.749576
1700091H14Rik	0	0	0	0	0	0	0	0	0	0	0	0	0	0	0	0	0	0	0	0	0	0	0	0	0	0	0	0	0	0	0	0	0	0	0	0
1700092C02Rik	0	0	0	0	0	0	0	0	0	0	0	0	0	0	0	0	0	0	0	0	0	0	0	0	0	0	0	0	0	0	0	0	0	0	0	0
1700092C10Rik	0	0	0	0	0	0	0	0	0	0	0	0	0	0	0	0	0	0	0	0	0	0	0	0	0	0	0	0	0	0	0	0	0	0	0	0
1700092C17Rik	0.145796	0.120982	0	0	0	0	0.053263	0.049039	0.19022	0.220412	0.050804	0.164768	0.382336	0.152595	0.06931	0	0	0.062318	0.121184	0.266139	0.248531	0.324325	0.064565	0	0.172321	0	0	0.20799	0	0	0.113858	0.127582	0	0.097707	0.302806	0.075414
1700092E16Rik	0	0	0	0	0	0	0	0	0	0.042775	0	0	0	0	0	0.041729	0	0	0	0	0	0	0	0	0.02242	0.033395	0	0.027327	0	0.029839	0	0	0	0	0	0
1700092E19Rik	0	0	0	0	0	0	0	0	0	0	0	0	0	0	0	0	0	0	0	0	0	0	0	0	0	0	0	0	0	0	0	0	0	0	0	0
1700092K14Rik	0	0	0	0	0	0	0	0	0	0	0	0	0	0	0	0	0	0	0	0	0	0	0	0	0.057321	0	0	0	0	0	0	0	0	0	0	0
1700092M07Rik	2.64263	2.79389	3.14603	3.0214	1.7653	2.78629	1.68718	1.54613	0.916244	1.06561	1.09136	1.35086	2.77698	2.55061	3.1207	2.95897	2.23721	2.72552	1.03886	1.62455	1.05563	1.43364	1.34442	1.01455	2.49321	2.62671	3.48782	3.7115	1.41501	2.22975	1.63387	2.08112	1.78435	1.48884	1.01009	0.908322
1700093J21Rik	2.01541	1.4139	0.207998	0.057719	0.034459	0.065932	0.088465	0.078067	0.034526	0.089347	0.108377	0.143303	0.810149	1.41289	0.187929	0.287838	0.115307	0.203364	0.057634	0.027931	0.218568	0.123602	0.172111	0.082617	1.42181	1.99335	0.096287	0.152932	0.080535	0.125513	0.119122	0.083976	0.167594	0.076789	0.047424	0.114632
1700093K21Rik	0.166586	0.23075	0.147736	0.183016	0.099496	0.04622	0.020839	0.148571	0.048735	0.127167	0.140532	0.061956	0.272243	0.354015	0.159586	0.205202	0.108513	0.096563	0.056692	0.141905	0.136695	0.063379	0.074367	0.03976	0.282701	0.291642	0.238751	0.135428	0.111825	0.118247	0.106902	0.060262	0.113604	0	0.103628	0.111509
1700094J05Rik	0.420747	0.349889	0.282914	0.312242	0.190214	0.087189	0.161282	0.178906	0.185972	0.16484	0.113588	0.799498	0.742539	0.315887	0.320179	0.16431	0.17448	0.092595	0.185199	0.259659	0.181989	0.352397	0.14222	0.081758	0.622134	0.634178	0.375804	0.376379	0.520787	0.219613	0.405333	0.296759	0.215611	0.352889	0.266326	0.486971
1700094M23Rik	0	0.08487	0.057832	0.096066	0	0.054785	0.025485	0.065387	0.05726	0.05058	0.069237	0.024369	0	0.036625	0	0.07305	0.063711	0.056092	0.048671	0.095734	0.136883	0	0.146627	0.023384	0.026917	0.038002	0	0.031812	0	0	0.04996	0.024476	0	0	0.122723	0
1700094M24Rik	0	0	0	0	0	0	0	0	0	0	0	0	0	0	0	0	0	0	0	0	0	0	0	0	0	0	0	0	0	0	0	0	0	0	0	0
1700095A13Rik	0	0	0	0	0	0	0	0	0	0	0	0	0	0	0	0	0	0	0	0	0	0	0	0	0	0	0	0	0	0	0	0	0	0	0	0
1700095A21Rik	0.395349	0.083767	0.149332	0.089862	0.24602	0.19012	0.238578	0.222049	0.233605	0.111857	0.219113	0.112765	0.188407	0.238188	0.265808	0.296431	0.205111	0.168088	0.177277	0.151108	0.166173	0.089997	0.149514	0.108077	0.207411	0.228613	0.176773	0.483255	0.185023	0.17627	0.220598	0.161524	0.165456	0.081984	0.254814	0.081525
1700095B10Rik	0	0	0	0	0	0	0	0	0	0	0	0	0	0	0	0	0	0	0	0	0	0	0	0	0	0	0.02965	0	0	0	0	0	0	0	0	0
1700095J03Rik	0	0	0	0	0	0	0	0	0	0	0	0	0	0	0	0	0	0	0	0.015745	0	0	0	0	0	0	0	0	0	0	0	0	0	0	0	0
1700095J07Rik	1.19585	1.16541	0.913296	0.621554	0.774418	0.597175	0.65418	0.592338	0.416291	0.484698	0.450629	0.630715	1.07859	1.02662	0.613858	0.868566	0.630671	0.567427	0.796607	0.671134	0.606234	0.818207	0.54062	0.334338	0.895193	1.64169	0.816629	1.25427	0.668878	0.674481	0.6714	0.432789	0.480721	0.471216	0.542027	0.478903
1700095J12Rik	3.12018	1.50822	0.75518	0.716796	0.570281	0.554827	0.523722	0.450117	0.531554	0.65384	0.486397	0.620693	1.75031	1.94692	0.735268	1.11791	0.489426	0.624837	0.758756	0.517867	0.548551	0.722116	0.593734	0.341603	2.09001	2.53704	0.608014	1.43235	0.676375	0.350794	0.491496	0.54811	0.710108	0.354821	0.593914	0.42007
1700095K22Rik	0	0	0	0	0	0	0	0	0	0	0	0	0	0	0	0	0	0	0	0	0	0	0	0	0	0	0	0	0	0	0	0	0	0	0	0
1700096J18Rik	0	0	0	0	0	0	0	0	0	0	0.03863	0	0	0	0	0	0	0	0	0	0.044794	0	0	0	0	0	0	0	0.058766	0	0	0	0	0	0	0
1700096K18Rik	3.36138	2.48975	3.13495	2.49687	1.90839	1.8483	1.8347	1.11532	2.59169	1.64741	2.93156	1.71165	3.16382	2.27116	3.3236	2.29368	1.78517	1.1407	1.94865	0.715913	3.02541	1.25546	2.28826	1.59611	3.36099	2.25095	3.34699	2.31046	1.99883	1.94697	2.0761	1.05224	2.25622	1.59674	2.45616	1.56286
1700097M23Rik	0.1918	0.105346	0.069066	0.015037	0.052263	0.098863	0.045994	0.146856	0.13897	0.077015	0.099656	0.046055	0.221194	0.153201	0.092172	0.17698	0.037382	0.033258	0.094424	0.06885	0.053741	0.029328	0.097055	0.07037	0.064286	0.044412	0.119592	0.1707	0.053635	0.018739	0.175734	0.027622	0.143076	0.077144	0.124271	0.04145
1700097N02Rik	0.609128	0.406903	0.458127	1.00517	0.579487	1.128	1.84588	0.85084	1.54836	1.1199	0.966527	0.681105	0.381673	0.332971	0.531549	0.652047	0.69016	0.876414	1.05088	0.225906	1.4871	1.07309	0.854663	0.492121	0.451692	0.666984	0.912821	0.798281	0.849308	1.0518	1.09306	0.834396	1.91593	1.01729	1.02882	0.741839
1700099I09Rik	1.79561	1.14349	0.968145	0.844164	1.16488	1.18304	1.5829	0.818773	1.23356	0.779413	1.12669	0.7773	1.88303	1.78342	1.1604	0.757518	1.03419	0.564219	1.28227	0.508327	1.17	0.670077	1.28698	0.433107	1.15006	1.95097	0.761377	1.19848	1.3963	1.32019	0.86391	0.705829	1.50023	0.66887	1.32978	0.923378
1700100L14Rik	0.034422	0.097321	0.025479	0.042333	0.061124	0.028379	0.025405	0.045042	0	0.025722	0	0	0.117178	0.092849	0.032272	0.07445	0	0.058514	0	0	0.028235	0.071112	0.030173	0	0.080328	0.067872	0.083222	0.033361	0	0.030173	0	0.048893	0	0	0	0
1700101I11Rik	0.091366	0.057919	0.093057	0.186505	0.052284	0.086258	0.147449	0.129652	0.040688	0.053269	0.058105	0.043783	0.057953	0.037084	0.14323	0.134953	0.078471	0.121509	0.128328	0.159779	0.098599	0.044674	0.094199	0.067416	0.063204	0.082617	0.056811	0.23863	0.072608	0.098818	0.027158	0.119405	0.094467	0.046312	0.105524	0.096055
1700101I19Rik	0	0	0	0	0	0	0	0	0	0	0	0	0	0	0	0	0	0	0	0	0	0	0	0	0	0	0	0	0	0	0	0	0	0	0	0
1700101O22Rik	0	0	0	0	0	0	0	0	0	0	0	0	0	0	0	0	0	0	0	0	0	0	0	0	0	0	0	0	0	0	0	0	0	0	0	0
1700102F20Rik	0	0	0	0	0	0	0	0	0	0	0	0	0	0	0	0	0	0	0	0	0	0	0	0	0	0	0	0	0	0	0	0	0	0	0	0
1700102P08Rik	2.12969	1.78821	1.15759	1.08695	0.744162	0.591015	0.920044	0.562456	0.691785	0.523004	0.680608	0.784787	1.42467	1.57389	0.747411	1.05278	0.468303	0.639983	0.726143	0.594344	0.788249	0.544588	0.618182	0.309851	1.14811	1.39399	1.32401	1.05155	0.873885	0.556259	0.58201	0.425374	0.662564	0.533876	0.502238	0.516073
1700104B16Rik	0.037576	0.123354	0.231207	0.138267	0.06702	0.063546	0.124821	0.04958	0	0	0.026262	0	0.066215	0	0.102694	0.027188	0.073572	0.130211	0.054662	0.083054	0	0.093037	0.097639	0.026652	0.088804	0.173927	0.200412	0	0.038417	0.079733	0.125379	0.080054	0.039908	0.04904	0.022695	0
1700104L18Rik	0	0	0	0	0	0	0	0	0	0	0	0	0	0	0	0	0	0	0	0	0	0	0	0	0	0	0	0	0	0	0	0	0	0	0	0
1700105G05Rik	0	0	0	0	0	0	0.111999	0.141906	0	0.058659	0	0	0	0	0.196684	0.103552	0	0.06327	0.053417	0.063524	0.06493	0.217493	0.058754	0.052401	0.116198	0.165047	0.083459	0.145006	0.070741	0.070266	0	0	0	0.047306	0	0
1700105P06Rik	0.603581	0.434296	0.612229	0.371509	0.42689	0.454924	0.537151	0.348944	0.486242	0.375171	0.504047	0.452067	0.467662	0.42839	0.688051	0.456233	0.44142	0.415708	0.520851	0.452328	0.52031	0.41576	0.364544	0.497484	0.444232	0.528795	0.548127	0.47081	0.488069	0.407561	0.37642	0.413546	0.523398	0.38636	0.461859	0.319227
1700108F19Rik	0.157066	0.115616	0.075624	0.121443	0.068726	0.022715	0.400195	0.059208	0.029566	0.03229	0.042812	0.037355	0.074945	0.109992	0.059541	0.052112	0.032796	0.080162	0.044857	0.044026	0.031886	0.034699	0.026546	0.061619	0.0881	0.128009	0.041666	0.29056	0.050628	0.065902	0.038319	0.042782	0.016913	0.02296	0.070068	0.032627
1700108J01Rik	0.263541	0.05458	0.232006	0.382505	0.118527	0.109798	0.147367	0.351815	0.058957	0.250656	0.188223	0.59088	0.239117	0.278267	0.317051	0.14501	0.064694	0.343701	0.249917	0.200287	0.387712	0.102821	0.356228	0.191838	0.211159	0.075853	0.243952	0.573727	0.134391	0.347365	0.101714	0.192219	0.069534	0.176271	0.12626	0.134979
1700108N06Rik	0	0	0	0	0	0	0	0	0	0	0	0	0	0	0	0	0	0	0	0	0	0	0	0	0	0	0	0	0	0	0	0	0	0	0	0
1700108N11Rik	0	0	0	0	0	0	0	0	0	0	0	0	0	0	0	0	0	0	0	0	0	0	0	0	0	0	0	0	0	0	0	0	0	0	0	0
1700109G14Rik	0	0	0	0	0	0	0	0	0	0	0	0	0	0.030475	0	0	0	0	0	0	0	0	0	0	0	0	0	0	0	0	0	0	0	0	0	0
1700109G15Rik	0	0	0	0	0	0	0	0	0	0	0	0	0	0	0	0	0	0	0	0	0	0	0	0	0	0	0	0	0	0	0	0	0	0	0	0
1700109H08Rik	8.07611	5.38826	4.86358	4.39551	2.88551	2.95754	4.28005	2.65712	3.5136	2.74491	3.13087	2.31766	5.7397	5.92195	4.34606	5.66605	2.89252	3.32668	3.43444	3.44447	3.30259	3.6701	2.95511	2.36762	5.75036	7.35119	4.80794	6.50476	3.03453	3.84547	3.21186	2.69248	3.07982	2.67939	3.04849	2.4473
1700109I08Rik	0	0	0	0	0	0	0	0	0	0	0	0	0	0	0	0	0	0	0	0	0	0	0	0	0	0	0	0	0	0	0	0	0	0	0	0
1700109K24Rik	0	0	0	0	0	0	0	0	0	0	0	0	0	0	0	0	0	0	0	0	0	0	0	0	0	0	0	0	0	0	0	0	0	0	0	0
1700110C19Rik	1.17032	0.601279	0.692331	0.664477	0.320053	0.606811	0.545271	0.302942	0.446811	0.364489	0.297215	0.263599	1.32183	0.703389	0.544479	0.685648	0.415525	0.624323	0.516164	0.194127	0.367695	0.316507	0.43002	0.194577	0.837528	1.15591	0.811457	0.760178	0.711885	0.575605	0.321142	0.327718	0.46978	0.519523	0.506279	0.269166
1700110I01Rik	1.66825	1.14623	0.520391	0.286339	0.157023	0.136597	0.173957	0.04492	0.045549	0.047111	0.439129	0.186884	0.552313	1.13262	0.345649	0.221176	0.20266	0.395033	0.268931	0.019554	0.468062	0.176671	0.268009	0.025983	0.96717	1.33	0.36828	0.632867	0.229398	0.361951	0	0.078904	0.660788	0.235717	0.294802	0.431829
1700110I07Rik	0.096596	0.053866	0.084473	0.0232	0.200099	0.13218	0.215303	0.214373	0.165549	0.048581	0.089549	0.142902	0.196677	0.238626	0.182291	0.164732	0.123558	0.027551	0.024088	0	0.213539	0.046353	0.226774	0.160171	0.075085	0.224448	0.038832	0.124468	0.031713	0.100106	0.073992	0.117003	0.126498	0.106957	0.119911	0.097901
1700110K17Rik	0.051599	0.039702	0.105865	0.032023	0.195149	0.186796	0.254007	0.140779	0.253186	0.198464	0.202542	0.164592	0.031447	0.073973	0.193678	0.148871	0.06793	0.136603	0.211098	0.071046	0.160364	0.128706	0.294395	0.066262	0.051523	0.051362	0.084945	0.25106	0.159389	0.205839	0.161851	0.122839	0.223335	0.226685	0.202412	0.092162
1700111E14Rik	0	0.023229	0	0	0	0	0	0	0	0	0	0	0	0	0	0	0	0	0	0	0	0	0	0	0	0	0	0	0	0	0	0	0	0	0	0
1700111N16Rik	0.106283	0.07132	0.055405	0.015308	0.057394	0	0	0.027841	0.11075	0.032238	0.030419	0.031969	0.079145	0.067455	0.038865	0.090831	0.020109	0	0.015563	0.033365	0.01858	0	0.018521	0	0.081432	0.024436	0.076552	0.040889	0.020552	0.021624	0.033545	0.030584	0	0.084771	0.053409	0.043692
1700112D23Rik	0.05256	0	0.091186	0	0	0	0.038732	0.069047	0	0	0	0	0	0	0.13004	0	0	0	0.038809	0.115844	0	0.039813	0	0	0	0	0	0.050444	0.051998	0.138787	0.039879	0	0	0.034545	0	0
1700112H15Rik	0	0.027254	0.085948	0.095151	0	0.109168	0.098017	0.108439	0.057065	0.098754	0.022956	0	0	0	0.091841	0.047251	0.157676	0.02798	0.048163	0.048266	0.054369	0.024515	0.057664	0.023369	0	0	0.039443	0.157887	0.097478	0.033872	0.049825	0.023582	0.066917	0.021628	0	0.032764
1700112J05Rik	0.186287	0.135615	0.0814	0.016754	0.020666	0.03828	0.069366	0.093089	0.080155	0.017404	0.066031	0	0.056665	0.049182	0.043398	0.067371	0.022449	0.059343	0.05247	0.136162	0.115503	0.049939	0.063055	0.033746	0.181533	0.096953	0.11268	0	0.069732	0.096511	0.052854	0.016719	0.023399	0.031082	0.014903	0.047578
1700112J16Rik	0.629825	0.488071	0.590451	0.46038	0.194888	0.332178	0.599035	0.207931	0.399277	0.29598	0.806989	0.411608	0.30733	0.479687	0.547392	0.705003	0.227236	0.512598	0.456493	0.345826	0.19798	0.347889	0.336492	0.213087	0.401418	0.362656	0.695923	0.601568	0.199023	0.447945	0.291233	0.061982	0.116412	0.241403	0.438636	0.617878
1700112K13Rik	0	0	0	0	0	0	0	0	0	0	0	0	0	0	0	0	0	0	0	0	0	0	0	0	0	0	0	0	0	0	0	0	0	0	0	0
1700112L15Rik	0	0	0	0	0	0	0	0	0	0	0	0	0	0	0	0	0	0	0	0	0	0	0	0	0	0	0	0	0	0	0	0	0	0	0	0
1700112M02Rik	0	0	0	0	0	0	0	0	0	0	0	0	0	0	0	0	0	0	0	0	0	0	0	0	0	0	0	0	0	0	0	0	0	0	0	0
1700113A16Rik	6.76605	4.32863	3.54778	4.40799	2.4648	2.3124	2.67445	1.84127	1.63705	1.2471	2.01275	1.80991	5.55843	4.9309	3.33459	3.79485	2.60872	1.83264	1.83871	1.88199	2.25727	1.51626	2.05448	1.67805	5.44479	5.49033	2.26901	3.86733	2.78063	2.33822	2.38909	2.24851	2.09626	2.2915	1.82051	2.47325
1700113B19Rik	0	0.07052	0	0	0.148968	0	0	0	0.073336	0	0	0.062183	0.101491	0.088942	0	0	0	0	0	0	0	0	0	0	0	0.191259	0	0	0	0	0	0	0	0	0.05306	0
1700113H08Rik	0	0	0	0	0	0	0	0	0	0	0	0	0	0	0	0	0	0	0	0	0	0	0	0	0	0	0	0	0	0	0	0	0	0	0	0
1700116B05Rik	0	0	0	0	0	0	0	0	0	0	0	0	0	0	0	0	0	0	0	0	0	0	0	0	0	0	0	0	0	0	0	0	0	0	0	0
1700119H24Rik	0	0	0	0.077739	0	0	0.052838	0.023713	0	0	0	0.026061	0	0	0	0	0	0.090934	0	0	0	0.05118	0	0.151177	0	0	0	0	0	0	0	0	0	0.09361	0	0.071446
1700119I11Rik	0	0	0	0	0.255258	0.08927	0	0	0	0.079109	0	0	0.126072	0	0	0	0	0	0	0.077923	0	0	0	0	0	0.331343	0	0	0	0	0.07961	0.077958	0.110472	0	0	0
1700120B22Rik	1.02976	1.24465	0.580571	0.709968	0.345826	0.608275	0.461881	0.299771	0.221514	0.487896	0.522057	0.448031	1.43214	0.811775	0.772075	0.3878	0.133385	0.561386	0.29298	0.205949	0.768775	0.526881	0.406857	0.226564	1.25907	1.19337	0.318788	0.431352	0.995437	0.249751	0.334544	0.222549	0.502662	0.573395	0.847424	0.514475
1700120C14Rik	4.31101	3.9328	3.04767	2.34607	1.49402	1.38704	2.42086	1.33846	2.21091	1.55534	2.31396	2.15975	3.54781	3.76954	2.20785	2.11711	1.53101	1.38567	1.69247	1.52327	1.72912	1.60158	1.83946	1.25509	3.67066	4.0281	2.78404	2.41106	1.95686	1.60987	1.50164	1.23545	2.20605	1.68837	1.97246	2.46631
1700120C18Rik	0	0	0	0	0	0	0	0	0	0	0	0	0	0	0	0	0	0	0	0	0	0	0	0	0	0	0	0	0	0	0	0	0	0	0	0
1700120E14Rik	0	0	0	0	0	0	0	0	0	0	0	0	0	0	0	0	0	0	0	0	0	0	0	0	0	0	0	0.027589	0	0	0	0	0	0	0	0
1700120G07Rik	0.312061	0.361407	0.14868	0.184333	0.079113	0.046665	0.104699	0.130828	0.099176	0.174794	0.126654	0.087902	0.288881	0.183228	0.105666	0.202272	0.080131	0.122007	0.170415	0.115734	0.077351	0.082654	0.100963	0.170291	0.132847	0.368751	0.103042	0.330654	0.163124	0.05735	0.116288	0.105572	0.216207	0.116501	0.149593	0.062919
1700120G11Rik	0.075067	0	0.064295	0	0.073505	0	0.159108	0.193728	0.131235	0	0	0.238083	0.195191	0.081035	0.139406	0.052526	0	0	0.057315	0	0.142634	0.215856	0.065399	0.057706	0.059029	0.269226	0	0.072312	0	0	0.12852	0.114351	0	0.050802	0.10285	0.090158
1700120K04Rik	0	0	0	0	0	0	0	0	0	0	0	0	0	0	0	0	0	0	0	0	0	0	0	0	0	0	0	0	0	0	0	0	0	0	0	0
1700120O09Rik	0	0	0	0	0	0	0	0	0	0	0	0	0	0	0	0	0	0	0	0	0	0	0	0	0	0	0	0	0	0	0	0	0	0	0	0
1700121C08Rik	0	0	0	0	0	0	0	0	0	0	0	0	0	0	0	0	0	0	0.025648	0	0	0	0	0	0	0	0	0	0	0.036561	0	0	0	0	0	0
1700121L03Rik	0.052434	0	0	0	0	0	0	0	0	0	0	0	0	0	0	0	0	0	0	0	0	0	0	0	0	0	0	0	0	0	0	0	0	0	0	0
1700121L16Rik	2.68309	1.63252	1.83775	1.48439	1.63474	1.12044	1.01103	1.48585	1.36177	1.07697	0.803965	0.804211	1.88199	1.45969	1.51071	2.05977	1.14666	1.3115	1.55982	0.965553	1.06429	1.49307	0.846556	1.29802	1.34183	2.49118	1.17975	2.15001	1.2718	1.6836	1.19598	1.29322	0.750518	1.27677	1.13935	1.16149
1700121N20Rik	0	0	0	0	0	0	0	0	0	0	0	0	0	0	0	0	0	0	0	0	0	0	0	0	0	0	0	0	0	0	0	0	0	0	0	0
1700122D07Rik	0	0	0	0	0	0	0	0	0	0	0	0	0	0	0	0	0	0	0	0	0	0	0	0	0	0	0	0	0	0	0	0	0	0	0	0
1700122E12Rik	2.13295	1.73967	2.40762	1.87685	1.27042	1.29642	1.47828	0.984016	0.594596	1.05908	1.37435	1.47214	1.70871	1.81988	2.11943	1.64308	0.950118	0.967353	0.964875	0.555324	0.779646	0.66701	1.03462	1.18895	1.99822	2.71034	2.37985	1.84209	1.2237	1.47672	1.04105	0.635572	1.59648	1.05366	1.31712	1.0475
1700122H20Rik	0	0.174028	0	0	0	0	0.1055	0.04743	0.060652	0.052329	0	0	0.08218	0.07299	0.132792	0.05201	0	0.178239	0.156225	0	0	0	0.123145	0.050039	0	0	0	0.067211	0.070844	0	0	0.050911	0.147283	0.046179	0.043714	0
1700122O11Rik	0	0	0	0	0	0	0.055372	0	0.021104	0.018447	0.017045	0.018166	0	0	0	0.018096	0	0	0	0	0	0	0	0	0	0.028641	0	0	0	0	0	0	0	0	0	0
1700123J17Rik	0.096219	0.059915	0.010482	0.00866	0	0.009813	0	0.007797	0	0.008976	0.025383	0	0.014821	0.038252	0	0	0	0	0.0264	0	0.039725	0	0.021102	0.008515	0.055571	0.02794	0	0.011571	0.02344	0.012446	0.018397	0	0.047737	0	0.022281	0
1700123K08Rik	0.028249	0	0	0	0.012642	0	0	0	0	0	0	0	0	0	0	0.020622	0.029304	0	0	0	0	0.010535	0.012708	0	0	0	0.021533	0	0	0	0	0	0	0	0.019574	0
1700123L14Rik	0	0.008073	0	0	0	0	0	0	0	0	0	0	0	0	0	0	0	0	0	0	0	0	0	0	0	0	0	0	0	0	0	0	0	0	0	0
1700123M08Rik	0.932437	0.704561	2.23113	2.16235	1.01693	1.93116	1.63451	1.68928	1.16117	1.10872	1.27287	1.18331	0.800095	1.76524	2.24523	2.15233	1.86908	1.68563	1.44273	1.48431	1.16135	1.1034	1.3544	0.563638	0.622131	1.65621	2.05142	2.40327	1.87801	2.00892	1.56134	1.57823	1.36817	0.883388	0.787979	0.648665
1700123O12Rik	0	0	0	0	0	0	0	0	0.038156	0	0	0	0	0	0	0	0	0	0	0.031996	0	0	0	0	0	0.049874	0	0	0	0	0	0	0.045262	0	0	0
1700123O20Rik	14.3382	15.0987	10.8178	11.439	10.4056	11.8287	9.99063	10.9604	9.78092	11.521	8.79235	10.0528	15.711	14.6499	12.1626	12.5267	10.5943	8.98116	10.929	10.5598	8.54117	9.99949	9.85226	7.85476	13.5297	15.2093	11.2325	10.4341	10.6543	11.2446	9.61185	10.2733	10.1982	10.5479	9.09798	10.0262
1700123O21Rik	0	0	0	0	0	0	0	0	0	0	0	0	0	0	0	0	0	0	0	0	0	0	0	0	0	0	0	0	0	0	0	0	0	0	0	0
1700124L16Rik	0.943062	0.70065	0.477132	0.314251	0.290906	0.181735	0.194378	0.237966	0.113512	0.247111	0.226356	0.161331	0.301378	0.471461	0.309733	0.393513	0.310535	0.19148	0.181852	0.180331	0.454616	0.178219	0.088884	0.23118	0.332078	0.80097	0.394126	0.180964	0.223525	0.580668	0.340177	0.121345	0.111097	0.357695	0.071138	0.111199
1700124M09Rik	0	0	0	0	0	0	0	0	0	0.099166	0	0	0	0	0	0	0	0	0	0	0	0	0	0	0	0	0	0.26268	0	0	0	0	0	0	0	0
1700125G02Rik	0	0	0	0	0	0	0	0	0	0	0	0	0	0	0	0	0	0	0	0	0	0	0	0	0	0	0	0	0	0	0	0	0	0	0	0
1700125G22Rik	0	0.020209	0.069276	0.057177	0.095084	0.0208	0.04376	0.032404	0	0.036935	0.069849	0.055482	0	0	0.046561	0.113156	0.048163	0.06623	0	0.018185	0.067068	0.037569	0.046402	0.037245	0.056951	0.0285	0	0.048964	0.051937	0.053031	0.020427	0.017551	0.0506	0.051724	0.048782	0
1700125H03Rik	0	0	0	0	0	0	0	0	0	0.028107	0	0	0	0	0	0	0	0	0	0.104003	0	0	0	0	0	0.055456	0	0	0	0	0	0	0	0	0	0
1700125H20Rik	0	0	0	0.022811	0	0.025844	0.046928	0	0	0.024408	0	0.024024	0	0.021442	0.019273	0	0	0.027653	0	0	0	0	0	0	0.050923	0	0	0	0	0	0.049439	0	0	0.04309	0	0.033568
1700126A01Rik	0	0	0	0	0	0	0	0	0	0	0	0	0	0	0	0	0	0	0	0	0	0	0	0	0	0	0	0	0	0	0	0	0	0	0	0
1700126G02Rik	3.44953	2.34965	1.55094	1.2453	0.989778	0.754702	1.19439	1.09373	1.5056	1.07386	1.6585	1.35293	1.55404	2.76871	1.53892	1.14022	1.3796	0.858452	1.1168	0.729124	1.61707	1.11582	1.7906	1.00957	1.97198	3.1064	1.24427	1.52525	0.655596	0.849354	1.20503	0.996269	1.47431	1.06591	1.48425	1.11497
1700126H18Rik	0	0	0	0	0	0	0	0	0	0	0	0	0	0	0	0	0	0	0	0	0	0	0	0	0	0	0	0	0	0	0	0	0	0	0	0
1700127F24Rik	0.168151	0.070379	0.112489	0.092839	0	0.105088	0.125455	0.028344	0	0	0	0	0.154651	0.135122	0.040923	0.031538	0.182021	0	0.064196	0.123428	0	0	0	0	0.199922	0.049685	0.258621	0.206683	0.042571	0.044937	0.064254	0	0	0	0.026574	0
1700128A07Rik	0	0	0	0	0	0	0	0	0	0	0	0	0	0	0	0	0	0	0	0	0	0	0	0	0	0	0	0	0	0	0	0	0	0	0	0
1700128E19Rik	0	0	0	0	0	0	0	0	0	0	0	0	0	0	0	0	0	0	0	0	0	0	0	0	0	0	0	0.007546	0	0	0	0	0	0	0	0
1700128F08Rik	0.180954	0.19398	0.144528	0.046253	0.102479	0.083145	0.031687	0.056122	0.062865	0.145141	0.045242	0.063752	0.063283	0.183959	0.120905	0.092916	0.144379	0.092577	0.015847	0.153598	0.138885	0.080332	0.07638	0.023	0.083547	0.14941	0.069449	0.14478	0.038762	0.06736	0.082014	0.093407	0.050404	0.112776	0.026815	0.086755
1700129C05Rik	0.618551	0.263088	0.463314	0.382886	0.184528	0.35646	0.317087	0.355983	0.459757	0.394397	0.299181	0.622242	0.628073	0.330012	0.396289	0.233608	0.508064	0.720709	0.077979	0.310748	0.170322	0.863069	0.571746	0.307232	0.318255	0.467959	0.644087	0.407536	0.213177	0.442725	0.395446	0.459978	0.222168	0.213743	0.331573	0.400684
1700129L04Rik	0	0	0	0	0	0	0	0	0	0	0	0	0	0	0	0	0	0	0	0	0	0	0	0	0	0	0	0	0	0	0	0	0	0	0	0
1810006J02Rik	0	0.03583	0.07543	0.071146	0	0.071124	0.031964	0.029279	0.086323	0.078962	0.060218	0.155853	0.103168	0.064749	0.123012	0.115756	0.125119	0.089356	0.033125	0.07503	0.035309	0.123293	0.190219	0.147023	0	0	0.208543	0.20708	0.04312	0.062856	0.03258	0	0.043008	0.125933	0.064767	0.321759
1810007C17Rik	0	0	0	0	0	0	0	0	0	0	0	0	0	0	0	0	0	0	0	0	0	0	0	0	0	0	0	0	0	0	0	0	0	0	0	0
1810007D17Rik	0.289468	0.187784	0.225996	0.140306	0.143529	0.135461	0.145889	0.085981	0.253264	0.147542	0.181279	0.095951	0.196351	0.170183	0.181213	0.304469	0.155948	0.166764	0.166792	0.170389	0.053615	0.073595	0.169198	0.115939	0.251267	0.110709	0.273293	0.217468	0.128735	0.066947	0.24857	0.279424	0.262918	0.128619	0.139962	0.225266
1810008B01Rik	0.828505	0.518785	0.345467	0.305725	0.183244	0.216018	0.272927	0.364865	0.473022	0.355625	0.252915	0.438518	0.631085	0.459594	0.568706	0.267111	0.40767	0.402665	0.268226	0.422277	0.475093	0.340055	0.392446	0.476532	0.523413	0.71818	0.377418	0.642098	0.34944	0.502756	0.177138	0.281406	0.448339	0.307253	0.143497	0.616626
1810008I18Rik	0.066181	0.06944	0.021934	0.006028	0.015356	0.020688	0.037777	0.02197	0.01435	0.012608	0.030803	0.006359	0.031426	0.017781	0.015942	0.01806	0.015975	0	0.012638	0.019175	0.029151	0.017926	0.007694	0.006136	0.045216	0.049505	0.020907	0.0324	0.008228	0.008771	0.019609	0.036186	0.048656	0.005585	0.021795	0.026807
1810009A15Rik	22.5006	24.0149	40.5198	42.8124	33.6226	34.228	32.1213	31.0538	21.2883	20.1024	23.6087	22.2597	22.2425	22.6559	45.0217	48.6981	32.758	32.5379	27.2992	33.768	19.4028	22.8375	25.3899	16.6575	21.246	25.1615	39.4161	42.308	34.2007	38.7389	29.4577	31.7097	20.6603	21.0474	20.8076	21.3407
1810009J06Rik	0	0.022945	0	0	0	0	0	0	0	0	0	0	0	0	0	0	0	0	0	0	0	0	0	0	0	0	0	0	0	0	0	0	0	0	0	0
1810010D01Rik	0.164986	0	0.040564	0.225252	0.134593	0.216779	0.231768	0.060452	0.132642	0.306343	0.122386	0.083059	0.100941	0.210862	0.238415	0.200276	0.067476	0.15223	0.146876	0.20001	0.090582	0.145975	0.400114	0.304598	0.017643	0.27009	0.083958	0.227379	0.181667	0.329806	0.112633	0.177542	0.284772	0.115344	0.182044	0.314562
1810010H24Rik	1.22947	0.894146	0.702932	0.50883	0.264795	0.685562	0.677144	0.299511	0.664295	0.562779	0.468089	0.538457	0.937696	0.893277	0.869332	0.46856	0.635619	0.474846	0.424087	0.348209	0.535281	0.497073	0.431425	0.476524	0.795115	1.0321	0.378578	0.80229	0.59477	0.612661	0.320461	0.384952	0.50321	0.477839	0.434404	0.479942
1810010K12Rik	0	0	0	0	0	0	0	0	0	0	0	0	0	0	0	0	0	0	0	0	0	0	0	0	0	0	0	0	0	0	0	0	0	0	0	0
1810011H11Rik	0.043642	0.145237	0.023502	0	0.035675	0.037071	0.02968	0.026501	0.230773	0.020142	0.207171	0	0.052558	0.028337	0.094297	0	0.160747	0	0.173668	0.019445	0.399446	0.066569	0.356773	0	0.020805	0.031389	0.048604	0.042241	0.238177	0	0.020398	0.009577	0.093814	0.127883	0.166493	0.013713
1810012K08Rik	2.0723	1.67686	2.63802	2.73011	1.48375	2.33505	1.67298	1.81544	1.54373	1.89742	1.50986	1.5148	2.18849	2.46892	2.32519	2.03356	1.80697	2.09055	1.5677	1.89316	1.74063	2.16876	1.97656	1.40296	2.1197	1.766	2.00152	1.83576	2.24842	2.1529	1.29112	1.14535	1.31745	1.52677	1.6377	1.77153
1810012K16Rik	1.513	1.04489	1.09243	1.29256	0.764791	0.614124	0.988571	0.530413	1.00442	0.415771	1.30158	0.932538	1.64498	1.21782	1.0973	1.05587	0.526814	0.427396	0.908897	0.221639	0.743572	0.619051	0.937677	1.47537	1.66098	1.27501	1.03595	1.10241	0.991962	1.03599	0.995729	0.651084	1.29369	0.827606	1.92556	0.973733
1810013D15Rik	0.683952	0.542242	0.244932	0.465375	0.392612	0.377128	0.271664	0.382735	0.378229	0.468756	0.308074	0.319771	0.634336	0.499661	0.436944	0.607364	0.500508	0.46971	0.489519	0.517217	0.324731	0.321143	0.371249	0.226969	0.642819	0.828265	0.345153	0.657516	0.368973	0.506853	0.484701	0.2944	0.223694	0.291136	0.316294	0.438355
1810013L24Rik	58.3496	54.0717	37.9686	35.1966	28.1258	29.8086	28.2007	25.8099	27.2688	28.2364	26.695	28.4576	56.8062	56.5615	37.9342	38.709	26.7018	25.6801	26.9094	23.5105	25.154	26.2055	27.5515	22.5151	51.3278	64.7744	35.2071	40.7497	27.9729	29.7345	25.4699	24.7213	26.788	24.7872	24.4533	27.6582
1810014B01Rik	5.40069	4.86727	8.60109	7.36682	7.00494	5.35617	9.44593	5.32973	4.63067	4.66148	4.71152	3.79228	4.95202	4.67132	9.04096	7.9055	8.44188	7.0413	6.80295	4.81582	4.99161	6.68375	4.51236	3.29201	4.35027	4.67448	6.64058	8.41517	5.79253	7.9413	7.52874	6.95485	4.29291	6.47363	5.73656	5.09529
1810017P11Rik	0	0	0	0	0	0	0	0	0	0	0	0	0	0	0	0	0	0	0	0	0	0	0	0	0	0	0	0	0	0	0	0	0	0	0	0
1810018F18Rik	0.193702	0.040657	0.028397	0.10607	0	0.080288	0.012053	0.073836	0.014017	0.08558	0.057741	0.012103	0.121533	0.155914	0.060012	0.069681	0.061145	0.055481	0.047412	0.062518	0.013868	0.084248	0.056663	0.011594	0.124421	0.131598	0.078169	0.110434	0.031479	0	0.025289	0.011559	0.04794	0.010714	0.030309	0.03304
1810019D21Rik	0.456365	0.247379	0.13301	0.068995	0.038312	0	0.016599	0.0146	0.088101	0.016396	0.015276	0.052811	0.156909	0.227197	0.041324	0.100063	0.021114	0.018737	0.09174	0.031015	0.104604	0.034052	0.019264	0.108028	0.246106	0.220502	0.052546	0.048363	0	0.046756	0.099161	0.031212	0.04492	0	0.070655	0
1810019N24Rik	0.852201	1.16506	0.438403	1.00157	0.993565	0.783565	0.643214	0.563872	0.758153	0.510513	0.492855	0.601737	0.886579	0.964153	0.531646	0.736458	0.586029	0.709728	0.422353	0.67104	0.56311	0.649096	0.74709	0.518238	0.913219	0.5724	0.668744	0.848219	0.729473	0.448188	0.599111	0.645268	0.608433	0.666288	0.531707	0.686057
1810020O05Rik	0.037266	0.015419	0	0	0.016544	0	0	0	0.016122	0	0	0	0	0.059256	0	0	0	0	0	0	0	0	0	0	0	0.04335	0	0.017835	0	0.019384	0	0	0	0	0.011605	0
1810021B22Rik	1.31091	1.20142	1.05308	0.869872	1.30831	0.594481	1.55954	1.04301	1.65841	0.929896	1.67101	0.821074	1.71523	1.16133	1.21118	0.723447	1.31326	0.559739	1.08252	0.591961	1.45003	1.00042	1.93408	1.01767	1.72319	1.78716	1.37931	0.784468	0.819942	0.506739	1.2907	0.795344	1.56513	0.625044	1.90108	1.14314
1810022K09Rik	62.288	61.6284	117.83	123.399	92.8075	94.795	88.1641	94.5924	65.6481	71.4285	67.5452	62.4249	69.1407	67.6053	124.663	117.326	91.8854	97.3052	85.0182	101.728	66.6551	92.7629	66.4629	55.9174	61.2081	66.1685	112.055	111.753	96.3984	112.561	90.5173	93.8778	70.4878	68.9797	66.6798	75.2156
1810024B03Rik	1.0582	0.989829	0.858924	0.605859	0.816938	0.60351	0.812021	0.492629	0.778055	0.572162	0.805509	0.472168	1.04123	0.900462	0.816875	0.838797	0.688284	0.569035	0.702735	0.415427	0.766046	0.75043	0.752867	0.497598	1.04374	0.920155	0.747299	0.721804	0.709645	0.62754	0.658327	0.568436	0.716317	0.665427	0.672068	0.509403
1810026B05Rik	163.082	146.27	73.8029	64.4219	50.0318	58.1043	59.1128	50.5665	60.8102	52.1873	49.4495	49.6482	148.832	159.526	69.9414	73.5885	54.3358	44.8833	48.3681	39.5476	52.126	49.4193	51.0888	45.7424	140.902	159.473	67.0228	79.0328	54.9589	56.5453	47.8221	44.3654	57.2011	49.4295	47.6486	50.6902
1810030O07Rik	10.2958	11.0158	14.4242	13.9753	11.764	14.1673	12.4485	12.0894	10.0908	10.7017	9.83356	9.8681	10.5213	10.793	15.4576	15.8372	12.2862	12.9779	11.6879	11.6462	9.94585	11.5632	10.1757	8.88865	10.3086	11.74	14.1618	14.5692	12.8892	14.9542	11.177	12.2946	10.8774	10.034	9.48631	10.3807
1810032O08Rik	24.3897	27.5209	30.5733	39.7219	28.7024	35.9583	26.1831	31.0325	13.9347	16.9913	16.134	14.6432	26.7972	28.8539	30.2774	39.8199	24.7375	30.6752	23.4428	30.0929	12.9173	17.4938	14.1086	11.482	22.8942	28.9731	33.6739	41.1635	25.3772	31.4576	23.0152	24.6942	13.8708	17.2565	14.3028	15.8924
1810034E14Rik	1.10192	1.18562	0.969441	0.609805	0.730883	1.11467	0.953438	1.12111	1.17066	0.956991	0.979515	0.999416	1.8083	0.607488	0.602173	0.601349	0.769488	0.634341	0.627361	0.398166	1.5516	0.699714	0.995083	0.70906	0.904502	1.20002	1.0636	0.618216	1.03543	0.79757	0.552876	0.822316	1.10248	1.27247	1.18636	0.827448
1810037I17Rik	15.2776	15.5087	21.7092	22.6658	19.3738	19.3216	18.4687	19.2058	15.3885	19.1056	12.5615	13.8558	16.8905	15.7724	25.18	23.5332	20.9658	19.203	18.5578	22.5947	17.1702	19.0158	13.354	14.2294	13.2864	15.9195	21.7329	22.5759	18.9517	20.8176	20.075	20.7278	15.2445	19.6142	12.2988	16.5507
1810041H14Rik	7.23012	8.32642	5.30318	5.68002	4.59772	5.64002	3.68647	3.19798	4.86601	5.40467	4.4838	4.28133	9.04361	7.49065	5.10963	6.29633	4.28876	4.74651	4.85965	3.85244	5.73815	4.49088	6.1977	3.87273	6.96655	8.53891	4.5791	7.10493	4.80325	6.18297	4.23762	4.21567	5.2024	5.85114	5.34234	3.48892
1810041L15Rik	0.033416	0.013973	0.037402	0.007311	0.024001	0.035728	0.016229	0.157047	0.057495	0.070814	0.072027	0.162579	0.019036	0.004602	0.181193	0.071805	0.052995	0.007154	0.068296	0.073948	0.088195	0.076733	0.025381	0.032785	0.013308	0.016442	0.083649	0.028834	0.152228	0.003197	0.020639	0.010714	0.090782	0.010494	0.029955	0.023292
1810043G02Rik	2.09885	1.76098	1.40333	1.49911	1.82871	2.08654	1.86092	2.34776	1.80699	2.09202	1.57665	1.71265	1.54048	1.76877	1.66419	1.78094	1.98169	1.9817	2.01986	2.14978	1.82507	1.58621	2.01129	1.17413	1.46065	2.06605	1.69618	1.68554	2.09261	2.20874	1.63911	2.20892	1.95152	2.06013	1.77805	1.76481
1810044D09Rik	2.65556	2.01518	2.98936	2.93396	2.89459	2.78498	4.09997	3.0423	4.4812	3.43134	4.24681	4.46517	2.54203	2.4723	2.43633	3.29918	3.3722	2.69331	4.14761	2.66062	3.55644	3.39998	5.21774	3.62778	2.42693	2.56237	2.07244	2.94832	3.55279	3.8781	3.67905	3.22639	3.89178	3.91056	4.79668	3.66969
1810046K07Rik	2.39708	1.20426	1.1477	0.337043	1.33202	0.497063	1.16036	0.730358	1.29835	0.797807	0.743233	0.975257	1.32399	0.937896	1.09345	0.616981	0.791906	0.624097	1.23078	0.891349	0.72258	1.56409	0.9718	0.998683	1.37145	0.993477	0.561793	0.641098	0.597193	0.328193	1.00729	0.71586	1.4025	1.15022	0.62916	1.09108
1810049I09Rik	0	0	0	0	0	0	0	0	0	0	0	0	0	0	0	0	0	0	0	0	0	0	0	0	0	0	0	0	0	0	0	0	0	0	0	0
1810049J17Rik	0.472989	0.536318	0.221789	0.601842	0.67468	0.625946	0.670265	0.336129	0.759848	0.645436	0.40319	0.391883	0.296204	0.186092	0.315706	0.388859	0.625448	0.351644	0.362967	0.375003	0.544932	0.591164	0.561537	0.580294	0.308508	0.41068	0.945876	0.559523	0.741454	0.434701	0.416432	0.528862	0.367614	0.464592	0.358559	0.756963
1810053B23Rik	0	0	0	0	0	0	0	0	0.095645	0	0	0	0.045138	0.112973	0	0	0	0	0	0	0	0.040717	0	0	0	0	0	0	0	0	0	0	0	0	0	0
1810055G02Rik	0.95462	1.09347	1.15668	1.50099	1.42413	1.56915	1.71694	1.65921	0.90671	1.1626	1.113	1.06597	1.1386	1.08658	1.45073	1.45164	1.21759	1.78969	1.66187	1.99747	1.00834	1.33739	1.22431	0.964694	1.00934	1.16115	1.60644	1.54891	1.34554	1.63767	1.57893	1.71783	1.13296	1.31503	0.873414	1.26231
1810058I24Rik	23.3557	23.451	20.6739	17.7954	14.7886	18.0921	18.5399	18.1778	19.6189	16.5003	18.6339	16.2188	25.173	24.1406	22.9811	20.378	19.3277	17.0629	17.3545	14.9931	17.9018	13.3037	18.3353	12.5776	21.0202	25.6994	20.3747	18.1348	18.5462	17.7416	18.6258	17.6141	19.6081	14.6657	16.9316	16.3067
1810059C17Rik	2.32186	1.96566	1.29595	1.17741	1.03828	1.0417	1.98064	0.849917	1.49678	1.04062	1.87044	1.34608	1.90443	1.77877	1.425	1.08761	1.12464	0.758061	1.04974	0.850774	1.42676	1.31191	2.25239	1.34922	1.47111	1.38786	1.20541	1.30899	1.50759	1.32343	0.754378	0.600833	2.25275	0.953742	1.51485	1.00575
1810059H22Rik	3.43486	1.74988	2.12549	1.75171	1.77919	1.95626	2.59443	1.85812	2.12539	2.3229	1.93871	1.82651	2.21193	2.28075	2.66818	1.94859	1.93568	1.40272	2.0363	2.28279	1.78192	1.81575	2.05641	1.33512	1.99704	2.82134	1.48204	2.36014	1.69529	1.64606	1.90425	1.35478	1.71013	1.97376	1.83986	1.58097
1810062G17Rik	0.444312	0.204404	0.152042	0.304942	0.330587	0.303648	0.456207	0.276434	0.129646	0.392671	0.346263	0.255598	0.274912	0.210867	0.211307	0.250314	0.548056	0.085072	0.239949	0.160968	0.201889	0.226417	0.219766	0.211646	0.253356	0.262241	0.300794	0.311531	0.272215	0.182798	0.455407	0.283192	0.471663	0.292647	0.260546	0.37511
1810062O18Rik	4.82373	4.75245	3.07997	2.45347	1.82677	2.35177	2.00799	2.28516	2.09518	2.48051	2.10247	2.73913	3.0815	4.29869	2.07928	2.86821	2.42542	2.53973	2.26905	1.9842	2.54118	2.18996	2.56412	2.19171	3.71057	4.63869	1.98306	3.55249	2.26847	1.81545	1.87586	2.29833	2.09952	2.28578	1.99579	2.39786
1810063I02Rik	0	0	0	0	0	0	0	0	0	0	0	0	0	0	0	0	0	0	0	0	0	0	0	0	0	0	0	0	0	0	0	0	0	0	0	0
1810064F22Rik	0.821369	0.473289	0.94191	0.79939	0.398345	0.365047	0.564931	0.429803	0.451932	0.42687	0.516459	0.395701	0.729358	0.623796	0.691586	0.545281	0.466679	0.460709	0.564387	0.310115	0.508331	0.582726	0.471808	0.313609	0.592625	0.552663	0.488309	0.814565	0.378862	0.549911	0.600171	0.412043	0.315357	0.406128	0.469692	0.386823
1810065E05Rik	0	0.022268	0	0	0	0	0	0	0	0	0	0	0	0	0	0	0	0	0	0	0	0	0	0	0	0	0	0	0	0	0	0	0	0	0	0
2010001A14Rik	5.60864	3.94976	2.78305	3.19484	2.6313	2.0997	2.89476	2.62285	2.9482	3.27377	3.30265	3.61337	4.95869	3.54451	3.32571	3.35569	3.4254	2.00612	2.60588	2.35744	3.86726	2.72562	4.23927	2.68098	4.62478	4.15494	3.85503	3.32549	2.93078	2.74203	3.11221	2.45806	3.44588	3.17196	4.08706	3.5718
2010001K21Rik	2.37548	1.53285	1.49537	1.31869	0.851914	1.03345	1.01576	0.863941	0.901147	0.970507	0.858488	0.869616	1.82866	2.22814	0.792649	1.34515	0.794307	0.839806	0.961186	0.778699	0.640027	0.651598	0.915258	0.650193	1.7342	2.25327	1.30951	1.65156	0.721278	0.699814	0.927915	0.783169	0.760619	0.698163	0.810414	0.86341
2010001M07Rik	0	0	0	0	0	0	0	0	0	0	0	0	0	0	0	0	0	0	0	0	0.089766	0	0	0	0	0.128414	0	0	0	0	0	0	0	0	0	0
2010003K11Rik	0	0	0	0	0	0	0	0	0	0	0	0	0	0	0	0	0	0	0	0	0	0	0	0	0	0	0	0	0	0	0	0	0	0	0	0
2010005H15Rik	0.132212	0.160061	0	0	0.037977	0.0539	0.063875	0.02802	0.037404	0.032292	0.150116	0.031595	0	0	0.039989	0.061688	0.040963	0	0	0.032637	0.055564	0	0	0	0	0.146828	0	0	0.041865	0.066092	0.111071	0.030381	0	0.056174	0	0.091975
2010007H06Rik	7.23856	4.57811	5.11042	2.19257	4.79562	2.93751	5.51172	3.16214	4.16399	4.00952	3.73481	4.62718	6.13332	4.29216	5.96809	2.43655	5.13161	2.94377	6.04561	3.29127	3.94088	5.84934	3.67292	3.42211	4.62213	5.76153	4.37814	2.81922	4.40295	3.45242	4.61408	3.00669	4.22779	3.31559	3.35035	4.23878
2010008C14Rik	0.882264	1.07148	1.61274	1.17758	1.211	1.18213	2.01029	1.39608	1.73386	1.43458	1.86494	1.42558	0.718286	1.50006	2.38562	1.9886	2.58884	1.27687	1.60604	1.43263	1.916	1.51781	1.74856	1.54959	0.655835	1.37166	0.730678	0.753501	2.57919	1.64135	1.63357	1.43055	1.24422	1.30531	1.78668	1.16001
2010009K17Rik	0.496091	0.254401	0.168821	0.388604	0.308019	0.190553	0.258498	0.130285	0	0.174454	0.134245	0.02882	0.27759	0.364003	0.367524	0.283361	0.075001	0.296726	0.088286	0.392268	0.031302	0.248717	0.277436	0.111402	0.302245	0.492394	0.279844	0.479138	0.194717	0.121415	0.116381	0.112522	0.196046	0.207423	0.195222	0.157655
2010010A06Rik	0.594186	0.051893	0.209931	0.144131	0.097263	0.030697	0.140317	0.024573	0.148419	0.177773	0.05127	0	0.23668	0.172692	0.04269	0.366027	0.067186	0.058955	0.153814	0.279118	0.080668	0.120708	0.153336	0.026223	0.086363	0.04291	0.380205	0.542578	0.204324	0	0.138743	0.022723	0.038613	0.130894	0.172704	0.163318
2010013B24Rik	0.389008	0.497672	0.062286	0.051732	0.188972	0.148462	0.293164	0.162957	0.217716	0.107669	0.149238	0.078426	0.130935	0.340064	0.099912	0.153782	0.273113	0.275398	0.077468	0.18577	0.116984	0.083837	0.030627	0.100882	0.304775	0.369003	0.086276	0.172367	0.318063	0.185316	0.274992	0.353499	0.109506	0.209144	0.151181	0.245278
2010015M23Rik	1.97366	2.25302	1.66321	1.88101	1.22039	2.04855	1.485	1.69871	1.56449	1.49253	1.03095	1.41089	2.00565	2.40597	1.67852	1.90442	1.16749	1.4206	1.43963	1.48909	1.364	1.47714	1.12444	1.21887	2.1995	2.09417	1.87258	1.82068	1.2637	1.28375	1.23534	1.08923	1.2853	1.59813	1.34389	1.26683
2010016I18Rik	8.34902	7.10543	3.60282	3.13811	2.72125	2.19934	2.56103	1.78555	2.36638	1.94276	2.69056	2.28674	8.60372	8.75792	3.67537	4.1847	2.53247	1.77881	2.57083	1.77099	2.2731	1.83394	2.25577	2.04017	7.35063	8.55636	4.15281	4.50359	2.53215	2.34602	2.00808	1.49659	1.80851	1.59333	3.02982	2.01982
2010103J01Rik	2.67008	1.37725	1.55786	1.05962	0.629438	0.544345	1.14648	0.706489	0.632842	0.907647	0.830122	0.711663	1.5919	1.1617	0.847427	1.31286	1.02945	0.413185	0.540723	0.981755	0.706293	1.15785	1.36152	0.229827	1.64621	2.07352	0.487305	0.774268	0.826177	0.93382	0.657002	0.527296	1.11916	0.855083	1.10376	0.157673
2010106C02Rik	1.60456	0.897312	0.261332	0.14489	0.20381	0.247865	0.199115	0.289136	0.344363	0.149354	0.137574	0.293461	1.67274	1.53618	0.252186	0.146201	0.162624	0.227503	0.198755	0.282198	0.319451	0.19886	0.08863	0.023533	0.967973	1.89619	0.160919	0.575313	0.169556	0.317007	0.14899	0.214767	0.172377	0.175162	0.329773	0.298883
2010106E10Rik	0	0	0	0	0	0	0	0	0	0	0	0	0	0	0	0	0	0	0	0	0	0	0	0	0	0	0	0	0	0	0	0	0	0	0	0
2010107E04Rik	91.8197	105.067	166.811	167.936	161.873	162.393	163.026	163.153	137.606	142.768	133	134.755	113.24	119.076	189.894	172.986	168.877	162.261	160.974	150.305	139.824	138.005	148.634	119.558	98.1062	116.538	170.854	162.705	176.401	185.566	158.039	155.952	139.923	138.808	129.249	147.475
2010109A12Rik	2.64272	3.5085	0.762214	0.686021	0.486514	0.467094	0.49549	0.53344	1.45803	0.809146	1.11183	0.868027	2.88047	3.22544	0.548965	0.743194	0.405408	0.300066	0.374899	0.351816	1.48206	0.92069	0.687654	0.872754	2.55373	2.38857	0.294605	0.635208	0.307818	0.769509	0.72306	0.612634	0.782786	0.91279	0.902651	1.72445
2010109I03Rik	2.47866	2.13408	0.873242	1.15898	0.681436	0.732867	0.626179	0.649369	0.850379	0.978996	0.643325	1.11798	2.0597	1.20071	1.04996	0.919368	0.684147	0.599945	0.88018	0.563289	0.82338	0.831188	0.844991	0.891329	1.7307	1.95558	0.850896	1.41256	0.695383	1.00373	0.5577	0.591665	0.832835	0.824381	0.852938	1.05488
2010109P13Rik	0	0	0	0	0	0	0	0.051342	0	0	0	0	0	0	0	0	0	0	0	0	0	0	0	0	0	0	0	0	0	0	0	0	0	0	0	0
2010110E17Rik	0.506851	0.195142	0.101625	0.146755	0.164554	0.277133	0.06987	0.217206	0.049515	0.114059	0.063381	0.065578	0.314395	0.333311	0.188126	0.275311	0.159528	0.167174	0.132204	0.118765	0.158137	0.021042	0.049461	0.154237	0.156078	0.464096	0.173345	0.087503	0.058301	0.028669	0.144799	0.041397	0.107717	0.160339	0.110572	0.166738
2010110G14Rik	0	0	0	0	0	0	0	0	0	0	0	0	0	0	0	0	0	0	0	0	0	0	0	0	0	0	0	0	0	0	0	0	0	0	0	0
2010110K18Rik	0.120309	0.227287	0.259244	0.222465	0.900181	0.645467	1.02389	1.35984	1.22384	1.43564	0.507785	0.972605	0.149461	0.245715	0.414946	0.286114	1.24353	0.705914	1.38823	1.18476	0.768766	1.87375	0.477183	0.8316	0.192337	0.211697	0.393753	0.22859	0.777811	0.524959	0.843938	1.155	1.55469	1.62321	0.643287	1.18815
2010111I01Rik	19.8141	16.5802	13.2235	10.283	10.448	11.7041	11.4576	10.2806	10.623	10.4844	10.526	9.19662	16.0249	20.6881	11.8087	12.1586	11.4088	11.8357	11.204	10.8185	7.56535	10.9054	9.44785	7.76092	16.3209	18.9188	12.5016	14.2181	11.8006	11.3021	9.69818	10.5481	10.2855	8.48745	9.86834	10.999
2010203P06Rik	0	0	0	0	0	0	0	0	0	0	0	0	0	0	0	0	0	0	0	0	0	0	0	0	0	0	0	0	0	0	0	0	0	0	0	0
2010204K13Rik	1.2793	1.62968	10.1131	12.253	7.22218	8.32644	6.18335	7.29537	2.53018	4.75582	2.40281	2.00122	2.22624	3.09022	12.9984	12.6874	5.72218	9.00951	5.96682	7.54019	1.87366	4.12014	3.34033	3.08257	1.21236	2.40131	9.40156	11.5993	8.92201	6.7679	6.02894	7.67328	3.54015	3.36429	2.97753	3.59373
2010300C02Rik	0.011047	0.046304	0.030195	0.067696	0.015251	0.013943	0.047275	0.043115	0.029287	0.042899	0.029692	0.029786	0.020786	0.035845	0.020885	0.063808	0.022251	0.060481	0.048243	0.024542	0.032509	0.043256	0.026199	0.024514	0	0.048467	0.064388	0.016656	0.029333	0.039727	0.049751	0.041765	0.046713	0.041939	0.0395	0.023729
2010300F17Rik	0.182571	0.139058	0.120589	0.057026	0.085631	0.078546	0.041137	0.088987	0.103955	0.059909	0.107001	0.159652	0.148352	0.160929	0.082424	0.07585	0	0.075212	0.064629	0.041744	0.053505	0.071991	0.070385	0.073843	0.070518	0.225227	0.038226	0.229057	0.079669	0.03336	0.154628	0.090715	0.055419	0.098435	0.109111	0.048617
2010308F09Rik	0	0	0	0	0	0	0.175272	0.043002	0	0.04929	0	0	0.079794	0	0	0	0.126196	0	0	0	0	0.050931	0	0	0	0	0.079913	0	0	0	0	0	0.044503	0	0	0
2010309G21Rik	26.7885	30.0295	15.6089	16.5447	12.5925	11.5223	15.2739	8.26218	12.8271	6.90278	14.4616	9.32734	22.5541	22.843	13.768	12.2663	10.2331	7.80924	9.95641	5.5572	8.17344	4.33961	12.106	7.08418	24.3108	27.1305	11.9897	15.4789	14.3483	10.8938	10.3536	6.4003	13.8974	6.6047	13.5241	7.16913
2010310C07Rik	0.184507	0.094846	0.031281	0.078063	0.042278	0.07103	0.008141	0.051993	0.03122	0.008338	0.007949	0.008299	0.086514	0.094582	0.030247	0.082327	0	0.099007	0	0.035319	0	0.016409	0	0.007964	0.050563	0.051512	0.013242	0.157459	0	0	0	0	0	0.014564	0.006935	0
2010315B03Rik	30.4802	22.0533	19.2355	14.6827	15.5515	11.2807	16.8618	10.4998	15.5677	12.521	13.6204	13.6714	24.5826	19.0841	20.4822	15.3485	15.9409	10.2101	16.481	9.55312	14.4778	14.1562	15.3992	12.3852	22.1455	24.1534	16.2064	18.2794	15.7195	13.5663	15.0644	10.7967	16.4918	11.257	13.0506	11.6334
2010320M18Rik	4.32399	4.59439	4.47077	3.4128	2.59904	2.50862	3.69941	2.90974	3.62031	2.56142	2.95514	2.70851	4.42842	3.70115	4.23214	3.00435	3.06148	2.22442	2.39888	2.40172	3.22727	2.18842	2.58533	2.04919	4.06635	4.24535	4.16633	3.48542	3.06448	3.45248	2.85166	2.79504	2.93594	2.47824	3.01211	2.38
2010320O07Rik	2.42043	1.27371	1.82974	1.48056	0.615678	0.930497	0.587959	0.600576	0.887949	0.77285	1.03243	0.567602	2.27055	1.95292	1.08652	1.29403	1.20177	0.869009	0.889124	0.355501	0.462815	0.446415	0.854426	0.656603	1.74839	2.80397	1.02665	1.35711	0.77697	0.701919	0.727768	0.782261	0.414138	0.556553	0.604465	0.388211
2200002A13Rik	0	0	0	0.026814	0.065687	0.030467	0	0.024269	0.032375	0.027788	0.025932	0	0.09026	0	0.035327	0	0	0.063316	0.027421	0.026384	0	0.055969	0.065886	0	0.029177	0	0	0.035712	0.073333	0	0	0	0.037925	0.024194	0.023097	0
2200002D01Rik	2.01422	1.41409	1.61329	1.61267	1.07814	1.33957	1.24855	0.852769	1.1564	1.11591	1.20629	0.658825	1.6139	1.84175	1.11793	1.60913	0.724816	0.869491	0.892412	0.874003	0.894303	0.736078	0.652462	0.823381	1.58452	1.51676	1.31087	1.60093	0.721949	1.45099	0.780936	0.85147	1.18911	0.916428	0.995694	0.765709
2200002J24Rik	0.042604	0	0	0	0	0	0	0	0.037936	0	0	0	0.04807	0.045269	0	0.163578	0.039309	0	0	0	0	0	0.190013	0	0.08945	0.124177	0	0	0	0	0.032656	0.080338	0	0.027131	0.065647	0
2200007N16Rik	0	0	0	0	0	0	0	0	0	0	0	0	0	0	0	0	0	0	0	0	0	0	0	0	0	0	0	0	0	0	0	0	0	0	0	0
2210008F06Rik	0	0.104284	0.048469	0.026888	0.065272	0.045134	0.108414	0.13329	0.047818	0.055507	0.012747	0.053873	0.022486	0	0	0.08046	0.053201	0.031842	0.110117	0.20261	0.029753	0	0.03282	0.038925	0.014282	0.043053	0.044917	0	0.092816	0.138156	0.02818	0.092495	0.03709	0.060594	0.135577	0.1294
2210010C04Rik	0.452212	0.302796	0.348364	0.40434	0.306554	0.35223	0.411004	0.303751	0.2543	0.285606	0.290001	0.405756	0.384421	0.525895	0.302212	0.369265	0.267058	0.281703	0.270534	0.585723	0.244403	0.208302	0.23515	0.152455	0.554375	0.495017	0.297559	0.56171	0.309577	0.145785	0.336231	0.319828	0.235406	0.185144	0.329575	0.315311
2210011C24Rik	0	0.010683	0.024749	0	0	0	0	0.087629	0.090545	0.082163	0.038059	0.073934	0	0.02926	0.013529	0.010372	0	0.089527	0.083211	0.010123	0.011052	0.046133	0.119611	0.134088	0.021011	0	0	0.014024	0	0.01584	0.021164	0	0.015367	0.113221	0.106534	0.25749
2210011K15Rik	0	0	0	0	0	0	0	0	0.00978	0	0	0.008617	0	0	0	0	0	0	0	0	0.009757	0	0	0	0	0.013459	0	0	0	0	0	0	0	0	0	0
2210016F16Rik	4.76831	5.2858	9.83131	9.51697	7.90883	8.52735	7.46289	7.04263	6.2181	5.56925	6.08117	4.5257	4.85002	5.52093	9.83918	10.4327	7.99862	7.77568	7.05637	6.83502	5.97671	4.40221	5.98482	3.43714	4.37324	5.07187	9.45458	9.57933	7.79646	8.16592	6.89748	7.07522	5.36311	5.0031	5.40703	4.33897
2210016L21Rik	14.7667	13.3335	20.5909	17.3155	14.7376	16.8463	15.553	12.5174	13.6782	12.2255	14.1495	11.8608	14.4003	12.4385	22.3793	17.2144	15.6936	14.4258	15.4544	13.0291	14.6734	10.9808	14.0737	11.0474	13.166	14.9001	18.9247	16.4864	16.9239	15.7455	14.7966	12.7894	13.9927	11.2378	13.2522	10.918
2210017I01Rik	7.36655	0.957033	0.561172	0.286759	0.407659	0.220691	0.573923	0.207037	0.767651	0.362728	0.467711	0.574504	1.33489	1.33646	0.529526	0.364356	0.407336	0.292617	0.387611	0.100697	0.623783	0.379081	0.889342	0.274832	0.781262	1.26398	0.438255	0.37372	0.200664	0.228473	0.410495	0.374	0.522613	0.419202	0.671373	0.199993
2210039B01Rik	1.43275	0.810212	1.06566	0.853549	0.788066	0.65082	0.586661	0.559953	0.643296	0.742034	0.504847	0.464876	1.05523	1.33179	1.21309	0.971201	0.708174	0.625996	0.468792	0.613467	0.542353	0.599906	0.568915	0.3261	0.847942	1.45642	0.768239	1.32096	0.573227	1.06709	0.479794	0.488172	0.589437	0.43897	0.603974	0.592701
2210404E10Rik	0	0	0	0	0	0	0	0.03042	0	0	0	0	0	0	0	0	0	0	0	0.032138	0	0	0.039671	0	0.03565	0	0.055009	0	0	0	0.033864	0	0	0	0	0
2210406H18Rik	0.694956	0.327806	0.487639	0.420287	0.350374	0.478423	0.705161	0.396587	0.464979	0.343407	0.403761	0.424475	0.591614	0.505673	0.535407	0.60231	0.326027	0.405413	0.287439	0.360159	0.417264	0.552172	0.284684	0.297485	0.479607	0.703672	0.519235	0.856509	0.166351	0.593965	0.356975	0.357696	0.31416	0.274024	0.177559	0.72438
2210406O10Rik	0.344539	0.495268	0.589819	0.208183	0.702962	0.178487	0.392601	0.428037	0.308094	0.262848	0.594193	0.184257	0.239313	0.201174	0.512225	0.353235	0.398671	0.15979	0.335495	0.16048	0.348541	0.281328	0.283771	0.282651	0.261436	0.507539	0.475595	0.336609	0.543541	0.402023	0.308569	0.18132	0.09538	0.381963	0.426807	0.287484
2210407C18Rik	0	0	0	0	0	0	0	0	0	0	0	0	0	0	0	0	0	0	0	0	0	0	0	0	0	0	0	0	0	0	0	0	0	0	0	0
2210408F21Rik	0.946051	0.68697	0.890813	0.527974	1.07647	0.484904	0.645135	0.504029	1.73024	1.09169	1.13912	1.29548	0.751215	0.417676	1.67532	0.53526	1.12574	1.32865	0.554241	0.275967	1.57435	0.506621	1.10159	0.948581	0.854073	0.817923	1.09439	1.35063	0.659925	1.67422	0.325754	0.762667	1.54594	0.764043	0.71467	1.13359
2210408I21Rik	1.24423	1.1973	1.59835	1.41295	1.5293	1.8663	1.85531	2.00698	1.95885	1.52168	1.45621	1.67947	0.985197	1.30117	2.30246	1.51264	2.10154	2.38504	1.67616	1.93732	1.50292	1.41748	2.11698	1.56569	0.842258	1.23877	1.48328	1.8992	1.57986	1.96818	1.53787	1.56517	1.41715	1.64086	1.31221	1.17493
2210409E12Rik	0	0	0	0	0	0	0	0	0	0.107924	0	0	0	0	0	0	0	0	0	0	0	0	0	0	0	0	0	0	0	0	0	0	0	0	0	0
2210411M09Rik	1.39067	1.02936	1.08806	1.15674	0.623679	0.532659	0.774717	0.291178	0.955476	0.548025	0.850935	0.546078	0.798663	0.85031	0.842616	0.695086	0.527923	0.626203	0.753363	0.319143	0.778805	0.555403	0.727871	0.527511	0.893515	0.902545	0.535925	0.916311	0.655234	0.613983	0.667645	0.500125	0.583702	0.411644	0.771015	0.644233
2210412B16Rik	1.88722	1.26305	1.10997	0.50046	0.73367	0.757813	1.82973	1.13916	1.5489	1.22782	0.916358	0.818002	1.17932	1.15714	0.847647	0.937008	1.13795	0.901708	0.90501	0.626569	1.02289	1.37751	0.973996	0.94754	1.46521	1.31925	1.14979	1.0649	0.923539	0.826465	0.78805	1.11166	0.949492	0.943537	1.11623	1.15149
2210414B05Rik	0.832175	0.750913	0.080024	0.066488	0.027957	0.050751	0.045777	0.060274	0.16049	0.117202	0.044689	0.093486	1.27208	0.881694	0.028112	0	0	0	0.090215	0.073344	0.054987	0.069196	0.107713	0.067365	0.98961	1.11105	0.073762	0	0.058754	0.062374	0.073567	0.066878	0.120099	0.061482	0.019577	0.130682
2210414F02Rik	0	0	0	0	0	0	0	0	0	0	0	0	0	0	0	0	0	0	0	0	0	0	0	0	0	0	0	0	0	0	0	0	0	0	0	0
2210417A02Rik	0	0.086001	0.315178	0	0.137709	0.084806	0.076089	0.101266	0	0.270006	0.216255	0	0.125522	0.054802	0.193876	0.186161	0.098824	0.175969	0.152177	0.03789	0.126641	0	0.135597	0.110033	0	0	0.188212	0.049635	0	0.212393	0.07855	0.073192	0.260004	0.236866	0.064019	0.154043
2210418O10Rik	1.21683	1.59068	2.22352	2.5121	1.91474	2.81205	2.57202	2.78859	1.97639	2.1347	1.77031	1.93628	1.13668	1.4819	2.66608	2.8053	2.37381	2.46604	2.552	3.0112	2.18711	2.74683	1.92273	1.85346	1.09009	1.53327	1.87466	2.53233	2.16615	2.43094	2.35346	2.35742	2.02926	2.01666	1.93487	2.1622
2210420H20Rik	0.1102	0.091347	0.228949	0.02737	0.032744	0.125199	0.083832	0.17312	0.065343	0	0.104212	0	0.2245	0.078521	0.105724	0.081737	0.036681	0.096204	0.165295	0.026318	0	0.02907	0.033158	0.053235	0.118111	0.172147	0.045447	0.108264	0.076658	0	0.112114	0.079688	0.0399	0.073497	0	0.07389
2300002M23Rik	0	0	0	0	0	0	0	0	0	0	0	0	0	0	0	0	0	0	0	0	0	0	0	0	0	0	0	0	0	0	0	0	0	0	0	0
2300003K06Rik	0	0	0	0	0	0	0	0	0	0	0	0	0	0	0	0	0	0	0	0	0	0	0	0	0	0	0	0	0	0	0	0	0	0	0	0
2300009A05Rik	12.9585	11.7558	14.259	16.1009	9.40507	9.39912	10.1855	8.04459	8.09992	7.81966	8.02304	7.78045	15.2724	13.0143	13.876	17.1373	10.3257	9.56924	10.2972	6.8781	8.49839	8.5213	10.5681	6.56632	12.666	12.3297	12.1377	15.5139	10.1819	10.7525	7.97526	7.00432	8.26343	7.63346	8.21976	5.86842
2310001H17Rik	21.1176	15.9758	12.5088	15.5344	10.2539	8.86386	10.5498	7.71038	11.1751	8.67598	15.4946	9.78456	20.4795	20.0748	10.958	15.5462	9.12972	5.8054	9.65009	5.66103	13.3113	6.04967	12.5586	5.91162	16.2305	20.3663	8.96832	19.3942	9.17708	9.78903	8.29391	6.3643	11.0689	7.74164	14.7613	8.27746
2310001K20Rik	0.021704	0.073081	0.019243	0	0	0	0	0	0	0	0	0	0.13337	0.069227	0	0	0	0	0	0	0	0	0	0	0.06834	0.102142	0	0.042318	0	0	0	0	0	0	0	0
2310001K24Rik	0.683706	0.633326	0.722034	0.509488	0.693091	1.03332	0.347269	0.238233	0.404202	0.215975	0.40825	0.58657	0.830936	0.367125	0.564841	0.58432	0.424165	0.595699	0.358163	0.310767	0.525073	0.215212	0.355025	0.27663	0.464285	0.321295	0.73808	0.791741	0.723881	0.480667	0.421007	0.328858	0.215029	0.461312	0.376212	0.271992
2310002D06Rik	0	0	0	0	0	0	0.050426	0	0	0	0	0.049377	0.081661	0	0.064073	0	0	0	0.049356	0	0	0	0	0	0	0	0	0.065395	0	0	0	0	0.072333	0	0.040735	0.066082
2310002F09Rik	1.40107	1.02877	0.42505	0.279817	0.456655	0.369482	0.552418	0.543977	1.05776	0.516576	0.783061	0.403468	1.22149	1.37615	0.384719	0.724217	0.637971	0.687619	0.779962	0.478933	1.34244	0.838636	1.02602	0.367531	0.672208	1.5217	0.675423	0.465179	0.350482	0.269643	0.403122	0.433326	1.09431	0.579318	0.916694	0.508506
2310002L09Rik	0	0	0	0	0	0	0	0	0	0	0	0	0	0	0	0	0	0	0	0	0	0	0	0	0.018345	0	0	0	0	0	0	0	0	0	0	0
2310003L06Rik	0	0	0	0	0	0	0	0	0	0	0	0	0	0	0	0	0	0	0	0	0	0	0	0	0	0	0	0	0	0	0	0	0	0	0	0
2310003N18Rik	0.216014	0.176627	0.304585	0.149547	0.768448	0	0.15102	0.322464	0.43778	0.265316	0.148111	0.577513	0.254779	0	0.47529	0.253631	0.337844	0.119674	0.323091	0.154966	0.29219	0.106818	0.188095	0.152142	0.056146	0.164175	0.257207	0.134429	0.204599	0.072333	0.215316	0.050378	0.139919	0.368535	0.134297	0
2310005A03Rik	1.47834	1.09258	0.894176	0.614675	0.486976	0.383833	0.512005	0.390494	0.332397	0.442425	0.504835	0.565493	1.22563	1.01422	0.615668	0.834316	0.475737	0.53369	0.465576	0.472794	0.520754	0.442393	0.489202	0.37103	1.04123	1.48033	0.366418	0.837819	0.332992	0.550738	0.400278	0.402875	0.632647	0.373845	0.474429	0.538874
2310005E17Rik	0	0	0	0	0	0	0	0	0	0	0	0	0	0	0	0	0	0	0	0	0	0	0	0	0	0	0	0	0	0	0	0	0	0	0	0
2310007B03Rik	0	0	0	0	0	0	0	0	0	0	0	0.006315	0	0	0	0	0	0	0	0	0	0	0	0	0	0	0	0	0	0	0	0	0	0	0	0
2310008N11Rik	0.111136	0.600393	0	0.067887	0	0	0.035254	0.062628	0.157125	0.326336	0	0.128207	0.078153	0.188331	0	0.033974	0	0	0	0.034029	0.099401	0.589578	0.049772	0.288485	0.034166	0.251156	0	0	0	0.068891	0	0.033807	0.121764	0.32862	0.058781	0.151989
2310009A05Rik	17.8763	14.8968	25.5307	19.5211	18.0041	17.8039	21.4475	15.5281	17.2968	14.0973	16.8061	14.7544	16.1566	14.5905	27.1499	22.0048	18.7496	17.0439	17.9298	14.9852	15.7709	19.3219	19.6474	12.5018	15.7209	13.1641	24.2872	21.8701	21.1412	20.0786	17.3299	17.114	22.3493	13.9039	17.5222	13.2744
2310009B15Rik	6.02838	4.88447	12.6983	11.2421	11.2527	11.1938	11.1608	11.5687	9.90382	9.80949	7.45896	8.45211	5.45308	5.4591	12.5409	13.0893	11.5815	11.5758	10.2867	10.3761	9.72885	8.94764	8.52614	7.68438	4.90884	4.76302	11.276	11.6459	12.0211	12.1077	10.3978	11.1805	10.7592	10.8073	7.09576	8.12051
2310010J17Rik	14.1698	13.1247	8.27321	9.95422	7.24885	6.59616	7.35326	6.3193	9.19544	7.9959	8.49203	7.44405	16.5277	11.4548	9.44578	10.2267	6.97941	5.0977	6.12812	5.06624	10.023	7.32535	11.014	5.36291	12.6687	12.8027	8.88157	10.3028	7.71191	8.76374	6.83446	4.10363	8.2896	7.08923	7.47443	6.18467
2310011J03Rik	14.4553	15.1003	16.8637	15.1022	13.2543	14.931	13.221	13.1989	10.7544	11.2414	10.8306	10.4929	14.6098	14.7734	16.9422	16.3244	12.6367	13.5551	12.6107	11.8351	10.9815	11.211	11.1929	8.93392	13.6936	15.3322	14.9719	14.1354	13.3588	15.0876	11.0028	13.0619	11.03	11.8865	10.1386	10.4178
2310014F06Rik	0.335958	0.214614	0.255723	0.084247	0.211699	0.100267	0.083862	0.105675	0.099553	0.112705	0.045745	0.078593	0.152443	0.224092	0.193613	0.156319	0.139177	0.157793	0.200477	0.139169	0.073456	0.09676	0.072014	0.090758	0.17845	0.220105	0.151597	0.143531	0.040633	0.086376	0.147778	0.04556	0.104489	0.102851	0.117272	0.126489
2310015A10Rik	32.3381	24.304	36.037	29.8931	20.9881	16.5829	24.0903	13.8619	28.349	16.3553	33.4824	21.7503	30.1269	24.7397	29.4024	27.0032	18.1892	12.8842	20.2608	10.1547	26.7535	12.8569	32.2255	13.2768	29.0665	27.0694	30.658	36.3014	20.2171	19.0451	16.7912	11.3321	27.6665	15.0541	30.965	17.1494
2310015D24Rik	0.174548	0.100693	0.090314	0.052645	0.043039	0.049498	0.062727	0.067861	0.046761	0.040927	0.068494	0.049698	0.139685	0.141446	0.051119	0.048323	0.046383	0.046626	0.06779	0.048841	0.065322	0.057189	0.054372	0.043401	0.10309	0.114154	0.058744	0.129165	0.047874	0.044497	0.069387	0.038908	0.054051	0.064183	0.072574	0.043401
2310015K22Rik	0.241163	0.164111	0.170744	0.076191	0.027026	0.061623	0.122374	0.079024	0.077939	0.056777	0.139591	0.056607	0.112221	0.17646	0.140232	0.086903	0.114204	0.115954	0.078319	0.046009	0.077274	0.055121	0.013346	0.032559	0.092906	0.10572	0.163603	0.145788	0.073119	0.139717	0.093769	0.032372	0.073674	0.07003	0.06662	0.109676
2310016D03Rik	0	0	0	0	0	0	0	0	0	0	0	0	0	0	0	0	0	0	0	0	0	0	0	0	0	0	0	0	0	0	0	0	0	0	0	0
2310016D23Rik	0.098625	0.082597	0.174966	0.072808	0	0	0	0.133311	0.088069	0	0	0.144463	0	0	0	0.073972	0	0	0.074534	0.069555	0.078847	0	0.263791	0.211253	0	0	0	0	0	0.106012	0	0	0.20503	0.064871	0.244348	0.097534
2310016G11Rik	0.01945	0	0.017289	0	0	0.032477	0.014654	0.013158	0	0	0	0.02909	0	0.020795	0.018735	0.043322	0	0.033885	0.014788	0	0.01593	0	0	0	0	0	0	0.057095	0	0	0	0.014177	0	0.026095	0.01218	0
2310020H05Rik	0	0	0	0	0	0	0	0	0	0	0	0	0	0	0	0	0	0	0	0	0	0	0	0	0	0	0	0	0	0	0	0	0	0	0	0
2310022A10Rik	13.0034	14.8117	10.9488	12.0402	10.1748	12.1613	11.6789	12.1725	9.38364	10.2831	8.1468	9.55129	13.4841	14.9062	13.6197	12.5034	11.2607	12.522	10.867	12.9265	8.21833	9.95702	7.77948	8.76997	12.7103	14.3879	10.4168	11.8884	10.4636	12.2218	9.99147	11.8451	8.8872	10.1457	9.04927	10.9276
2310022B05Rik	4.81597	5.40645	3.01172	3.128	3.12098	4.05992	3.57964	4.96636	2.40622	4.27917	2.53384	3.707	5.43909	4.73825	3.1812	3.33609	3.23654	3.72913	3.62289	4.90747	2.44587	4.10255	2.62059	3.367	4.90744	5.02448	2.77915	3.19291	3.07769	4.17735	3.28678	4.95126	2.53251	4.4625	2.54625	4.58469
2310026I22Rik	0	0.0145	0.015216	0	0	0	0.025411	0	0	0	0	0.01341	0	0.037199	0.016457	0	0	0	0	0	0	0.012625	0	0	0.027116	0	0	0.016955	0	0	0.027614	0	0	0	0	0
2310026L22Rik	5.66452	1.91593	2.48685	2.03229	1.30044	1.6365	1.08331	0.881313	0.908375	1.2864	1.73318	0.814184	4.76935	1.56463	2.21217	1.72764	0.55599	0.896382	0.877265	0.527354	1.62776	0.616546	1.28056	0.592138	3.88159	2.19046	2.739	0.818728	1.46462	1.19522	1.13761	0.675797	1.41978	0.923884	1.2198	1.13943
2310030A07Rik	0.042918	0	0	0	0	0	0	0	0	0	0	0	0	0	0	0	0	0	0	0	0	0	0	0	0	0	0	0	0	0	0.065326	0	0	0	0	0
2310030G06Rik	0	0	0	0	0	0	0	0	0.0294	0	0	0	0	0	0	0	0	0	0	0	0	0	0	0	0	0	0	0	0	0	0	0	0	0	0	0
2310031A07Rik	1.42757	1.31134	1.04949	0.861532	0.440003	0.609292	0.671415	0.689996	0.398957	0.431738	0.7317	0.673325	1.47596	1.49133	0.783443	1.00592	0.454904	0.782558	0.717286	0.521576	0.648691	0.672569	0.858183	0.329962	1.63372	1.50292	1.01943	1.38528	0.62599	0.918599	0.604221	0.469632	0.690583	0.474188	0.740835	0.422572
2310033P09Rik	17.1361	18.8265	13.968	15.0499	12.9551	13.2282	12.0463	10.7149	9.58827	10.1953	9.41755	8.63556	16.0782	17.7181	15.1995	14.9686	11.9775	11.1855	11.3077	9.75292	9.0207	8.55825	9.39141	7.11593	16.0194	19.6183	14.1162	14.6609	13.1995	13.2865	10.5776	11.0149	8.48442	9.27261	8.8206	8.30053
2310034C09Rik	0	0	0	0	0	0	0	0	0	0	0	0	0	0	0	0	0	0	0	0	0	0	0	0	0	0	0	0	0	0	0	0	0	0	0	0
2310034G01Rik	0.131268	0.218241	1.39024	1.21103	0.810921	0.885273	0.86068	0.589819	0.538804	0.447825	0.792237	0.513918	0.321263	0.26354	0.865366	1.15916	0.732175	0.678616	0.553647	0.620892	0.458843	0.393296	0.769599	0.439901	0.178039	0.233957	0.706875	1.02072	0.629745	0.922768	0.692058	0.4682	0.527841	0.515196	0.609197	0.333305
2310034O05Rik	0.527949	1.03094	0.502158	1.47807	0.787805	0.779276	0.847167	0.996678	0.956765	1.06081	0.370309	0.866869	1.07092	0.869848	0.772688	0.551982	0.312203	0.45824	0.889278	0.455328	0.652225	0.759221	0.870698	0.821786	0.732014	0.88166	0.584862	1.03023	0.900871	0.597512	0.773707	0.708351	0.749882	0.712579	0.860514	0.715026
2310035C23Rik	44.6558	33.9717	25.7681	23.0226	20.2262	20.1982	23.0739	19.3457	21.3216	17.2074	19.2048	19.0117	33.6673	36.5767	25.8878	25.2828	20.5713	17.0926	18.9385	16.9859	18.1106	19.778	18.835	14.3195	32.4472	42.1334	21.7026	28.1339	21.6969	20.5682	18.485	16.2568	19.5261	17.5054	19.4297	15.4659
2310039H08Rik	7.11463	6.9657	15.6457	17.0592	9.00202	10.2656	9.15894	8.66706	6.27726	7.84426	6.69932	6.65311	7.75244	7.85168	13.8469	15.95	8.97016	8.55867	7.65708	7.12797	6.72207	6.68867	7.22814	6.2302	7.1545	6.75745	12.6394	15.1037	10.0108	10.8574	9.14312	8.78242	7.34006	7.54006	6.90041	6.73995
2310039L15Rik	2.12555	1.37534	0.773348	0.669112	0.508468	0.710592	0.664241	0.405992	0.750574	0.548386	0.514716	0.583296	1.64574	1.5459	0.725744	0.846197	0.510184	0.636615	0.669179	0.375377	0.462079	0.617757	0.490226	0.362933	1.44005	1.62637	0.577965	1.07547	0.645719	0.689807	0.509048	0.387325	0.711431	0.504559	0.626588	0.334399
2310040G07Rik	1.86058	1.6643	1.90226	1.74624	2.02707	1.97176	2.03745	1.55173	0.911059	0.863244	0.599818	1.31983	1.65868	1.85074	2.19108	2.3188	1.75852	1.73943	1.34386	2.05054	0.445621	1.06298	1.56598	0.869095	1.75009	2.66763	1.44205	2.28096	1.68584	1.4885	1.16267	1.47693	1.10499	0.944928	0.774761	1.16479
2310040G24Rik	0.211776	0.226002	0.187929	0.155799	0.16585	0.132658	0.259534	0.303607	0.277993	0.261681	0.22222	0.496061	0.227652	0.142774	0.12895	0.156742	0.211853	0.383201	0.261202	0.377569	0.505468	0.25815	0.358165	0.227883	0.107105	0.125015	0.097485	0.284836	0.23768	0.308965	0.325068	0.406514	0.243872	0.265857	0.176994	0.216442
2310043L19Rik	0.034591	0.05753	0.030115	0.024864	0	0.028252	0	0	0.060193	0	0	0	0.083903	0.036402	0.032884	0.075501	0	0	0	0	0	0	0	0	0.027335	0.040178	0	0.033179	0	0	0	0	0	0	0.021663	0.03557
2310043M15Rik	1.26291	0.669557	0.203544	0.141738	0.139965	0.140246	0.262469	0.176552	0.221541	0.183664	0.18737	0.117068	0.733725	0.681865	0.276513	0.19535	0.177195	0.146717	0.19869	0.174151	0.197796	0.128792	0.152129	0.095064	0.566362	0.971368	0.222334	0.307334	0.196147	0.155756	0.221891	0.112704	0.210972	0.248436	0.165346	0.194861
2310043O21Rik	0	0	0	0	0	0	0	0	0.034879	0.059976	0	0	0	0	0	0	0	0	0	0	0	0	0	0	0	0	0	0	0	0	0.030015	0	0	0	0	0
2310043P16Rik	6.99228	5.7193	1.71517	1.60958	1.75279	1.76589	1.94661	2.02884	2.41822	2.12145	2.45788	2.3304	6.53142	5.31663	1.64193	1.5227	1.55816	1.40235	1.90256	1.60166	2.33665	2.10337	2.48915	1.73386	6.0161	5.51292	1.57655	1.76203	1.70498	1.54853	1.73173	1.53714	2.11279	1.92262	2.2009	2.16557
2310044K18Rik	0.843088	0.735794	0.187705	0.247749	0.075571	0.211464	0.285316	0.177413	0.261431	0.290716	0.385653	0.313519	0.78448	0.493735	0.164197	0.187957	0.418916	0.332535	0.063991	0.241622	0.137585	0.326933	0.07605	0.332994	0.706931	0.784611	0.104212	0.372334	0.3455	0.227553	0.064637	0.184387	0.355516	0.309279	0.262912	0.46412
2310046K23Rik	0	0	0	0	0	0	0	0	0	0	0	0	0	0	0	0	0	0	0	0	0	0	0	0	0	0	0	0	0	0	0	0	0	0	0	0
2310047D07Rik	0.469502	0.293846	0.105798	0.021478	0.026809	0.075134	0.067546	0	0.183523	0	0.147414	0.02245	0.254174	0.188279	0.14126	0.022063	0.117498	0	0.112981	0.02203	0.098011	0.044964	0.134942	0.021716	0.327078	0.24134	0.036684	0.086588	0.092109	0.063882	0.090978	0.043218	0.125303	0.060491	0.168933	0
2310050C09Rik	0	0	0	0	0	0	0	0	0	0	0	0	0	0	0	0	0	0	0	0	0	0	0	0	0	0	0	0	0	0	0	0	0	0	0	0
2310057J18Rik	0.037248	0.0157	0	0.013517	0	0.015397	0.013759	0.011899	0.032197	0.028267	0.027142	0	0.023801	0.019935	0	0.013204	0.017248	0	0.026684	0	0.017083	0.014126	0.015968	0.013423	0	0.108581	0.022314	0.036375	0	0	0.015091	0	0.017918	0	0.011733	0.019841
2310057M21Rik	9.1467	9.13613	7.24874	7.89577	6.18437	6.77094	7.06538	6.85515	4.85702	5.33207	5.24692	4.98437	8.80215	8.05983	7.72017	8.58952	6.51694	6.27781	6.0984	6.515	3.4816	5.2958	4.96363	4.28036	7.31599	9.55821	8.77952	9.27654	5.50654	7.73021	5.61062	6.89286	4.81422	5.49174	5.11047	4.70936
2310057N15Rik	0	0	0	0	0	0	0	0	0	0	0	0	0	0.034102	0	0	0	0	0.023756	0	0	0	0	0	0	0	0	0	0	0	0	0	0	0	0	0
2310058D17Rik	3.83685	2.97526	1.67255	1.61457	1.26341	1.51339	1.51149	1.20856	1.591	1.26149	1.48093	1.37171	3.44084	2.81272	1.49136	1.70196	1.20137	1.27359	1.26289	1.37638	1.79703	1.49142	1.59297	1.30066	3.00498	2.96906	1.39666	1.60435	1.4468	1.43307	1.15694	1.20572	1.52356	1.47491	1.42441	1.18282
2310061I04Rik	17.6337	16.9006	19.8427	18.8437	16.338	19.0125	18.9696	18.0001	13.953	14.7409	13.6574	13.3233	15.1521	17.3289	24.0354	25.6855	18.8283	20.2674	17.397	17.6636	14.234	15.1934	12.9462	13.1171	14.4242	16.3456	19.2573	21.2442	18.4452	20.0617	15.9343	17.8581	13.2816	16.5887	13.9825	13.6521
2310061N02Rik	0	0	0	0	0	0	0	0	0	0	0	0	0	0	0	0	0	0	0	0	0	0	0	0	0	0	0	0	0	0	0	0	0	0	0	0
2310065F04Rik	0	0	0	0	0	0	0	0	0	0	0	0	0	0	0	0	0	0	0	0	0	0	0	0	0	0	0	0	0	0	0	0	0	0	0	0
2310067P03Rik	0.850205	0.561642	0.317963	1.00422	0.206642	0.362699	0.505431	0.592733	0.757566	0.462922	0.606435	0.954183	0.757556	0.746072	0.359701	0.686406	0.273921	0.339772	0.484453	0.753863	0.606263	1.06042	0.54904	0.644798	0.794999	0.673982	0.49756	0.853508	0.576292	0.386629	0.429831	0.310725	0.644018	0.536752	0.920626	0.583354
2310068J16Rik	2.06907	2.07758	1.49506	1.55873	1.30602	1.33343	1.20752	1.01226	0.818176	0.772905	0.882123	0.942982	1.98572	2.24665	1.25853	1.66003	1.25548	1.36697	1.00383	1.09613	0.772124	0.972002	0.937947	0.88097	1.83348	2.3383	1.79109	1.94248	1.28562	1.33072	1.17869	1.02968	0.986699	0.919934	1.13007	0.96935
2310069B03Rik	0	0	0	0	0	0	0	0	0	0	0	0	0	0	0	0	0	0	0	0	0	0	0	0	0	0	0	0	0	0	0	0	0	0	0	0
2310074N15Rik	0.154562	0.299366	0.823255	0.535166	0.40999	0.522082	0.388116	0.307436	0.138212	0.039322	0.325672	0.190431	0.313894	0.492561	0.547343	0.494328	0.256607	0.581361	0.266456	0.295422	0.21083	0.210009	0.229482	0.220075	0.458258	0.060092	0.19011	0.504917	0.426378	0.49726	0.274524	0.370133	0.056515	0.235934	0.191534	0.154261
2310075C17Rik	0	0	0	0	0	0	0	0	0	0	0	0	0	0	0	0	0	0	0	0	0	0	0	0	0	0	0	0	0	0	0	0	0	0	0	0
2310079G19Rik	0	0	0	0	0	0	0	0	0	0	0	0	0	0	0	0	0	0	0	0	0	0	0	0	0	0	0	0	0	0	0	0	0	0	0	0
2310081O03Rik	0	0	0	0	0	0	0	0	0	0	0	0	0	0	0	0	0	0	0	0	0	0	0	0	0	0	0	0	0	0	0	0	0	0	0	0
2400006E01Rik	0.148932	0.030785	0.055287	0	0	0	0	0.071609	0.055714	0	0	0.093071	0.074952	0.039626	0	0	0.035851	0	0.047555	0.026552	0.030372	0	0	0.045171	0.087997	0	0.077333	0.036049	0	0	0.047614	0	0.037781	0.073038	0	0.075397
2410002F23Rik	49.4017	52.8457	49.7222	59.7567	46.8566	50.1517	37.7201	44.4594	17.6234	23.3057	21.3578	21.6384	53.0382	64.2375	46.7046	62.0061	37.9416	49.46	35.1487	49.1117	15.7125	23.6493	21.8099	16.6613	48.2639	61.9035	46.3501	59.7871	37.9218	49.1155	27.5343	35.4632	16.7734	23.5875	22.5558	20.4245
2410003L11Rik	0.084555	0.069526	0.148587	0.151574	0.191199	0.034565	0.094302	0.08463	0.149212	0.031564	0.058631	0.094422	0	0.044292	0.040165	0.281558	0.081534	0.073486	0.063904	0.184451	0	0.190865	0	0.060831	0.100005	0.099972	0.257632	0.20647	0.08422	0.132502	0.065108	0.03017	0.130233	0	0.052805	0.085943
2410004B18Rik	22.9862	21.7037	15.2443	16.6761	12.4211	12.6058	11.1454	11.4465	11.5037	12.1145	9.5347	9.46779	20.4153	24.3388	15.6609	16.4147	13.9055	12.3432	12.8281	11.9315	11.0945	10.0971	10.4703	9.10338	20.0494	24.0678	14.0872	16.2035	12.1988	14.9748	11.4554	10.7133	9.29437	10.4362	10.3837	10.3132
2410004I01Rik	0	0	0	0	0	0	0	0	0	0.012479	0	0	0	0	0	0	0	0	0	0	0	0	0	0	0	0	0	0	0	0	0	0	0	0	0	0
2410004P03Rik	0.873871	0.626393	0.397253	0.299171	0.259831	0.216228	0.321588	0.257329	0.298041	0.28725	0.307172	0.272858	0.625331	0.597961	0.317541	0.387046	0.247055	0.270713	0.274947	0.24778	0.262484	0.283832	0.295733	0.200534	0.651638	0.740816	0.286047	0.385086	0.221132	0.251106	0.215914	0.183963	0.276785	0.241669	0.292128	0.233826
2410006H16Rik	162.933	173.936	105.624	146.525	115.906	156.896	165.585	150.197	209.55	158.714	205.991	145.852	172.403	172.971	115.266	160.979	127.366	139.303	157.778	131.373	212.48	138.537	209.939	132.859	160.399	166.378	107.078	174.083	135.644	167.779	156.148	139.793	230.7	151.311	221.31	134.861
2410012E07Rik	0.057607	0.012075	0	0.010345	0.012883	0.011735	0.031956	0.028459	0.012318	0	0	0	0	0	0.029935	0.020719	0.013637	0.049042	0.032234	0.022133	0	0.020467	0	0	0.01101	0.016763	0	0	0	0.029482	0.022212	0.020639	0.027921	0	0.009185	0
2410015M20Rik	23.6666	25.0607	44.5377	40.6675	35.999	34.3895	35.0858	32.6764	27.0738	24.1915	26.7219	21.9988	28.3572	26.7761	52.5885	46.5175	36.1712	35.3224	33.3377	33.43	27.2212	21.6708	27.0194	20.6604	23.9655	27.4338	42.9608	41.0765	39.8796	38.568	33.6523	35.2974	28.0879	25.1472	26.8104	25.0411
2410017I17Rik	0.008765	0.01067	0.043692	0.015784	0.007978	0.010196	0.018336	0.01783	0.01559	0.009327	0.019034	0.018224	0	0	0.025853	0.015713	0.029588	0.021485	0.020232	0.008726	0.009875	0	0.052431	0.00644	0	0.014417	0.015095	0.024355	0	0	0.034373	0.035538	0.013086	0.016328	0.028007	0.009276
2410018L13Rik	0.774253	0.890703	0.900526	1.06176	1.27872	1.04151	1.05947	1.1854	1.00124	1.3062	0.913621	0.812959	0.57531	0.730372	1.01656	1.48264	1.00962	1.63478	1.26372	1.7356	0.917832	1.20542	0.785732	0.800002	0.504868	1.22775	0.937237	1.46593	1.21073	1.22412	1.07466	1.35126	1.01902	1.29343	0.695151	1.33747
2410021H03Rik	0.571928	0.239806	0.247638	0.229076	0.114188	0.206969	0.378421	0.291252	0.136491	0.18988	0.269537	0.166496	0.352968	0.506964	0.325648	0.361618	0.177875	0.268552	0.37905	0.393329	0.189684	0.113473	0.195712	0.159994	0.198078	0.37154	0.342305	0.336162	0.123053	0.193703	0.196712	0.182854	0.090978	0.147087	0.241633	0.200486
2410022M11Rik	6.64082	5.51569	4.70459	3.62373	3.76311	3.29966	3.65521	2.50664	3.24442	2.29278	3.99948	2.74711	6.45142	5.69444	4.49682	3.09452	3.30387	2.41459	2.82449	1.95596	3.40237	1.89983	3.31114	2.72363	5.9591	6.02085	4.51902	3.5156	3.6663	2.62075	3.5731	2.43145	3.08659	2.30246	3.6389	2.37672
2410024N13Rik	1.48687	1.1832	1.54843	1.1698	0.282883	0.443201	0.478572	0.829802	0.260819	0.464667	0.662534	0.947616	1.73186	1.97366	0.946862	0.51798	0.549268	0.530675	0.430506	0.768676	0.763145	0.625813	0.450185	0.331894	0.876518	1.43566	0.707769	1.42757	0.441823	0.652107	0.582329	0.720941	0.650751	0.761859	0.429313	0.24344
2410080I02Rik	0.202376	0.340897	0	0.05592	0	0	0	0.049294	0	0	0	0	0	0.299926	0.071908	0.055449	0.14641	0.063734	0	0.049975	0	0	0.064984	0.101566	0.172139	0.163687	0	0.072636	0.079886	0	0	0	0	0.095307	0.087544	0
2410089E03Rik	10.4134	7.33214	9.88566	5.18356	3.06532	7.28504	3.36327	3.68736	4.27071	2.73784	5.03826	3.04139	5.11208	6.21189	5.89013	5.19838	4.56595	3.13552	2.99918	3.66612	4.56712	3.28368	3.99845	2.41596	6.32123	9.58277	5.90056	8.56912	2.95094	3.30671	4.2675	6.18748	4.04472	2.7119	4.76538	2.63119
2410124H12Rik	0	0	0	0	0	0	0	0	0	0	0	0	0	0	0	0	0	0	0	0	0	0	0	0	0	0	0	0	0	0	0	0	0	0	0	0
2410131K14Rik	3.33692	3.64528	3.00368	3.5537	2.04737	2.60999	2.17757	2.33858	1.83797	2.17027	1.68462	1.98097	3.55542	3.46221	3.26372	3.91368	2.13536	2.56644	2.00337	2.33428	1.83625	2.07812	1.87515	1.71661	3.10235	3.5584	2.89619	3.31808	2.17506	3.05961	1.95304	2.13232	1.83735	1.9509	1.59767	2.11794
2410137M14Rik	0	0	0	0	0	0.02016	0.191179	0.180036	0.882326	0.37218	0.544495	0.640516	0	0	0.023595	0.018108	0	0.070336	0.192629	0.133858	1.10044	0.685026	0.672167	0.587768	0	0	0	0.028862	0	0.025984	0.11808	0.106383	1.13233	0.513421	0.745248	0.59945
2410141K09Rik	0.074777	0.014543	0.007411	0	0.007827	0.01392	0.006355	0.005531	0.007373	0.012994	0.006264	0	0.141902	0	0.054986	0.048072	0	0	0.042719	0	0	0	0	0	0.006508	0	0	0	0	0.008469	0	0	0.007977	0.04397	0.005537	0
2410152P15Rik	0.432306	0.33971	0.203355	0.131539	0.113097	0.12795	0.171665	0.20329	0.133666	0.134686	0.107267	0.094321	0.40763	0.244135	0.098185	0.132075	0.19978	0.220051	0.170988	0.164246	0.145773	0.194634	0.068586	0.126894	0.467474	0.449783	0.250111	0.325137	0.077936	0.081522	0.231523	0.237838	0.053412	0.050222	0.095576	0.102712
2500002B13Rik	1.46521	1.14186	0.429822	0.570378	0.336774	0.364954	0.596034	0.531582	0.603165	0.774346	0.462417	0.714409	1.06555	1.52731	0.441834	0.747096	0.472561	0.695488	0.471137	1.45544	0.616388	0.565736	0.510101	0.384347	1.29333	1.45095	0.33182	0.461708	0.713822	0.259059	0.523833	1.31509	0.534917	0.584447	0.580851	0.888153
2500004C02Rik	3.17294	2.90707	3.43248	3.56098	3.18945	4.78093	3.34153	3.62272	3.37346	3.40087	2.51604	2.26561	2.25314	2.63422	2.29561	4.78693	2.41438	3.49408	2.73267	4.38452	2.42595	3.01878	2.60159	1.9539	3.45913	2.69212	2.42068	3.51143	3.13449	3.74853	2.93505	4.26922	3.27839	3.30501	2.04438	2.45714
2510002D24Rik	24.8938	23.7374	27.0743	27.3959	19.5975	18.6786	18.8591	17.3807	16.6901	14.8074	16.7117	14.7747	22.821	22.682	26.8099	25.528	16.0474	19.2837	17.304	15.4603	15.4345	13.0014	19.6312	12.7159	23.5714	22.8849	21.438	25.0414	18.3343	19.9622	16.7392	15.8976	16.133	16.9488	15.7398	13.4665
2510009E07Rik	0.310829	0.302616	0.158868	0.236123	0.192483	0.149758	0.358751	0.142195	0.692058	0.574247	0.520573	0.637172	0.249151	0.352111	0.29862	0.311339	0.329466	0.142065	0.428209	0.076346	1.0089	0.329584	0.631954	0.379312	0.252871	0.287177	0.224381	0.287804	0.278699	0.259473	0.364585	0.133496	0.719874	0.500439	0.429175	0.356552
2510016D11Rik	3.14954	2.26363	0.692265	0.314289	0.515721	0.287492	0.550792	0.397698	0.756335	0.515804	0.894189	0.526723	2.32953	2.08113	0.554246	0.317274	0.603854	0.249983	0.592839	0.374192	0.711855	0.549317	0.622784	0.329576	2.23547	2.54	0.632142	0.481731	0.60696	0.46436	0.441391	0.294147	0.989861	0.455752	0.485797	0.788305
2510017J16Rik	3.77819	2.74247	1.88052	1.43721	1.12076	1.12559	1.2913	0.912613	1.25023	0.870169	0.935602	0.915204	3.09215	2.99652	1.76845	1.6099	1.29635	1.01594	1.24481	1.23262	0.952757	1.04191	1.33271	0.698591	3.24064	3.34471	1.83464	1.9327	0.908513	1.05304	1.21294	0.840615	0.865256	1.21369	1.10961	0.538962
2510039O18Rik	27.6211	28.8224	19.621	20.7163	16.3082	19.3791	16.983	18.7246	16.203	17.6395	15.158	16.669	29.1887	29.7596	20.7308	21.3479	16.7149	18.2129	17.8245	17.2499	16.1152	15.2858	15.33	15.9541	26.8016	29.2878	18.8651	20.3148	17.2834	19.4132	15.9439	18.3747	15.9082	17.5474	15.1062	16.5779
2510046G10Rik	13.5756	10.4432	8.35448	10.6583	3.20877	5.3071	4.62229	4.66968	4.47944	4.1114	4.46025	3.027	12.7889	10.2358	6.28452	8.37837	3.21769	3.29743	4.74387	3.62223	4.43231	3.04881	4.27338	3.75113	10.0186	11.547	7.47314	8.89188	5.3368	3.21433	2.67075	2.97157	3.01313	3.44784	3.67151	3.44524
2600006K01Rik	0.176498	0.210351	0.095382	0.148377	0.058461	0.24416	0.247611	0.264831	0.138145	0.193387	0.195239	0.212014	0.226815	0.139779	0.196275	0.14786	0.26545	0.163487	0.129731	0.337581	0.182544	0.169413	0.2567	0.198203	0.143456	0.237471	0.295305	0.14463	0.111343	0.279547	0.162078	0.172414	0.181763	0.157687	0.158339	0.148447
2600014E21Rik	0.041406	0.051976	0.05094	0.021035	0.011216	0.013548	0.012272	0.005415	0.007172	0.009425	0.020959	0.009412	0.015692	0.017767	0.030847	0.02977	0.015709	0.017811	0.00924	0.019041	0.017909	0.006086	0.011137	0.006029	0.028526	0.044102	0.020134	0.012104	0.020192	0.025871	0.013021	0.020767	0.008104	0.005524	0.010555	0.017382
2610001A08Rik	0.0338	0.028627	0.058675	0.049342	0	0	0	0	0.058726	0.025792	0	0.025647	0	0	0	0.024058	0.031459	0.028949	0	0	0	0	0	0.024695	0	0	0	0	0.16033	0.033614	0.027556	0	0.032829	0.044905	0	0.036199
2610001J05Rik	13.4914	15.9493	21.0869	19.0687	15.7146	14.5202	14.3939	12.7703	14.5324	11.8727	13.1348	9.44105	13.1719	15.1696	24.1617	20.6399	16.3656	13.3712	12.9119	9.56299	13.3734	10.221	13.673	10.0487	12.247	14.8193	22.0411	21.9564	15.6323	17.6862	14.5367	12.7925	13.8174	11.831	11.622	10.9101
2610002M06Rik	6.56012	7.24107	7.35553	7.55274	5.9559	7.31507	6.26989	6.48519	5.89515	4.84562	5.00302	6.06663	5.67169	5.78482	8.14962	8.32387	6.27135	6.76325	6.11747	6.31444	5.94384	5.14349	5.08301	5.3232	5.48696	6.24167	7.58299	8.90944	6.04135	6.66715	7.08181	5.98684	5.05362	5.36591	5.52407	5.32269
2610005L07Rik	24.7501	20.8242	14.5833	15.3185	11.4363	13.8646	12.1559	12.948	10.107	11.353	11.3565	11.235	21.2712	20.9742	13.0897	16.5925	10.2855	11.086	11.4008	11.4826	10.3002	10.118	9.97491	9.00601	21.4558	22.4365	12.401	17.0774	10.6972	13.0384	9.95836	10.8174	9.65903	10.0277	10.707	9.81979
2610008E11Rik	13.2001	11.2178	7.24835	5.29157	4.60861	3.69947	5.1198	3.44347	5.76619	4.90277	5.16834	4.81604	9.94957	11.2353	6.42679	5.85231	4.74426	3.5447	4.32967	2.94371	5.48006	5.03145	5.41421	3.65477	10.485	12.318	5.74977	6.74568	4.81823	4.35734	4.69063	3.23711	5.57694	4.39905	4.58033	4.56423
2610011E03Rik	0	0.047587	0	0	0	0.018508	0	0	0.018872	0.041731	0	0	0.027192	0.026587	0	0.016276	0.010521	0.018726	0.025112	0.008619	0.029801	0.024433	0.028519	0.015689	0.025324	0.012531	0.012208	0.032402	0.011428	0.034204	0.008945	0.007829	0	0.014257	0	0.022412
2610012C04Rik	0.323058	0.30242	0.263249	0.202973	0.194992	0.229	0.148582	0.14574	0.137342	0.090231	0.226263	0.134718	0.271654	0.361844	0.13184	0.159978	0.134885	0.13661	0.045395	0.161023	0.214778	0.028564	0.144597	0.071814	0.247806	0.303668	0.170233	0.251405	0.118974	0.291092	0.137544	0.086169	0	0.119963	0.164452	0.122689
2610016A17Rik	0.041405	0.034595	0	0.030591	0.038243	0	0	0	0	0	0	0	0	0.089381	0.079407	0	0	0	0.031049	0.03257	0	0.087925	0	0.046551	0.032525	0.048609	0.051016	0.040744	0.083912	0	0.067435	0.061359	0	0	0	0.149468
2610017A05Rik	0.567405	0.640379	0.87822	0.841231	0.775536	0.537129	0.628281	0.617659	0.587743	0.373839	0.432433	0.268612	0.396116	0.387963	0.82001	0.917012	0.478308	0.602536	0.492872	0.417537	0.597982	0.650422	0.675734	0.268134	0.629509	0.524026	0.647943	0.849384	0.761427	0.548338	0.522627	0.353007	0.58988	0.50862	0.517802	0.399023
2610020C07Rik	3.98918	2.81744	3.24521	3.21961	2.83591	3.21326	2.79109	2.87673	1.52799	2.01348	1.82893	2.12822	3.32156	3.3106	2.94454	3.2716	2.64917	2.76271	2.50371	3.03502	1.75396	3.08052	1.59415	1.27026	3.12376	4.16399	3.70355	4.20401	2.49665	2.30773	2.28869	2.4246	1.47656	2.19658	1.43785	1.94936
2610020F03Rik	0	0.035824	0	0.032157	0	0	0.06511	0	0.03804	0	0	0	0	0	0.041923	0.032236	0	0	0	0	0	0	0	0	0	0	0	0	0	0.046286	0.032509	0	0	0	0	0
2610021A01Rik	12.8584	12.8923	9.40058	9.10402	6.5679	7.29313	8.302	8.70031	6.9652	7.32183	6.85071	6.1471	12.9242	13.6841	9.19526	8.23922	7.12077	8.37896	7.88781	7.72285	5.18091	7.8775	6.68467	6.22972	10.9876	14.7409	7.70585	11.3092	7.23223	9.52983	7.84802	7.81728	5.24834	6.50402	6.4405	7.2342
2610024D14Rik	15.8446	10.7916	4.38747	3.40775	1.47633	1.56065	1.78247	1.04495	3.83475	3.09703	2.53412	3.62599	11.9335	12.9821	3.41549	2.42267	1.93208	3.1853	2.72787	0.613154	3.83226	2.75701	5.39985	2.01952	10.0915	13.9473	1.90347	5.62013	2.49686	1.39157	2.31874	1.87457	4.10721	2.62418	3.749	3.46976
2610027F03Rik	0	0	0	0	0	0	0	0	0	0	0	0	0	0	0	0	0	0	0	0	0	0	0	0	0	0	0	0	0	0	0	0	0	0	0	0
2610027K06Rik	0.329122	0.130186	0.075339	0.049269	0.056281	0.092458	0.109133	0.031105	0.091722	0.038462	0.100261	0.083252	0.282276	0.26035	0.101245	0.094153	0.095772	0.083214	0.048347	0.006077	0.041544	0.044175	0.08715	0.006049	0.225475	0.148525	0.051862	0.091334	0.008694	0.048269	0.08258	0.012173	0.071403	0.055754	0.124565	0.034097
2610028D06Rik	0.383501	0.382849	0.269999	0.206858	0.182809	0.233758	0.337644	0.330509	0.420891	0.285009	0.224131	0.217575	0.316535	0.246637	0.357002	0.267138	0.176739	0.189405	0.297386	0.437468	0.20054	0.35543	0.164084	0.270988	0.313841	0.601988	0.237859	0.394359	0.197087	0.285828	0.250849	0.261657	0.162917	0.217849	0.274154	0.283319
2610028E06Rik	0	0	0	0	0	0	0	0.004191	0	0.019279	0.025453	0.077997	0	0	0.026694	0	0	0	0.004311	0.115998	0.004967	0.009107	0.078155	0.073592	0	0	0	0	0.068511	0.013293	0	0.018487	0	0.074542	0.022952	0
2610028H24Rik	0.033869	0.018896	0.010429	0.03446	0.020687	0	0.008859	0.01554	0.02003	0	0.008316	0.017292	0.055926	0.025209	0.046002	0	0	0.02011	0.008791	0.008159	0.018745	0	0.011116	0	0	0	0	0.023727	0	0	0.008817	0.008499	0	0	0.007331	0
2610034O05Rik	0	0	0	0	0	0	0	0	0	0	0	0	0	0	0	0	0	0.024449	0	0	0	0	0	0	0	0	0	0	0	0	0	0	0	0	0	0
2610035D17Rik	8.59909	8.44439	4.51834	3.68873	3.30139	3.34572	3.30961	2.65858	4.05571	3.71703	3.48958	3.69218	8.01123	7.76417	3.79577	4.3469	2.60867	3.47139	2.71225	2.31215	2.94511	3.11004	3.04491	3.12236	8.23825	8.24911	4.81878	4.43644	3.94218	3.6461	3.01462	2.42478	4.14301	2.9906	3.76523	2.8983
2610035F20Rik	0	0	0	0	0	0.015972	0	0	0	0	0	0	0	0	0	0	0	0	0	0	0	0	0	0	0	0	0	0	0	0	0	0	0	0	0.011731	0
2610037D02Rik	11.8889	8.70547	5.98177	5.393	4.09263	3.82905	4.62254	3.42127	3.69151	3.14914	3.20383	2.97436	9.41037	9.82357	5.40923	5.95811	4.08629	3.89724	3.79328	3.71914	3.54656	3.84193	3.47768	2.32964	8.92152	11.1381	5.55975	6.82159	3.52158	4.03194	3.26242	2.7851	4.06668	3.02842	3.40874	3.0775
2610042L04Rik	0	0.047423	0.040556	0.026726	0	0	0.035182	0	0	0	0	0	0	0.019863	0	0	0.065577	0	0	0	0.001987	0	0.0322	0	0.014816	0.042764	0	0	0	0	0.071729	0	0	0.037584	0	0
2610044O15Rik8	17.2982	14.7274	14.114	12.4383	9.56008	9.57206	11.0893	8.59317	11.31	8.78547	9.27147	8.07417	14.2168	14.4435	15.3566	15.3189	10.975	10.5049	10.3861	7.9378	10.6913	9.18306	10.6837	7.72778	12.8163	16.7958	13.9255	12.8406	10.2686	11.4698	8.58235	9.25661	10.728	8.77277	9.35472	8.83925
2610105M22Rik	0	0	0	0	0	0	0	0	0.013919	0	0	0	0	0	0	0	0	0	0	0	0	0	0	0	0	0	0	0	0	0	0	0	0	0	0	0
2610203C20Rik	0	0	0.005668	0	0	0	0.004786	0.004196	0	0	0	0	0	0	0	0.004633	0	0	0	0	0	0	0.005718	0	0.004987	0.007658	0	0.006323	0	0	0.00515	0.004648	0	0	0	0
2610203C22Rik	0.410442	0.366926	0.285542	0.252855	0.189446	0.257283	0.136801	0.119974	0.200307	0.229491	0.209769	0.246143	0.348547	0.183455	0.159628	0.381373	0.130297	0.256804	0.219328	0.437254	0.207663	0.293086	0.182073	0.277644	0.295146	0.174549	0.511989	0.425726	0.17735	0.281676	0.26036	0.302561	0.247685	0.184144	0.212509	0.22413
2610204G07Rik	0.664607	0.23679	0.353619	0.203454	0.12546	0.24946	0.105165	0.25382	0.190329	0.226123	0.257374	0.151237	0.271916	0.234565	0.337922	0.523608	0.153351	0.171481	0.225504	0.240302	0.185562	0.186131	0.216441	0.145216	0.343157	0.232522	0.218476	0.677808	0.11839	0.247827	0.277299	0.174209	0.297982	0.080649	0.231356	0.163731
2610206C17Rik	0.440435	0.487608	0.129999	0.093601	0.164325	0.112209	0.175523	0.105678	0.192458	0.111867	0.165392	0.239088	0.820543	0.456392	0.138379	0.125531	0.237644	0.127625	0.136395	0.192014	0.174443	0.159004	0.120762	0.182248	0.507081	0.514559	0.104807	0.192104	0.131478	0.090971	0.369376	0.07922	0.174789	0.130675	0.102378	0.135743
2610300A13Rik	0	0	0	0	0	0	0.08595	0	0	0.043604	0	0.084241	0	0	0	0	0	0	0.042931	0.081021	0	0	0	0	0.046191	0	0	0	0	0	0	0	0	0.037726	0	0
2610300M13Rik	0	0	0	0	0.062462	0	0.053568	0	0	0	0	0	0	0	0	0.051587	0	0	0	0	0	0	0	0	0	0	0	0	0	0	0	0	0	0	0	0
2610301B20Rik	3.07379	2.53998	4.24707	3.11242	3.88929	3.73472	3.52836	2.95924	3.27267	2.3632	3.15356	2.95915	2.74806	2.79614	3.61007	3.40846	3.49739	3.48859	3.72447	2.96573	2.96858	2.69098	3.33783	2.19576	2.53327	2.85126	2.93516	2.66602	3.71993	3.61972	3.50733	2.8348	3.54599	2.14199	2.86449	2.41955
2610303G11Rik	0	0	0	0	0	0	0	0	0	0	0	0	0	0	0	0	0	0	0	0	0	0	0	0	0	0	0	0	0	0	0	0	0	0	0	0
2610306M01Rik	2.30879	2.46108	2.26107	3.06329	1.98485	1.95217	1.93028	1.78883	1.90978	1.78329	1.57739	1.69525	2.83144	2.60648	2.90694	2.58517	1.82547	1.69364	1.66003	1.07545	1.55688	1.50421	2.09846	1.37092	2.01609	2.32776	2.32166	3.4359	1.71612	1.62654	1.47861	1.71104	1.74012	1.78272	1.67211	1.38559
2610306O10Rik	0.059884	0.149433	0	0.065109	0.026043	0.025005	0.090572	0.020281	0.050895	0	0	0.022049	0	0.031338	0	0.088526	0	0.051058	0	0	0.073152	0	0.053767	0.106825	0.023333	0	0.072361	0.057826	0.03027	0	0.022434	0	0	0.080131	0.075272	0
2610307P16Rik	0.296353	0.351789	0.242124	0.114376	0.041496	0.102877	0.050928	0.144346	0.091834	0.020738	0	0.079833	0.280943	0.374604	0.021318	0.234368	0	0.078169	0.007057	0	0	0.014327	0.016917	0.033775	0.240741	0.257899	0.183784	0.026571	0	0.046454	0.03524	0.082641	0	0.045591	0.06208	0.07011
2610316D01Rik	0.113772	0.031178	0.097047	0.026989	0	0.123004	0.082473	0	0.065626	0.084808	0	0	0.046113	0.039137	0.069737	0.082593	0	0.06526	0.055841	0.029446	0	0.027277	0	0	0	0.042623	0	0.035816	0.036792	0.075934	0.02898	0	0.038067	0.049586	0	0.037681
2610318M16Rik	0	0	0	0	0	0	0	0	0	0	0	0	0	0	0	0	0	0	0	0	0	0	0	0	0	0	0	0	0	0	0	0	0	0	0	0
2610318N02Rik	0.654087	1.13123	3.4541	4.18928	4.30604	6.04732	5.3864	6.54694	2.67102	3.89491	1.61368	2.78711	0.875823	1.27577	2.97486	4.17364	4.046	5.27115	5.06833	7.35388	2.27637	4.61948	1.6281	1.90866	0.614877	1.07568	3.36485	3.68896	4.37656	4.47913	4.93854	5.33856	2.39344	3.9567	1.77929	2.85007
2610507B11Rik	50.6009	48.7892	35.7917	38.832	31.0231	34.6235	35.5044	35.0701	32.8828	32.2579	29.9286	32.3497	44.1141	50.2685	39.3509	40.5162	34.1542	34.9085	34.375	33.9181	32.746	35.0218	33.7514	26.9188	43.3577	51.2935	34.6391	40.6922	34.1151	36.1559	32.3527	33.688	34.9463	33.55	32.3864	29.8053
2610507I01Rik	2.71747	2.38296	4.26671	3.35955	3.07382	2.88906	3.21863	2.59916	2.77115	2.36444	3.60595	2.76053	2.30193	2.49114	4.6491	3.88989	3.2209	2.73249	2.85612	1.7906	2.36076	1.95186	3.80503	2.37512	2.03867	1.93188	3.53015	3.58099	3.39649	3.04174	2.80021	2.57549	2.79909	2.60206	3.18203	2.452
2610509F24Rik	0	0	0	0	0	0.046121	0.020817	0.074323	0.563971	0.318632	0.259058	0.399505	0	0	0	0	0.027142	0.024195	0.084516	0.020465	0.302985	0.253248	0.376104	0.32281	0	0	0	0.027331	0.027848	0.02948	0.086482	0.060495	0.253381	0.167367	0.193968	0.114714
2610524H06Rik	4.94474	5.69331	7.39899	8.09748	8.07078	9.25517	8.83944	8.44951	9.00291	10.2237	7.67762	7.76974	5.11827	5.42284	9.91016	9.16981	9.68837	8.12626	8.24709	6.89013	8.38946	9.66806	7.86281	7.38708	4.43276	5.49516	7.67406	8.46308	8.67564	8.83761	9.42621	8.51485	9.0991	10.2527	7.84063	7.94673
2610528A11Rik	0.184586	0.172764	0.081484	0.067527	0.054231	0.074259	0.068239	0.020679	0	0.0232	0	0.022897	0.146521	0.064973	0.028353	0.109707	0.058473	0	0.044618	0	0.024961	0.023028	0	0	0.121284	0.173744	0.109464	0.058625	0	0	0.023206	0.044363	0	0.02046	0.038607	0
2610528J11Rik	0	0	0	0	0	0	0	0	0	0	0	0	0	0	0	0	0	0	0	0	0	0	0	0	0	0	0	0	0	0	0	0	0	0	0	0
2700012I20Rik	3.22341	3.52508	2.29861	2.01636	1.3484	1.64857	1.25838	0.901345	1.6328	1.44149	1.32119	0.970118	3.44175	3.19445	1.68166	1.74541	1.85162	1.36725	1.09831	0.994101	1.35836	1.4122	1.248	1.00584	3.48184	2.90801	1.415	1.43807	1.83223	1.50497	1.30855	1.38824	1.46924	1.23218	1.01173	1.21056
2700016F22Rik	1.13427	0.917535	0.653059	0.676938	0.533114	0.438211	0.463081	0.43972	0.410075	0.321154	0.450064	0.33269	1.17928	1.04493	0.599963	0.590053	0.362023	0.46708	0.426556	0.397354	0.437474	0.349415	0.47839	0.35491	1.09906	1.03195	0.645218	0.833954	0.457187	0.59466	0.36532	0.311503	0.51446	0.35606	0.516023	0.343908
2700029L08Rik	0.933966	0.644605	1.03954	0.932577	0.727579	0.728437	0.869196	0.641376	1.02827	0.647155	0.805711	0.656941	0.770979	0.669839	0.950493	0.436235	0.901069	0.596001	0.758158	0.664114	1.15245	0.390291	0.808073	0.576897	0.726761	0.725303	0.645688	0.861026	0.894	0.474773	0.70948	0.475319	0.670279	0.649979	0.880682	0.576958
2700033N17Rik	0.138111	0	0.051663	0.021422	0	0	0.066587	0.078784	0	0.044471	0.080543	0.042821	0.03486	0.121562	0.028092	0.086581	0.028832	0.050947	0.087117	0.043085	0.023427	0.156145	0	0.06242	0.067434	0.033366	0.03555	0.113707	0.060759	0.063209	0	0.063955	0.062038	0.019562	0.035724	0.143245
2700038G22Rik	12.2905	10.8883	21.1363	23.2948	16.9903	21.1596	17.0509	18.4643	8.26774	10.9071	8.23279	7.2522	13.5581	14.7624	18.5104	22.5803	12.4604	15.8559	15.8859	16.9144	7.40934	11.9472	8.35722	6.21534	12.2325	14.5264	17.1272	21.3768	16.7518	16.119	13.1598	13.743	10.1417	10.2693	8.76947	7.1795
2700046A07Rik	0	0	0	0	0	0	0	0	0	0	0	0	0	0	0	0	0	0	0	0.017848	0	0	0	0	0	0	0	0	0	0	0	0	0	0	0	0
2700046G09Rik	0.18545	0.13157	1.35146	1.29355	0.873502	0.887852	0.667715	0.707073	0.580529	0.519832	1.23496	0.497789	0.163597	0.077389	1.11309	1.38828	0.925217	1.02644	0.721449	0.733157	0.769554	0.478402	0.585908	0.42747	0.133915	0.169826	1.42705	1.36245	1.06819	1.16737	0.823565	0.563194	0.449039	0.506818	0.793085	0.403606
2700049A03Rik	4.16496	3.66962	3.69381	3.64355	3.32405	3.32419	3.91604	4.08849	3.31914	3.86287	3.18147	3.57187	3.66547	3.84981	3.95566	4.00976	3.79797	3.6839	3.82039	4.28608	3.30314	4.19895	3.27729	2.93433	3.75418	4.73672	4.28106	4.29205	3.92058	3.71675	4.15225	3.9852	2.95399	3.77469	2.81328	3.16594
2700062C07Rik	5.91974	6.35264	8.11718	8.7421	8.50282	8.49435	8.79406	8.17612	6.02958	7.18372	6.18945	6.14417	6.22869	6.14164	9.16918	9.5251	7.58588	7.7046	7.12546	7.99757	7.26987	6.48646	6.36378	4.93538	5.4922	6.65293	7.80104	9.78391	6.89393	9.07621	6.59367	8.12843	7.42299	6.79556	6.05623	6.05422
2700068H02Rik	0.217904	0.112946	0.146672	0.107922	0.018739	0.067277	0.091531	0.144327	0.062778	0.109956	0.037199	0.063018	0.116507	0.133321	0.137969	0.068071	0.019858	0.089261	0.102566	0.061732	0.043589	0	0.056658	0.037846	0.104735	0.185092	0.076069	0.130893	0.061423	0.032781	0.056274	0.105087	0.050788	0.03494	0.093248	0.021803
2700069I18Rik	0.453084	0.268196	0.212984	0.223144	0.028955	0.225287	0.04469	0.21479	0.187427	0.023285	0.118315	0.097112	0.337196	0.324057	0.113296	0.108389	0.028778	0.208797	0.18068	0.125414	0.225544	0.193748	0.169949	0.065789	0.26058	0.504606	0.242782	0.180688	0.057585	0	0.101068	0.176454	0.186114	0.099323	0.081095	0.252814
2700078F05Rik	0.270062	0.178197	0.151629	0.095002	0.069032	0.041885	0.114211	0.044616	0.13023	0.054664	0.147101	0.130485	0.192489	0.147724	0.046916	0.064507	0.074777	0.034486	0.123062	0.097399	0.096134	0.085665	0.127072	0.060303	0.157595	0.202943	0.105059	0.094907	0.054938	0.109917	0.08922	0.058533	0.108579	0.054041	0.073005	0.044838
2700080J24Rik	0.069128	0.100462	0	0.009848	0.012261	0.03286	0.069103	0.036202	0.012449	0.04122	0.029438	0.019994	0.033299	0.015516	0.012298	0.019556	0.025496	0.024356	0.020561	0.030909	0.039133	0	0.011866	0.009721	0.031079	0	0.016085	0.025896	0.013969	0	0.036061	0.02202	0.026379	0.008852	0.008855	0
2700081O15Rik	3.05057	5.03624	4.04349	6.64228	4.5469	8.23813	4.7503	7.8328	3.17749	5.41763	2.94868	5.54685	2.81511	4.18982	3.77633	8.38686	3.8593	8.06706	5.56294	7.32919	2.8948	4.92436	3.20485	4.71774	3.19889	4.27035	3.7798	7.3469	4.62509	6.78061	4.71289	6.35111	3.71202	5.31324	3.41617	4.60376
2700089I24Rik	0.086138	0.065635	0.053811	0.026918	0.03342	0.058077	0.032348	0.050498	0.056618	0.03311	0.056013	0	0.098709	0.071351	0.056783	0.027728	0.041357	0.013658	0.045439	0.017339	0.019203	0.026237	0.019794	0.024175	0.076413	0.118197	0.066459	0.038933	0.037271	0	0.008659	0.01585	0.018672	0	0.050337	0.011838
2700097O09Rik	7.52957	7.25231	7.05626	7.86407	6.27065	6.72145	7.30097	6.72839	4.58191	5.35736	4.65002	5.33505	6.5532	6.89168	7.64935	7.45282	5.9696	6.50356	6.17514	6.26738	4.34782	6.74336	4.82711	4.52411	6.9027	7.94049	7.15286	7.79467	5.82985	8.40815	5.54735	6.52681	4.4971	5.02069	4.82214	5.5267
2700099C18Rik	11.1734	7.80858	3.56604	3.81277	6.37192	7.71915	9.50972	9.63979	7.39832	10.7788	3.49823	8.80157	8.82266	8.66026	3.91451	5.48138	6.86422	8.02624	7.48803	10.5766	5.73884	12.2982	3.74443	6.63299	8.43161	10.597	3.39658	4.53329	6.85845	6.85853	8.13893	9.05504	6.81691	10.9752	4.28649	8.24962
2810001G20Rik	3.60913	3.63246	4.42563	3.65938	2.75469	2.99467	2.91388	2.19605	3.34963	2.97689	3.07029	2.15999	3.60733	3.23417	3.86195	3.84011	3.22093	2.57442	2.67554	2.27158	3.46445	2.88997	3.38859	2.46719	3.79842	3.00432	3.99431	3.1667	3.07197	3.06155	2.62169	2.09599	4.35568	3.07658	3.05146	1.91889
2810002D19Rik	4.52435	3.94957	3.67322	3.44652	2.70697	2.13597	2.17453	1.7743	2.54591	1.95757	2.31357	1.5525	3.72938	3.63191	3.79615	3.27228	2.33338	2.08296	2.34869	1.70479	2.23632	1.86252	2.55973	1.81554	4.11341	4.05145	3.34785	3.42823	2.45772	2.13064	2.24193	1.73419	2.60981	1.68913	2.31022	1.52369
2810004N23Rik	12.5947	12.4701	15.4798	19.3657	12.444	15.8775	13.1633	15.2318	8.0709	10.7939	7.60682	9.09102	13.0276	12.5514	16.4744	22.1077	12.4876	15.8251	11.7762	16.3205	8.00816	11.7162	8.18774	8.04786	11.1241	13.5295	14.8279	20.2296	13.1787	17.2083	11.2121	14.4073	8.41229	10.5804	7.53797	9.17192
2810006K23Rik	4.95574	4.92358	6.9257	6.24425	5.26787	5.48495	5.78245	5.05138	5.02259	5.01245	4.957	4.7499	4.01553	3.93574	7.10657	7.27257	6.04123	5.43191	5.1334	4.90913	4.89334	4.98964	5.09596	4.69512	4.06284	4.96147	5.98332	6.45017	6.02093	6.54511	5.28113	5.63522	5.08717	4.86592	4.7644	4.25334
2810013P06Rik	17.3126	12.1025	4.91636	4.02865	2.84696	2.13949	2.8323	1.51206	4.59507	2.674	4.16957	2.80251	16.0285	10.5838	4.63515	3.54874	2.72019	1.92883	2.66484	1.39733	4.83425	2.9649	4.40094	2.68363	14.7828	12.4682	4.08935	4.49586	3.54345	2.67775	2.77542	1.63516	4.68881	2.76583	4.06245	2.64573
2810021J22Rik	3.11953	2.89765	2.98653	2.40138	2.18284	2.6296	2.0861	1.97394	1.67753	1.6325	1.61348	1.56765	1.78865	2.31739	2.85664	2.5803	2.38781	2.16415	2.34417	1.91745	2.58717	2.46004	1.52111	1.66621	2.18109	2.91135	1.84823	2.55185	1.9428	2.84136	2.22916	1.96729	1.77855	1.82716	1.85822	1.92317
2810025M15Rik	0.838019	1.59044	3.33713	4.73728	4.26477	5.04418	3.51765	4.54496	2.17053	3.31865	2.26704	2.55258	1.68653	1.28625	4.92636	5.45987	4.00143	4.84656	3.55314	5.78476	2.34307	3.51824	2.80266	2.2785	1.46508	1.47058	4.367	5.00334	3.75158	5.70712	3.53824	5.84484	2.77038	3.76602	2.16857	4.58865
2810029C07Rik	0.059476	0.079672	0.170699	0.25785	0.265803	0.330244	0.241563	0.220923	0.421602	0.322089	0.301289	0.332302	0.0803	0.050998	0.17383	0.146514	0.274072	0.127973	0.15866	0.101828	0.26862	0.228175	0.31687	0.107153	0.021377	0.042634	0.190988	0.139913	0.237559	0.311607	0.236142	0.139979	0.387812	0.269038	0.387946	0.254117
2810030D12Rik	0	0.028433	0	0	0	0	0	0.030788	0.070548	0	0.036596	0	0.087311	0.074942	0	0	0.034116	0	0.025448	0.024565	0	0	0	0.0742	0.045546	0.040191	0	0	0.035543	0	0.026708	0	0.073752	0.030828	0.014416	0.074436
2810032G03Rik	0	0	0	0	0	0	0	0	0	0	0	0	0	0	0	0	0	0	0	0	0	0	0	0	0	0	0	0	0	0	0	0	0	0	0	0
2810039B14Rik	3.4165	2.57407	3.01579	2.20837	1.51871	1.90997	1.63088	1.30326	1.72932	1.34313	1.69131	1.20626	2.74683	2.98032	2.29833	2.66937	1.43436	1.82045	1.78848	1.86982	1.71648	1.17408	1.53087	1.00729	2.69715	3.31638	2.38209	2.75211	1.98965	1.62882	1.6187	1.25786	1.38525	1.3575	1.69934	1.01971
2810047C21Rik1	0	0	0	0	0	0	0	0	0.169005	0	0	0	0	0	0	0	0	0	0.066595	0	0	0	0	0	0	0.033878	0	0	0	0	0	0	0.148027	0	0.011258	0
2810049E08Rik	0.272283	0.035023	0.073339	0.104296	0.152042	0.082294	0.148666	0.054205	0.124694	0.202418	0.045079	0.047764	0.130103	0.066413	0.058545	0.059652	0.116692	0.088136	0.111486	0.110421	0.107128	0.043064	0.169919	0	0.115315	0.099475	0	0.139012	0.039567	0.063792	0.097146	0.060005	0.038854	0.027709	0.041003	0.022646
2810402E24Rik	3.38815	2.76537	2.63162	2.70736	2.00304	1.92726	2.04582	1.83524	2.32936	2.06187	2.24105	1.98776	3.31955	2.66223	2.66466	2.8654	2.37965	2.02662	2.02024	1.74345	2.09284	1.95223	2.06724	1.6299	3.17222	3.19458	2.51848	3.414	1.97891	2.41422	1.96887	1.80227	2.26947	2.09887	2.22113	1.56045
2810403A07Rik	51.4246	46.2897	32.2515	38.0706	25.3508	28.4585	29.4869	26.7356	26.4719	27.7701	26.2656	26.2672	48.8092	49.7414	33.4106	37.9188	26.4317	26.1461	29.239	27.6153	24.5389	28.507	27.0046	21.4146	44.7242	51.6256	31.6414	41.6842	26.3952	30.9701	24.5592	24.2914	27.9883	25.0327	26.783	25.3831
2810403D21Rik	4.29569	4.02584	4.23821	3.24932	3.838	4.11872	4.9624	3.54839	6.27146	3.94381	5.3462	4.10846	3.31817	4.56207	4.20029	4.22887	4.86573	4.32627	3.5532	2.91149	5.97878	4.75539	5.20531	3.243	3.61409	4.45686	4.71272	4.96849	4.14665	4.19243	3.09921	2.64277	6.33085	3.70505	5.19007	3.32831
2810403G07Rik	0	0.012188	0.038253	0	0.02641	0.059085	0.021371	0.047399	0.012619	0.022119	0	0	0	0.077815	0	0.020913	0.02754	0.012515	0	0.022359	0	0.010761	0.013047	0	0	0.017218	0	0	0	0.015114	0.022954	0.02095	0.028351	0	0	0.01552
2810404F17Rik	0.278516	0.234228	0.186972	0.228645	0.124882	0.094149	0.174743	0.101821	0.154681	0.065333	0.070763	0.107665	0.246411	0.176056	0.188701	0.21465	0.083479	0.129625	0.112264	0.098125	0.036027	0.114192	0.130005	0.103698	0.127931	0.226382	0.153324	0.134446	0.095001	0.09992	0.058304	0.080339	0.212508	0.127265	0.088746	0.05746
2810404M03Rik	0	0	0	0	0	0	0	0	0	0	0	0	0	0	0	0	0	0	0	0	0	0	0	0	0	0	0	0	0	0	0	0	0	0	0	0
2810405F15Rik	0.335622	0.173093	0.023288	0	0.023955	0.022055	0.078855	0.017414	0.023295	0.060951	0.056483	0.03952	0.230838	0.056373	0.099826	0.019128	0.203211	0.046163	0.097575	0.081601	0.090933	0	0.069777	0.019044	0.164349	0.246518	0.09674	0.025988	0	0.027839	0.041845	0.057629	0.053474	0.035104	0	0.027296
2810405F17Rik	10.1974	8.14824	8.45855	6.26513	5.71813	4.9223	6.73583	3.79552	3.92457	3.22751	4.53003	3.81855	9.77424	8.92042	7.70938	6.55532	5.22908	4.61752	5.30292	4.21305	4.56634	3.57343	5.00359	3.10538	8.29501	9.42414	7.73455	7.54445	6.23598	5.24178	4.88922	3.47269	4.36415	3.91108	4.75253	2.89147
2810407A14Rik	0	0	0	0.041659	0	0.025613	0	0	0.008337	0	0	0	0.015207	0	0	0.006924	0.027419	0	0	0.021728	0	0	0	0	0.026224	0	0	0	0	0	0	0.00687	0.028321	0.019242	0	0.009951
2810408A11Rik	1.07032	0.945325	0.602128	0.50717	0.525718	0.467423	0.706663	0.490831	0.609203	0.378536	0.457211	0.44882	0.861749	0.927586	0.969394	0.454089	0.698486	0.424262	0.534288	0.385195	0.408241	0.606261	0.657449	0.615843	0.981548	0.861828	0.561441	0.412045	0.510411	0.431722	0.564094	0.412851	0.569921	0.447726	0.665231	0.560659
2810408I11Rik	0.757723	0.722102	1.31612	2.23707	2.94653	3.18424	2.92836	4.5968	2.28991	3.26224	1.42618	2.15231	0.824083	0.747143	2.22768	2.51583	2.76351	3.17898	3.07472	3.76095	1.75341	4.03643	1.44177	2.67098	0.712937	1.0494	1.79844	1.84758	2.68737	3.88219	3.18002	3.31034	2.0769	3.97127	1.36099	2.64175
2810410L24Rik	0	0	0.090848	0.010745	0	0.057647	0.025529	0.045669	0	0.031281	0	0	0	0	0.067605	0.036472	0	0.072296	0	0.076051	0	0	0	0	0.026358	0.008436	0	0.007145	0.007471	0.007905	0.011039	0.024927	0	0	0.025473	0
2810414N06Rik	1.57161	1.26188	0.970464	0.720186	0.823758	0.767304	1.053	0.789462	0.76167	0.766519	0.873795	0.729428	1.35613	1.33517	1.07316	1.08065	1.06896	0.885276	0.718934	0.61748	0.675033	0.466439	0.880092	0.510911	1.2404	1.13544	1.1356	0.970268	0.848982	0.811414	0.813371	0.783175	0.755186	0.675237	0.914184	0.719696
2810425M01Rik	0.665427	0.659028	0.610556	0.583707	0.582806	0.582047	0.555492	0.626286	0.29691	0.480297	0.504024	0.417175	0.836501	0.724752	0.613991	0.50436	0.424335	0.576767	0.50737	0.446859	0.40953	0.427595	0.485043	0.50469	0.733863	0.805956	0.557802	0.485261	0.500108	0.43671	0.436805	0.468249	0.491509	0.531742	0.569242	0.468035
2810428J06Rik	2.88285	2.17205	1.86343	1.59343	1.0722	1.18637	1.22218	1.11719	1.22897	0.950904	0.824802	0.848786	2.72798	2.22716	1.77704	1.46487	1.26411	1.39832	0.798723	1.02025	1.01285	1.30228	1.07636	0.629374	2.45253	3.03856	1.40219	1.92742	1.28493	1.24265	1.129	0.797008	0.953335	0.928287	0.952981	0.851049
2810429I04Rik	6.84977	5.96423	2.33147	1.72358	2.24916	2.25932	2.942	2.90135	2.19386	2.23323	1.77057	2.18221	5.27783	6.22132	2.31042	2.33061	2.83446	2.74561	2.97145	2.84564	1.73887	3.35484	1.60243	1.69249	4.66708	5.69423	1.90414	2.6855	2.13086	2.45009	2.4209	2.50413	2.0284	2.54181	1.62676	2.20203
2810430I11Rik	0.051504	0.034397	0.041388	0.026572	0.023118	0.034082	0.023179	0.020697	0.026874	0.007845	0.014692	0.015576	0.038593	0.03319	0.024763	0.022886	0.015103	0.013448	0.023551	0.02638	0.030053	0.019018	0.023617	0.029855	0.044552	0.074153	0.063504	0.055821	0.010432	0.027749	0.023815	0.033632	0.015663	0.034615	0.032869	0.021389
2810432F15Rik	0	0	0	0	0	0	0	0	0	0	0	0	0	0	0	0	0	0	0	0	0	0	0	0	0	0	0	0	0	0	0	0	0	0	0	0
2810433D01Rik	0.332714	0.459203	0.224374	0.269815	0.193939	0.112836	0.145585	0.221689	0.239412	0.089117	0.169277	0.219789	0.412304	0.416309	0.169016	0.302663	0.133713	0.270438	0.134114	0.158087	0.064823	0.186841	0.194429	0.112732	0.384259	0.208778	0.144068	0.399184	0.235955	0.188484	0.25532	0.099181	0.079275	0.117775	0.136365	0.060828
2810442N19Rik	0.023526	0	0	0.017022	0	0.053925	0	0	0.040657	0	0	0.017443	0	0.066878	0	0	0	0	0	0.035164	0.050643	0.034837	0	0	0.018282	0	0	0	0	0	0.018127	0.016854	0	0	0.038744	0.023658
2810454H06Rik	1.36572	1.37746	0.552473	0.653142	0.421017	0.500356	0.60103	0.412314	0.437175	0.426853	0.400699	0.6393	1.50558	1.24432	0.588764	0.621941	0.420579	0.483228	0.278329	0.320272	0.511254	0.54557	0.411416	0.376131	1.32819	1.26564	0.552579	0.548722	0.493791	0.461823	0.400427	0.412183	0.474487	0.507797	0.563032	0.646805
2810455O05Rik	1.7488	1.28977	0.545898	0.57637	0.853545	0.863255	0.935777	0.762264	0.768068	0.92839	0.518721	0.637437	1.37966	1.41081	0.634426	0.719052	0.940279	0.878247	0.838215	0.72891	0.875825	1.25766	0.414144	0.454588	1.65821	1.43314	0.639018	0.717434	0.814078	0.606609	0.925176	0.787098	0.759296	0.912377	0.525517	0.619052
2810459M11Rik	0.05583	0.032714	0.025614	0.025964	0.005142	0.028752	0.065067	0.041981	0.050634	0.035452	0.036738	0.043175	0.043206	0.03714	0.02769	0.029803	0.022609	0.005075	0.055938	0.033925	0.061997	0.077788	0.089952	0.028996	0.048992	0.096158	0.049719	0.04045	0.041314	0.076489	0.035777	0.020766	0.036411	0.034639	0.075488	0.041487
2810468N07Rik	0.258093	0.266161	0.414444	0.309975	0.191309	0.378085	0.304975	0.474162	0.28488	0.400516	0.305657	0.676758	0.28656	0.230116	0.475999	0.643521	0.430317	0.458769	0.332605	0.483446	0.366498	0.437664	0.545936	0.584606	0.279937	0.328541	0.343368	0.427109	0.337411	0.456276	0.341095	0.332059	0.450436	0.450061	0.489811	0.402244
2810471M01Rik	0.075234	0.031201	0.032841	0.009088	0.022056	0.020541	0.018516	0	0.03219	0.018703	0.035419	0.027829	0.046194	0.026616	0.011623	0.044937	0.011923	0.010654	0.018417	0.018258	0.041263	0.027829	0	0	0.07761	0.087727	0.045403	0.036335	0	0.013043	0.038186	0.008847	0.024961	0.032827	0.015539	0.025269
2810474O19Rik	44.134	39.3616	18.9054	17.8648	13.9949	14.4412	16.6002	14.7493	22.4176	20.8429	21.4981	19.2556	40.9611	40.0117	19.9894	19.6258	14.5971	11.6464	16.2794	10.457	18.816	17.6727	25.0552	15.4136	38.3722	47.8273	16.9351	20.83	15.3406	16.3916	14.3988	13.9272	19.7183	18.9872	21.1258	19.5633
2900002M20Rik	0	0	0	0	0	0	0	0	0	0	0	0	0	0	0	0	0	0	0	0	0	0	0	0	0	0	0	0	0	0	0	0	0	0	0	0
2900005J15Rik	1.08928	0.729519	0.953415	0.942067	0.381914	0.575817	0.295668	0.293683	0.300527	0.224411	0.324274	0.173384	0.859291	1.0839	0.596843	1.48664	0.326895	0.572575	0.349918	0.293688	0.209986	0.221744	0.31363	0.27392	0.846402	1.03404	0.635027	1.44829	0.377065	0.64572	0.240235	0.202252	0.207574	0.28281	0.286839	0.212118
2900009J06Rik	0.131918	0.207477	0.060065	0.098853	0	0.05679	0.101196	0	0.061168	0.048356	0.047972	0	0.076648	0	0.132111	0	0.122851	0.059035	0.09459	0	0.112913	0.107397	0.118895	0.045271	0	0.07912	0	0	0.127937	0.071	0.049157	0.049572	0	0.083023	0.042616	0
2900011O08Rik	0.018089	0	0	0.006032	0	0	0	0.01098	0	0	0	0.013748	0	0.112993	0	0	0	0	0	0	0	0	0	0	0	0.009797	0	0	0	0.113093	0	0	0	0	0.005267	0.018798
2900018N21Rik	0	0	0	0	0	0	0.014009	0	0	0	0	0.014749	0	0	0.017301	0.026828	0.017605	0.016295	0	0	0	0.014043	0	0	0.014646	0.022475	0	0.037376	0	0	0.015721	0	0.017869	0.025545	0	0
2900022M07Rik	1.57371	0.8114	0.937295	0.660626	0.606034	0.479426	0.700259	0.518251	0.636353	0.709353	0.567916	0.538605	1.29526	0.849857	0.579282	0.810612	0.567365	0.536333	0.506857	0.676103	0.494819	0.562135	0.490194	0.357331	1.07126	0.944189	0.856415	0.716471	0.457577	0.387491	0.647945	0.376616	0.7022	0.495632	0.502276	0.706057
2900024D18Rik	0.055077	0	0.143039	0.03973	0	0	0.121852	0.072593	0.143414	0.084746	0.041404	0.08654	0	0	0.101432	0.079163	0.102637	0.047373	0.041332	0	0.105189	0.039265	0	0.041801	0	0.064703	0	0.053768	0	0.054828	0.045586	0	0.051652	0.03758	0.036978	0.062923
2900026A02Rik	0.882529	1.12794	0.260341	0.276757	0.581594	0.862814	1.15809	1.10077	1.45748	1.17107	1.47294	1.16334	0.541493	0.721697	0.215194	0.326002	0.431178	0.79655	0.710657	0.91519	1.068	0.426004	1.36954	0.815465	0.765626	0.848514	0.371355	0.348844	0.684701	0.970228	0.844726	1.0806	1.10675	0.906219	1.32574	1.35482
2900027M19Rik	1.49596	1.07574	0.733863	0.675867	0.564247	0.569163	0.69628	0.585562	0.65135	0.528419	0.768828	0.693465	1.01607	1.31544	0.73765	0.847692	0.64227	0.645749	0.588514	0.634092	0.507632	0.58715	0.647021	0.458976	1.04975	1.44524	0.76769	1.21237	0.568068	0.508272	0.661837	0.456968	0.488146	0.493166	0.668382	0.502723
2900035J10Rik	0	0	0	0	0	0	0	0	0	0	0	0	0	0	0	0	0	0	0	0	0.064056	0	0	0	0	0	0	0	0	0	0	0	0	0	0	0
2900037B21Rik	2.9772	2.74912	0.580992	0.573767	0.863388	1.02079	1.30593	1.10148	1.05559	0.743744	1.00754	0.727047	2.98155	2.80927	0.319338	1.47725	0.963532	0.667577	0.813911	0.876542	0.999393	0.774652	0.881608	0.935991	2.33288	3.29914	0.802005	0.651195	0.571178	0.238448	0.506669	0.723215	0.94907	0.506766	1.61917	0.783114
2900041M22Rik	0.067498	0.090425	0.119527	0.049529	0.135079	0.077958	0.110502	0.097525	0.118223	0.10325	0.136706	0.061238	0.137115	0.174815	0.08949	0.097907	0.194382	0.046881	0.171847	0.071309	0.104416	0.143209	0.169812	0.078565	0.063754	0.145218	0.049592	0.039883	0.106988	0.071144	0.245632	0.146506	0.174715	0.144116	0.154978	0.113532
2900042G08Rik	0	0	0	0	0	0	0	0	0	0	0	0.03008	0	0	0	0	0	0	0	0	0	0	0	0	0	0	0	0	0	0	0	0	0	0	0	0
2900042K21Rik	0.472934	0.244032	0.754466	0.364995	0.789008	0.455908	0.439635	0.419218	0.400569	0.295544	0.201509	0.450936	0.455049	0.900506	0.597276	0.622323	0.434668	0.935269	0.618147	0.614442	0.336934	0.310571	0.237445	0.229207	0.545984	0.698325	0.437284	0.395058	0.584153	0	0.413157	0.452818	0.309394	0.212585	0.22524	0.29154
2900045O20Rik	0.224244	0.074446	0.094522	0.085257	0.093801	0.089377	0.08145	0.045181	0.115235	0.093225	0.026266	0.082348	0.110059	0.074009	0.114031	0.122357	0.032822	0.085945	0.123376	0.070207	0.062686	0.027351	0.114915	0.025814	0.035154	0.158536	0.15202	0.068517	0.082286	0.016951	0.054615	0.171216	0.030575	0.118758	0.074715	0.040076
2900052L18Rik	0.157106	0.158329	0.063129	0.078079	0.037579	0.081468	0.153815	0.089874	0.130896	0.079223	0.139398	0.146676	0.116701	0.093692	0.065896	0.061412	0.112367	0.061017	0.055618	0.102089	0.125431	0.1241	0.094797	0.13297	0.081914	0.117204	0.032717	0.095755	0.132911	0.09758	0.133567	0.069586	0.156211	0.108345	0.159666	0.113869
2900052N01Rik	0.118472	0.126839	0.016682	0.006821	0.026968	0.015216	0.020668	0.03155	0.032905	0.021831	0.028549	0.022627	0.049153	0.07267	0.008919	0.006819	0.061826	0	0.037002	0.023567	0.026383	0	0.026337	0	0.059478	0.088799	0.011531	0.009285	0.026867	0	0.038991	0	0.025466	0.006566	0.019512	0.055176
2900055J20Rik	0	0	0	0	0	0	0	0	0	0	0	0	0	0	0	0	0	0	0	0	0	0	0	0	0	0	0	0	0	0	0	0	0	0	0	0
2900060B14Rik	6.4621	6.78658	4.78031	4.08313	3.56866	3.6298	3.01538	3.33644	2.54826	2.28342	2.85607	1.78436	6.89806	5.26478	5.02698	3.95003	3.30653	3.87663	2.33094	2.28107	1.95383	3.09812	2.55432	2.50833	4.81246	5.26374	3.80039	5.16669	3.49562	3.90257	3.26388	2.65156	1.5729	1.9923	1.89718	1.45074
2900060N12Rik	0.097009	0.128613	0.097206	0.093817	0.065257	0.080089	0.20808	0.06856	0.118015	0.102791	0.036555	0.073926	0.154739	0.092863	0.119648	0.188184	0.117182	0.085965	0.045943	0.05808	0.116061	0.084691	0.043088	0.115114	0.106753	0.175124	0.050478	0.1752	0.095545	0.042145	0.045235	0.100013	0.057145	0.111275	0.121002	0.062031
2900064F13Rik	0	0	0	0	0	0	0	0	0	0	0	0	0	0	0	0	0	0	0	0	0	0	0	0	0	0	0	0	0	0	0	0	0	0	0	0
2900064K03Rik	0.04775	0.055188	0.032492	0.028573	0.019326	0.00793	0.006772	0.024099	0.017119	0.028447	0.014171	0.007248	0.012106	0.039961	0.008324	0.0208	0	0.016235	0.020872	0.057009	0	0.034105	0.016088	0.020938	0.037012	0.011093	0.011021	0.036253	0.025503	0	0.046267	0	0.017073	0.018623	0.026298	0.02142
2900069G24Rik	0	0	0	0	0	0	0	0	0	0	0	0	0	0	0	0	0	0	0	0	0	0	0	0	0	0	0	0.015381	0	0	0	0	0	0	0	0
2900072N19Rik	0	0	0	0.026914	0	0	0	0	0	0	0	0	0	0	0	0	0	0	0	0	0	0.059273	0	0	0	0	0	0.106909	0	0	0	0	0	0	0	0
2900076A07Rik	19.8788	20.1731	16.2092	17.8838	11.647	12.3248	11.2347	8.61751	11.1171	10.5176	10.9669	11.4505	19.7987	19.5451	14.6131	17.5034	9.28841	9.77764	9.63867	7.27602	11.0095	10.6275	13.3655	8.34194	16.648	18.9803	13.6181	19.4949	10.2727	14.4552	8.24551	7.78419	11.7278	9.9601	11.8309	10.2676
2900076G11Rik	0.828862	0.218443	0.046312	0	0.094377	0	0	0	0	0.080825	0	0.078788	0	0.279156	0	0.153822	0	0.090839	0.151229	0.041246	0.137529	0.082685	0.045003	0	0.285688	0.302549	0.254115	0.361902	0.051735	0.161504	0.042047	0.076142	0.16354	0	0.097796	0
2900078I11Rik	2.48062	1.48796	1.44372	0.90184	0.859689	0.803272	0.797079	0.746811	0.804083	0.776803	0.895368	0.695851	1.88087	1.89134	1.31759	1.05917	0.96491	1.07264	1.26186	0.996247	0.748052	0.945493	0.740366	0.558535	1.57497	1.77042	1.48247	1.6951	0.79024	0.686719	0.67242	0.696594	0.848425	0.414073	0.85084	0.546314
2900079G21Rik	0	0	0	0	0	0	0	0	0	0	0	0	0	0	0	0	0	0	0	0	0	0	0	0	0.014506	0	0	0	0.020151	0	0	0	0	0	0	0
2900089D17Rik	6.26639	4.12595	2.72585	2.32354	1.8124	1.16983	1.31293	1.57876	2.68107	1.02701	2.12203	1.22818	7.33574	3.79084	2.55708	2.53612	1.9567	1.36789	1.24128	1.74014	1.38984	1.05289	1.988	0.998313	6.83904	3.0362	2.731	2.10472	2.26553	1.71025	1.42577	1.10999	1.41865	1.25507	1.79756	0.578709
2900092C05Rik	0	0	0	0	0	0	0	0	0	0	0	0	0	0	0	0	0	0	0	0	0	0	0	0	0	0	0	0	0	0	0	0	0	0	0	0
2900092N22Rik	0.038063	0.016232	0	0	0	0.031811	0	0.01233	0	0	0	0	0	0	0	0	0	0	0.013799	0.017779	0	0.069761	0.01643	0	0.014473	0.022441	0	0.037477	0	0.018717	0.016181	0	0	0.012873	0.012508	0
2900092O11Rik	0	0	0	0	0.028244	0	0	0	0.027251	0	0	0.070001	0.039096	0	0	0	0	0	0.0236	0.023288	0	0	0.027798	0	0	0	0	0	0.061712	0	0	0	0	0.020723	0	0
2900093K20Rik	8.0791	5.70843	3.46203	2.9121	1.78512	2.27584	1.84733	1.46662	3.63506	1.43462	3.37792	1.79123	7.09058	4.99049	3.01614	1.70107	1.98997	1.74167	1.75436	1.16279	3.10633	1.32802	3.21985	1.57622	7.54556	6.50459	2.64764	1.88016	1.84685	1.85868	1.79235	1.5231	4.04343	2.3905	2.97365	2.11906
2900097C17Rik	58.4353	57.533	97.6294	102.551	62.5394	74.4366	60.0344	67.023	49.7293	56.5317	46.96	47.8506	60.1981	54.1383	101.985	103.215	63.8105	71.2728	58.3986	59.3161	49.0084	54.0026	50.0946	44.9228	51.0348	58.13	90.042	99.8479	61.6317	82.3557	54.023	64.2137	47.3115	53.2836	42.8327	49.3089
3000002C10Rik	0.908242	1.0124	2.32665	2.18099	1.67031	1.66333	1.67334	1.46181	1.5411	1.07954	1.5311	1.59321	1.11214	0.90127	2.1052	2.12095	1.4359	1.43941	1.46619	1.52605	1.39394	1.24995	1.74148	1.39072	0.721897	0.802402	1.9994	2.06889	1.77134	1.54053	1.54449	1.36226	1.36319	1.26235	1.51282	1.31153
3010001F23Rik	0.140548	0.091846	0.072278	0.03912	0.050501	0	0	0.018453	0.047017	0.020328	0.114668	0.020425	0.169326	0.09781	0	0.042202	0	0	0.062895	0.040874	0.046021	0.076389	0.125796	0.020261	0.087239	0.197363	0.066155	0.05291	0.026949	0	0.020726	0.019948	0.026621	0.054696	0.070204	0
3010003L21Rik	3.26034	3.10886	2.9335	3.05691	2.52499	3.31139	2.41049	2.64932	1.47885	2.26581	1.33726	1.53506	2.86338	3.28752	2.17639	2.87027	1.85648	2.58263	1.73237	2.56725	1.25603	1.93827	1.06083	1.48287	3.16968	2.99956	1.90941	2.81885	2.14045	2.40163	1.95358	2.41494	1.34259	1.66263	1.32419	1.44882
3100002H09Rik	0	0	0	0	0	0	0	0	0	0	0	0	0	0	0	0	0	0	0	0	0	0	0	0	0	0	0	0	0	0	0	0	0	0	0	0
3100003L05Rik	0	0	0	0	0	0	0	0	0	0	0	0	0	0	0	0	0	0	0	0	0	0	0	0	0	0	0	0	0	0	0	0	0	0	0	0
3110001I22Rik	4.856	5.01118	2.74564	3.0207	2.24161	2.45394	2.3596	2.32469	2.30941	1.81797	2.31388	2.25064	4.87005	6.07432	3.21318	2.84447	1.92619	2.0786	2.62669	2.21828	1.96821	2.2299	1.94963	1.602	4.64924	6.02211	2.55723	2.94434	2.86337	2.08723	2.52974	2.0253	2.43568	2.09423	2.14905	2.31887
3110002H16Rik	23.7972	23.0594	15.2925	12.5413	11.8977	12.63	15.4083	11.59	16.3439	13.4922	14.626	13.1267	21.5953	22.906	15.7005	12.6839	14.0556	11.5601	12.4435	12.6749	13.9888	13.8401	16.1028	11.8222	22.9033	23.4246	13.145	13.6765	13.3876	13.0013	12.2416	12.2231	17.4617	13.901	14.7267	12.8584
3110004A20Rik	0	0	0	0	0	0	0	0	0	0	0	0	0	0	0	0	0	0	0	0	0	0	0	0	0	0	0	0	0	0	0	0	0	0	0	0
3110006O06Rik	0.059812	0.040403	0.03982	0.058158	0.030848	0.00822	0.037136	0.019435	0.029844	0.022452	0.028305	0.01849	0.068026	0.010764	0.02754	0.021227	0.018723	0.030244	0.054083	0.018835	0.046238	0.042012	0.008752	0.021335	0.037791	0.040463	0.02392	0.028986	0.004882	0.031118	0.019367	0.014128	0.039425	0.029396	0.024673	0.010515
3110009E18Rik	6.60159	6.8957	6.20871	6.62394	5.17801	3.56512	5.04681	3.33252	3.66088	3.22154	3.12596	3.49699	5.62804	4.33324	7.53409	5.65659	4.23336	4.20264	4.84794	3.91491	3.47094	3.41663	3.44992	2.9017	4.11271	6.38221	5.42674	7.39335	4.08033	5.33979	4.62933	4.91542	3.2053	4.51161	3.74646	2.86793
3110009F21Rik	0	0	0	0	0.012817	0	0	0	0	0	0	0	0	0	0	0.010146	0	0	0	0.011273	0	0	0	0	0	0	0	0	0	0	0	0	0	0.009335	0	0
3110009M11Rik	0.025411	0.02128	0	0.072044	0	0	0.018462	0	0	0	0	0.01899	0.093885	0	0	0	0	0	0	0	0	0	0	0.018238	0.019274	0.029061	0	0	0.023941	0	0	0	0	0	0	0
3110015C05Rik	0.585956	0.439828	0.173988	0.13495	0.164324	0.15161	0.193775	0.126223	0.143281	0.200278	0.185259	0.128925	0.463328	0.389716	0.232626	0.2382	0.260719	0.243099	0.146582	0.13599	0.158089	0.115181	0.108996	0.090279	0.212183	0.419392	0.432929	0.25459	0.216687	0.100499	0.154394	0.11124	0.054677	0.12702	0.198941	0.208959
3110018I06Rik	0	0	0	0	0	0	0.053281	0.047632	0	0	0	0	0	0	0	0.017411	0	0	0	0	0	0	0	0	0	0	0	0	0.023768	0	0	0	0	0	0.015391	0
3110021N24Rik	0.021143	0.008771	0	0	0	0	0.016937	0.007337	0.019694	0.008591	0	0.008165	0	0.012815	0	0	0	0	0.024743	0.00875	0	0	0	0	0.008527	0.016423	0	0.034386	0	0.037996	0	0	0.012177	0.007396	0	0
3110031N09Rik	0.426731	0.374677	0.402962	0.645367	0.135162	0.23609	0.515045	0.621848	0.157243	0.198698	0.586892	0.209678	0.808724	0.788817	0.66514	0.72678	0.498279	0.605081	0.151947	0.121097	0.687709	0	0.680518	0	1.17341	0.675946	0.940379	0.657021	0.185277	0.650315	0.338457	0.306793	0.251503	0.35914	0.173081	0.377172
3110035E14Rik	0	0	0	0	0	0	0	0	0	0	0	0	0	0	0	0	0	0	0	0	0	0	0.005567	0	0	0	0	0	0	0	0	0	0	0	0	0
3110039M20Rik	0	0	0	0	0	0	0	0	0	0	0	0	0	0	0	0	0	0	0	0	0	0	0	0	0	0	0	0	0	0	0	0	0	0	0	0
3110040M04Rik	0.05125	0	0.015533	0	0	0	0.023366	0	0	0	0.008631	0	0	0	0	0	0	0	0.029874	0.012575	3e-06	0	0	0	0.027563	0	0.021464	0	0	0	2e-06	0	0	0	0	0.064862
3110040N11Rik	17.1718	16.1085	23.4846	23.4584	16.5367	17.2115	19.9371	17.0649	14.4921	16.9722	15.0615	13.0403	17.5721	15.8099	27.6677	24.6625	20.7722	20.0674	18.3261	14.213	14.6265	12.471	15.6077	11.449	16.3769	17.1143	19.8604	24.4676	17.6266	21.3669	16.8003	18.0246	15.1308	14.7877	14.4484	14.9987
3110043J17Rik	0	0	0	0	0	0	0	0	0	0	0	0	0	0	0	0	0	0	0	0	0	0	0	0	0	0	0	0	0	0	0	0	0	0	0	0
3110043O21Rik	6.54379	6.00538	4.69071	7.47046	3.61653	5.61489	3.63718	3.53648	3.08763	3.1978	2.67254	2.8163	5.17349	7.09723	6.07416	8.97664	3.6724	4.71201	3.64484	4.92771	2.5967	2.53239	2.93443	2.15234	5.74859	7.41517	5.39587	11.1472	3.67018	5.53465	3.19302	4.24935	3.17042	2.84173	2.64096	2.97785
3110045C21Rik	0.233549	0.176893	0.570475	0.428396	0.418031	0.452772	0.710582	0.567422	0.422352	0.685019	0.578034	0.429147	0.226627	0.180335	0.816205	0.649082	0.678776	0.449776	0.541016	0.546975	0.391686	0.567693	0.352265	0.472063	0.162423	0.147304	0.535403	0.409578	0.590152	0.407398	0.779362	0.705192	0.396474	0.475361	0.347612	0.506725
3110053B16Rik	1.03918	0.567919	0.289827	0.498365	0.431615	0.424066	0.56698	0.574179	0.385675	0.229491	0.292215	0.360757	0.671623	0.578086	0.527048	0.574581	0.449521	0.279951	0.345109	0.357948	0.211596	0.359047	0.508829	0.243502	0.542386	0.661044	0.381151	0.59426	0.310803	0.488065	0.437275	0.455194	0.297805	0.440269	0.228686	0.4632
3110056K07Rik	18.9574	17.1028	13.1635	12.1663	7.55542	8.27721	8.80419	7.22203	10.0034	7.4291	9.80825	8.18297	16.9409	19.1531	13.2665	11.7699	7.73821	7.55434	8.215	5.67991	8.82503	8.13077	9.95656	6.19692	17.0714	18.7142	11.0281	12.5709	8.37496	10.0023	7.26381	5.77493	9.84889	7.55377	9.7469	6.87854
3110062G12Rik	1.70599	1.28703	0.530335	0.700358	0.356252	0.267731	0.366949	0.385194	0.358822	0.425445	0.497678	0.466739	0.949043	1.23073	0.452713	0.51449	0.355341	0.492145	0.224408	0.773532	0.555287	0.595085	0.548172	0.370676	0.717982	1.88817	0.423677	0.842505	0.557467	0.282925	0.417806	0.35278	0.369821	0.181907	0.721178	0.245544
3110062M04Rik	4.72566	3.61703	6.28427	4.82095	4.57044	3.94157	4.69432	3.41326	4.22594	3.70905	3.53958	3.35927	4.07738	3.30458	5.76208	5.44879	4.62213	4.04779	4.19899	3.38065	3.64751	3.62228	3.5953	3.2655	3.37653	3.59588	5.53099	4.96906	4.7922	4.44986	3.89699	3.6923	4.28998	3.90377	3.59826	3.37142
3110067C02Rik	0.128777	0.116011	0.282806	0.276822	0.176632	0.273793	0.16068	0.108585	0.186736	0.155502	0.234246	0.111564	0.074049	0.157753	0.224822	0.315439	0.138879	0.184442	0.223488	0.193479	0.310313	0.144208	0.217511	0.128163	0.060074	0.160591	0.189109	0.276428	0.272934	0.200128	0.247165	0.231407	0.246947	0.209152	0.200234	0.194678
3110070M22Rik	0.606844	0.768226	0.984627	0.721453	0.479737	0.584351	0.688854	0.44167	0.341133	0.308169	0.383585	0.330378	0.733487	0.556063	0.802628	0.82319	0.60007	0.412484	0.432065	0.488906	0.386651	0.27087	0.467267	0.330335	0.865377	0.829544	0.98237	0.719075	0.779288	0.874398	0.518305	0.62313	0.410009	0.47491	0.492005	0.572398
3110079O15Rik	0	0	0.04666	0	0	0	0	0	0	0	0	0	0	0	0	0	0	0	0	0	0	0	0	0	0	0.058381	0	0	0	0	0	0	0	0	0	0
3110080E11Rik	0	0	0	0	0	0	0	0	0	0	0	0	0	0	0	0	0	0	0	0	0	0	0	0	0	0	0	0	0	0	0	0	0	0	0	0
3110080O07Rik	0.873659	0.497919	0.089855	0	0.074097	0.016742	0.045297	0.027275	0.035118	0.015484	0.058348	0.015565	0.482113	0.327068	0.057841	0.044475	0.058063	0.017577	0.031182	0.063433	0.035007	0.014354	0	0	0.53514	0.575458	0.024745	0.079308	0.059735	0.084399	0.031966	0.014959	0.019502	0.041673	0.039634	0
3110082I17Rik	2.33456	2.31735	7.49644	9.44274	6.52354	7.9237	5.75924	7.33795	2.22634	3.85692	2.56177	3.16525	1.89013	2.14128	8.17144	10.2216	6.4872	8.59699	5.35779	8.27343	2.17463	3.75546	2.37941	2.77484	1.64404	2.28925	7.55321	9.56574	6.88238	8.901	5.48124	7.43623	2.16288	3.7525	2.59238	3.37277
3110082J24Rik	0	0	0	0	0	0	0	0.017728	0	0	0	0	0	0	0	0	0	0	0	0.019159	0	0	0	0	0	0	0.128959	0	0	0	0	0	0	0	0	0
3110083C13Rik	0.596644	0.39247	0.896854	1.13415	0.503263	0.519825	0.655851	0.507957	0.540527	0.530387	0.628241	0.499294	0.492191	0.39344	0.773675	0.798653	0.508858	0.216649	0.62653	0.366653	0.665538	0.456493	0.62257	0.364533	0.632396	0.398373	0.639069	0.774259	0.687763	0.546745	0.578169	0.390154	0.733135	0.589082	0.497878	0.471038
3110099E03Rik	0.178213	0.078672	0.210769	0.079423	0.111129	0.065993	0.072041	0.052644	0.054744	0.093867	0.099694	0.058611	0.060266	0.134887	0.057822	0.137278	0.164966	0.08223	0.08381	0.058753	0.107309	0.024636	0.055252	0.044968	0.085463	0.130949	0.075529	0.204898	0.062707	0.133032	0.036128	0.079434	0.140662	0.063399	0.049173	0.047789
3200001D21Rik	0.483433	0.408982	0.438932	0.270774	0.27327	0.272389	0.277605	0.153931	0.161204	0.127662	0.218575	0.171511	0.40582	0.549646	0.301105	0.38349	0.236355	0.148248	0.204292	0.16409	0.252767	0.19329	0.266172	0.172519	0.312899	0.499437	0.177783	0.442549	0.248713	0.169065	0.216438	0.228965	0.248254	0.124148	0.211588	0.180124
3222401L13Rik	0.120978	0.120145	0.081015	0.095256	0.090213	0.058736	0.038066	0.046066	0.074242	0.053923	0.062274	0.042429	0.160038	0.143097	0.072492	0.089362	0.067017	0.020046	0.058458	0.059792	0.047085	0.053534	0.053178	0.025904	0.095186	0.140116	0.075683	0.084441	0.063424	0.052259	0.051262	0.067038	0.044921	0.03433	0.051154	0.04066
3300002A11Rik	1.83888	1.1147	1.38428	1.32463	1.22169	0.951901	1.16481	0.453408	0.612363	0.479268	0.676948	0.979775	1.15929	1.63461	1.35415	1.46612	0.567378	0.624185	0.683286	0.569703	0.710985	0.738082	0.60861	0.37412	1.42422	1.97392	1.15296	2.30468	0.373019	1.16164	0.454198	0.51235	0.440827	0.304506	0.832221	0.821869
3300002I08Rik	3.3318	3.11754	6.22251	5.62009	4.64531	3.5414	4.93124	4.03854	4.37314	4.22372	4.22272	4.07723	2.7397	2.96749	5.81337	5.37457	4.46233	4.60789	4.05973	3.88006	3.75267	3.69089	5.10272	3.42776	2.47667	4.08775	5.0237	6.41014	5.17662	4.62014	4.92491	3.46668	4.54657	3.7547	3.58025	3.41555
3300002P13Rik	0.046287	0.038338	0.08212	0.103214	0	0.09732	0.017402	0.211791	0.020445	0.105585	0.081558	0.136671	0	0	0.021948	0.168831	0.067649	0	0.100817	0.06604	0.037954	0.074777	0.04062	0.016295	0	0	0.085142	0.113902	0.023382	0.098528	0.017813	0.081514	0.12256	0.030157	0.042369	0.045707
3300005D01Rik	6.26435	5.34936	3.69324	3.96781	4.18339	3.34967	5.06305	2.94037	4.4239	3.39509	5.17058	3.5617	7.34808	5.39185	3.53312	6.41635	3.88752	3.55028	3.84694	3.56523	3.14146	3.7031	5.2247	3.21267	7.44969	6.0991	3.5074	5.78228	3.53473	5.09271	4.95424	3.79975	4.75309	3.12049	5.32616	2.79479
3425401B19Rik	0.471081	0.457814	0.014207	0.013563	0.011941	0.202395	0.130437	0.014302	0.032167	0.012042	0.129523	0.018125	0.596165	0.470502	0.149151	0.02549	0.03101	0.023019	0.114132	0.019401	0.017605	0.015308	0.069015	0.013516	0.4753	0.461697	0.019639	0.018223	0.018913	0.083534	0.012196	0.019236	0.018634	0.051233	0.024016	0.002797
3632451O06Rik	0.882476	0.367681	0.108504	0.435697	0.156438	0.33349	0.199125	0.283499	0.23064	0.286211	0.17676	0.373235	0.373383	0.442329	0.361961	0.347269	0.20916	0.157565	0.169305	0.247197	0.569275	0.15897	0.271106	0.099916	0.245919	0.416451	0.187216	0.356582	0.392874	0.157941	0.32985	0.089224	0.350352	0.199314	0.402287	0.327396
3632454L22Rik	2.94906	1.19321	0.928119	0.560638	0.460081	0.495815	0.660737	0.420462	0.890582	0.480733	0.682904	0.54568	2.00861	1.31422	0.948833	0.643604	0.679689	0.385123	0.69454	0.321716	0.838976	0.393378	0.693936	0.382099	1.58776	1.56027	0.807677	0.772102	0.509268	0.365211	0.474883	0.349454	0.606852	0.465324	0.729154	0.285615
3732407C23Rik	0	0	0	0	0	0	0	0	0	0	0	0	0	0	0	0.004159	0	0	0	0	0	0	0	0	0	0	0	0	0	0	0	0	0	0	0	0
3830403N18Rik	0.64873	1.12407	0.940168	1.84379	1.04178	2.05138	0.917809	2.02852	0.715309	1.71204	0.518308	1.94124	0.872058	0.614701	1.09968	0.454365	0.87	0.444475	0.820739	0.489728	0.785317	0.352152	0.691072	0.421888	0.365571	0.601505	0.542676	0.423265	0.51997	0.55152	0.483195	0.696652	0.449764	0.636704	0.585356	0.686378
3830406C13Rik	12.9006	9.54275	16.7537	15.2658	12.5145	13.0145	13.5993	11.2616	14.342	11.4789	11.917	10.3437	9.88457	8.46423	18.0236	16.3155	13.9413	13.502	12.6655	10.9326	12.2641	10.4776	13.0087	8.54518	9.69272	10.3513	15.2335	17.3632	15.0965	14.0527	13.541	11.1791	14.2649	11.777	12.7325	9.7066
3830408C21Rik	0.7955	0.530191	1.07693	0.858179	0.923777	0.958043	0.972234	0.717425	0.923763	0.570333	0.867725	0.76728	0.681838	0.907537	1.03517	1.25216	0.818124	0.806597	0.539232	0.566627	0.883323	0.662312	0.938033	0.772824	0.718733	0.682101	1.06229	1.04604	0.912556	0.837358	0.808691	0.588348	0.731196	0.712532	0.639365	0.779309
3830417A13Rik	0	0	0	0	0	0	0	0	0	0	0	0	0	0	0	0	0	0	0	0	0	0	0	0	0	0	0	0	0	0	0	0	0	0	0	0
3830422I06Rik	0	0	0	0	0	0	0	0	0	0	0	0	0	0	0	0	0	0	0	0	0	0	0	0	0	0	0	0	0	0	0	0	0	0	0	0
3830432H09Rik	0.264373	0.302805	0.219829	0.183078	0.174609	0.155948	0.228285	0.161835	0.240635	0.110829	0.213865	0.123432	0.374871	0.182288	0.188081	0.168541	0.228291	0.211894	0.180452	0.186661	0.193283	0.112307	0.133239	0.191166	0.347011	0.263863	0.196788	0.242095	0.187485	0.120057	0.182423	0.146664	0.18085	0.162986	0.23903	0.139157
3930402G23Rik	0.01782	0.034701	0.035406	0.037968	0.016036	0.004905	0.052501	0.031513	0.02595	0.031623	0.029805	0.031369	0.029862	0.031939	0.022706	0.017414	0.011544	0.015486	0.035854	0.004329	0.029681	0.031071	0.010854	0.037651	0.009363	0.021312	0.014648	0.023318	0.024006	0.038215	0.013769	0.025631	0.012082	0.023816	0.030316	0.036819
4430402I18Rik	0.304652	0.163979	0.433664	0.323561	0.139111	0.250435	0.162443	0.203351	0.238369	0.098008	0.199924	0.181331	0.283812	0.337687	0.204245	0.326945	0.218567	0.218378	0.138503	0.083309	0.273065	0.077136	0.446288	0.119133	0.142214	0.174128	0.135853	0.373261	0.18605	0.214631	0.274366	0.12079	0.128114	0.177204	0.191967	0.068057
4631405J19Rik	1.75586	1.24974	0.955281	0.911648	0.61887	0.613843	0.715466	0.641371	0.480601	0.591685	0.675172	0.589381	1.05269	1.28415	0.762893	0.902481	0.669208	0.410589	0.668872	0.575786	0.67584	0.551873	0.601709	0.318376	1.10461	1.77845	0.76	1.09231	0.645226	0.53669	0.429672	0.431581	0.671052	0.433341	0.441122	0.437245
4631405K08Rik	0	0	0	0	0	0	0	0	0	0	0	0	0	0	0	0	0	0	0	0	0	0	0	0	0	0	0	0	0	0	0	0	0	0	0	0
4631422I05Rik	0.517741	0.454272	0.273606	0.271698	0.295126	0.238081	0.284836	0.16492	0.319199	0.245426	0.136289	0.189784	0.537874	0.576611	0.266427	0.173359	0.175012	0.143295	0.231226	0.245407	0.193187	0.256844	0.222862	0.177321	0.32681	0.440743	0.219729	0.307184	0.214757	0.336354	0.280828	0.174541	0.222296	0.234057	0.285943	0.239615
4632404H12Rik	8.22045	6.16518	8.57391	8.21667	4.96917	5.01285	5.12597	3.35825	4.65366	3.52642	4.94041	3.66375	7.7347	6.45226	7.42406	8.15077	4.4761	4.33746	3.88806	3.35391	4.5144	3.66949	5.40589	3.34765	7.27443	6.49644	6.53803	7.90229	5.14651	5.42513	4.07035	3.27735	4.50907	3.30501	5.3757	3.3251
4632404M16Rik	0	0	0	0	0	0	0	0	0	0	0	0	0	0	0	0	0	0	0	0	0	0	0	0	0	0	0	0	0	0	0	0	0	0	0	0
4632411P08Rik	0.271308	0.297565	0.27217	0.317939	0.168202	0.204422	0.232161	0.249373	0.259407	0.212776	0.183046	0.239035	0.303051	0.298204	0.260895	0.360947	0.251611	0.27503	0.159949	0.229316	0.184275	0.206456	0.209081	0.159135	0.31318	0.336129	0.300344	0.361715	0.188989	0.322088	0.189314	0.234679	0.12401	0.264666	0.232107	0.128966
4632415L05Rik	4.527	4.13616	4.97256	4.90698	3.70569	4.03653	3.50356	3.44297	3.12006	2.88316	3.16709	3.36543	4.17504	4.11185	4.61532	5.49229	4.2062	3.6075	3.32166	3.46794	3.38032	2.86045	3.35042	2.90702	4.10301	4.093	4.42677	4.6819	3.86567	4.24069	3.62574	3.29243	3.17209	3.03575	2.9049	2.92715
4632418H02Rik	1.33128	0.764425	0.596473	0.621228	0.39311	0.431951	0.523285	0.256482	0.3936	0.369486	0.388506	0.250994	0.840986	1.11973	0.573465	0.481479	0.413668	0.404717	0.325971	0.218077	0.469551	0.442757	0.4019	0.24677	0.896316	1.22374	0.447315	0.797887	0.34838	0.450484	0.450908	0.305985	0.412528	0.329081	0.454438	0.319061
4632427E13Rik	18.9129	14.7788	13.8578	12.0696	9.68745	9.14165	10.0084	7.09772	9.76044	6.78113	9.12748	7.82965	14.8711	15	12.1536	12.9564	8.26419	7.83203	8.26509	6.90745	7.38487	7.81521	9.00654	5.72459	14.6821	16.2593	12.1931	14.441	9.6144	8.91078	8.08382	5.88953	8.55322	6.57947	8.5592	6.28395
4632428C04Rik	1.2487	1.16872	0.45828	0.232626	0.412021	0.179755	0.549066	0.1837	0.851146	0.429969	0.555005	0.357773	1.09157	1.1098	0.488129	0.224128	0.441119	0.228568	0.400809	0.104128	0.749152	0.396137	0.546165	0.290698	1.11267	1.37897	0.465422	0.364265	0.441913	0.22109	0.447477	0.23965	0.673153	0.397147	0.499467	0.182149
4632432E15Rik	0.470006	0.331383	0.17664	0.19082	0.079032	0.126308	0.109175	0.124877	0.105194	0.112166	0.079863	0.09729	0.461882	0.302685	0.101836	0.214401	0.073922	0.093478	0.130467	0.142213	0.16812	0.043877	0.123521	0.050129	0.288465	0.428815	0.097045	0.209575	0.114927	0.138688	0.06402	0.088498	0.059267	0.133986	0.154155	0.151599
4633401B06Rik	1.22049	0.618756	0.885653	0.844427	0.473335	0.797152	0.546233	0.548005	0.534334	0.870259	0.576922	0.484388	0.54544	0.618136	0.731283	0.760844	0.451289	0.564327	0.321037	0.505332	0.57148	0.392458	0.551648	0.312848	0.567067	0.820965	0.533503	0.68504	0.527768	0.685621	0.622313	0.401441	0.607515	0.358525	0.453748	0.234623
4731419I09Rik	0.04922	0.02037	0.072575	0.036436	0.117828	0.035655	0.133655	0.04964	0.119278	0.063024	0.08376	0.055375	0.007825	0.032931	0.078524	0.05	0.030646	0.074982	0.075799	0.081551	0.108258	0.118704	0.085552	0.09912	0.048539	0.073772	0.045413	0.100168	0.063527	0.09705	0.0898	0.066517	0.081411	0.07846	0.066935	0.051364
4732414G09Rik	0.006879	0.052161	0	0.009964	0.012426	0	0.010287	0.00464	0.011902	0.005241	0.014706	0.010454	0.008555	0.014717	0.06244	0.067333	0	0.029845	0.005281	0.046237	0.005765	0	0	0.010064	0.005351	0.024573	0.008419	0.006688	0.064947	0	0.016027	0.005039	0.098651	0.043017	0.004417	0.014373
4732416N19Rik	3.57405	2.80175	2.08427	2.44552	1.80922	1.71666	2.01049	1.4002	1.94815	1.35099	1.91439	1.76827	3.27958	2.93315	2.18594	2.58297	1.67648	1.32831	1.57823	1.18944	2.04398	1.70961	2.08726	1.25849	2.64713	2.83522	2.26195	2.83907	1.8958	1.79044	1.83351	1.3957	1.94245	1.50525	1.98794	1.33208
4732419C18Rik	0.468483	0.385297	0.270757	0.24854	0.201726	0.243964	0.291704	0.227508	0.2857	0.273632	0.285385	0.226884	0.428385	0.4681	0.302209	0.294946	0.217213	0.260264	0.278257	0.275111	0.228515	0.259361	0.261889	0.180868	0.35375	0.390986	0.265475	0.384001	0.22947	0.235042	0.197288	0.253913	0.314932	0.239969	0.275015	0.172174
4732440D04Rik	5.07165	5.4631	2.7905	2.79717	1.79456	1.15786	1.47801	1.40195	2.25987	1.21743	1.99971	2.22051	6.19522	5.30198	2.65328	2.24879	1.45336	1.298	1.18369	1.11606	1.44215	1.43208	1.87978	1.58472	4.29819	5.35991	2.45608	2.57283	2.09054	2.41485	1.63628	1.28361	1.81318	1.95492	1.7624	1.3611
4732463B04Rik	0.093716	0.086128	0.129396	0.113161	0.091977	0.072522	0.076475	0.061918	0.082793	0.061329	0.031587	0.066217	0.148016	0.09436	0.117192	0.148662	0.084132	0.063436	0.081224	0.061201	0.048801	0.050172	0.013126	0.047649	0.045334	0.052013	0.107245	0.108182	0.065481	0.038829	0.092182	0.068275	0.066312	0.053566	0.055471	0.015181
4732465J04Rik	2.18014	1.61591	0.891126	0.611251	0.593982	0.403559	0.593872	0.495273	0.733377	0.6526	0.683502	0.64643	1.5928	1.6199	0.881274	0.58063	0.592675	0.458488	0.629497	0.486871	0.7922	0.662283	0.621593	0.564359	1.54047	2.13335	0.590369	0.8884	0.540481	0.358089	0.723038	0.503611	0.695992	0.478906	0.646612	0.487012
4732471J01Rik	2.00939	1.96428	2.02802	1.63245	1.72779	1.3121	1.65275	1.28419	1.13405	1.0552	1.38917	1.15787	2.14126	1.64027	1.69317	1.84259	1.56376	1.48402	1.49697	1.13389	1.15025	0.770195	1.62794	1.18097	1.57281	2.2423	1.62879	1.89926	1.18801	0.900295	0.935931	0.825713	0.821258	1.19637	1.34807	1.46917
4732487G21Rik	2.4128	1.49661	1.33037	1.42863	1.06987	0.840372	0.757226	0.770828	0.70842	0.498747	0.750099	0.5222	1.92235	1.54753	1.18229	1.46445	0.678391	0.668149	0.699821	0.550893	0.682349	0.494186	0.66437	0.559484	1.64603	1.97074	0.980683	1.50973	0.865739	0.937055	0.706233	0.498266	0.664649	0.395214	0.753179	0.345793
4732490B19Rik	0.02752	0.0077	0.024502	0	0	0	0.020584	0	0.008019	0.007008	0	0	0.046229	0.009876	0.008752	0.006731	0	0.008004	0	0.006739	0	0	0	0	0.05056	0.021873	0.011315	0.00906	0	0.009808	0	0	0	0.006118	0.011603	0
4732491K20Rik	0.200651	0.162505	0.238435	0.133248	0.178723	0.243767	0.230155	0.153011	0.222179	0.170888	0.161134	0.150669	0.140802	0.215059	0.259633	0.292495	0.259715	0.210953	0.186641	0.176262	0.226065	0.13979	0.242166	0.153778	0.136229	0.125882	0.168364	0.245039	0.286524	0.224827	0.174311	0.201506	0.139073	0.133567	0.23696	0.160875
4732496C06Rik	2.34028	1.73463	0.38449	0.394148	0.345067	0.4132	0.420338	0.328637	0.308097	0.567814	0.261322	0.370886	1.67293	1.59678	0.453399	0.359734	0.472899	0.369899	0.442496	0.333429	0.39926	0.5447	0.418562	0.325298	1.56586	1.933	0.430834	0.346732	0.33914	0.394057	0.286172	0.326555	0.511041	0.472943	0.298243	0.362366
4831440D22Rik	0.349131	0.190663	0.138755	0.158425	0.068108	0.123802	0.161679	0.135784	0.108403	0.114438	0.109174	0.14555	0.158301	0.232921	0.14112	0.292626	0.221604	0.121929	0.122388	0.147458	0.109013	0.094603	0.088322	0.079204	0.186371	0.463338	0.222069	0.301896	0.072474	0.155714	0.106338	0.125992	0.073386	0.107706	0.073883	0.096478
4831440E17Rik	1.32038	0.684009	0.702207	0.364377	0.596278	0.392732	0.371783	0.252838	0.767427	0.193097	0.629688	0.302399	0.721187	0.778878	0.807482	0.532654	0.361079	0.287083	0.22399	0.170571	0.537676	0.347131	0.484616	0.415921	1.21024	0.491448	0.665757	0.245647	0.391118	0.388047	0.326537	0.310873	0.520843	0.469596	0.799701	0.375911
4833403J16Rik	10.4078	9.03782	9.24821	8.79066	7.94299	5.83793	7.5661	4.74937	7.29065	5.46843	5.82145	5.58662	9.28456	9.33686	8.07345	9.08734	7.19445	5.90651	7.54045	5.03745	7.17925	5.89197	6.07165	4.73138	9.31973	8.98177	8.05661	10.5185	7.35083	7.71452	6.11889	5.12514	7.62198	6.33145	6.0275	5.21712
4833404L02Rik	0.05449	0.27317	0.048594	0.140888	0.145768	0.159668	0.1644	0.127424	0.190629	0.145271	0.117048	0.143989	0.100407	0.117351	0.077967	0.060626	0.187053	0.141718	0.204297	0.220628	0.158888	0.245879	0.123434	0.079518	0	0.095965	0.1343	0.053685	0.164576	0.231812	0.189036	0.216086	0.225835	0.073186	0.06966	0.139689
4833405L11Rik	0.018457	0.007715	0	0	0.008187	0	0.006916	0.006076	0	0.020835	0.013079	0.006878	0	0	0	0.006714	0	0.015834	0.013622	0	0.007723	0.013662	0	0.006605	0	0.032393	0	0.026918	0	0	0.007085	0.013169	0.009242	0	0	0
4833407H14Rik	37.6432	24.5549	10.531	4.13515	8.0269	2.63287	8.27398	3.05367	8.69892	4.47306	5.85202	6.20652	33.2525	26.0664	9.97257	3.66734	7.31321	2.14883	7.74403	2.5888	7.89804	5.36142	5.79261	5.49594	29.1826	28.3702	9.1259	4.98001	6.91963	3.24579	6.10744	2.41865	7.83741	4.02279	5.67304	4.49944
4833411C07Rik	0.029973	0	0.053286	0.02906	0.040143	0.046911	0.084908	0.052699	0.113203	0.021475	0.081286	0.076122	0.052564	0.016066	0.012584	0.040581	0.058842	0.013002	0.064933	0.031735	0.088833	0.043512	0.103076	0.041749	0.010328	0.053238	0.073753	0.044064	0.099512	0	0.076404	0.032453	0.126044	0.036957	0.070618	0.054604
4833412C05Rik	0.026618	0	0	0.01963	0	0	0.020195	0.017785	0.140592	0.02037	0.05613	0	0.032802	0	0	0.039161	0	0	0.039526	0.019562	0.021815	0.042104	0.04716	0.019055	0	0	0	0.023139	0.027212	0.028516	0.08182	0.019143	0	0.035275	0.016382	0.053054
4833412K13Rik	3.44694	1.92309	2.26695	1.35044	1.49849	1.79009	1.65615	1.5358	1.34686	1.28394	1.40361	1.23834	2.78541	2.56981	1.82146	1.76153	1.16512	1.63922	1.74294	1.77757	1.09964	1.66304	1.23879	0.750003	1.94058	2.80612	1.64537	3.42269	1.68383	1.2812	1.35472	1.17055	1.41545	1.03091	1.10553	0.874338
4833413E03Rik	0.135081	0.132684	0	0.013214	0.029673	0.079241	0.095648	0.140131	0.060566	0.041165	0.089597	0.09814	0.044813	0.019192	0.100154	0.053186	0.13529	0.062623	0.067311	0.052901	0.217524	0.156574	0.078704	0.064844	0.026249	0.021199	0.084851	0.032292	0.147702	0.076752	0.041525	0.036797	0.056392	0.15209	0.101724	0.054701
4833413G10Rik	2.75907	1.71026	1.07917	0.793424	0.690557	0.75022	0.863136	0.608637	0.804526	0.676345	0.855403	0.600339	2.24723	1.84229	1.05355	1.04122	0.905377	0.52859	0.893613	0.602328	0.855045	0.709129	0.864433	0.578104	1.99014	1.89033	0.840772	0.906087	0.852656	0.63074	0.713619	0.584753	0.712198	0.667455	0.750369	0.600496
4833417C18Rik	3.20883	2.06825	2.2811	2.82904	1.26782	2.33415	1.68003	1.73706	0.956274	1.39689	0.841195	1.23191	1.66465	1.65854	1.94718	3.43452	1.53775	2.16982	1.42561	1.97423	0.975118	1.42965	0.882401	1.09538	2.15063	2.07181	1.70752	3.07346	1.4911	2.35325	1.27856	1.77125	0.966243	1.32369	0.744894	1.08581
4833418N02Rik	2.0694	1.3632	1.04064	0.821813	0.851742	0.806585	1.05063	0.741935	0.910699	0.812484	1.02869	0.991621	1.71701	1.14972	0.930844	0.738516	0.712754	0.67191	0.70996	0.758893	0.800734	0.618504	0.999342	0.666744	1.42766	0.96069	0.997043	0.602971	1.09655	0.821812	0.894364	0.613024	0.928922	0.89246	1.03448	0.982816
4833418N17Rik	0	0	0	0	0	0	0	0	0	0	0	0	0	0	0	0	0	0	0	0	0	0	0	0	0	0.040307	0	0	0	0	0	0	0	0	0	0
4833420G17Rik	40.8297	35.7074	20.6943	19.644	15.9844	17.694	20.0406	16.4656	21.3726	17.8694	19.0674	16.6864	33.1957	34.6784	20.6308	20.2175	17.0202	14.6131	16.8558	13.577	18.5222	18.2925	19.8691	13.8072	33.7582	38.5072	19.6863	20.7504	18.6637	18.4846	17.3713	14.4236	23.0359	16.5609	19.9608	16.7342
4833421G17Rik	11.6302	7.38385	1.56893	1.60217	1.16934	1.8267	2.23083	1.48919	2.34272	2.55262	2.94509	1.94749	7.91921	8.59008	2.48861	2.11997	1.20188	1.46621	1.84027	1.54336	2.24596	3.09587	2.716	1.38134	7.23396	10.3625	1.89663	3.24503	1.47277	1.44657	1.88354	1.60577	2.28126	1.15325	1.80987	2.05728
4833421K07Rik	1.02969	0.653201	0.37873	0.55971	0.520058	0.474113	0.427802	0.344403	0.351067	0.384574	0.330401	0.484301	0.947547	1.04291	0.735698	0.568068	0.426301	0.192718	0.407713	0.451039	0.302303	0.35858	0.299122	0.324289	0.748448	0.803818	0.332427	0.69097	0.317001	0.255441	0.469025	0.24516	0.256445	0.381701	0.413937	0.365813
4833422C13Rik	0.443605	0.330559	0.042647	0.039904	0.047524	0.103052	0.113923	0.126789	0.143863	0.114115	0.160787	0.11319	0.367221	0.509048	0.08489	0.123168	0.07345	0.088207	0.072085	0.093815	0.165497	0.094461	0.113667	0.090693	0.448776	0.512537	0.116528	0.156085	0.100499	0.084237	0.06109	0.08759	0.121121	0.060448	0.143921	0.073899
4833422M21Rik	3.94239	2.49961	1.24705	0.983102	0.781183	0.882224	1.11876	0.779791	0.956854	0.81965	0.798103	0.792274	2.82382	2.61305	0.964942	1.18647	0.928408	0.784693	0.831274	0.677146	0.99669	0.742959	0.875323	0.64736	2.40281	3.00607	0.874656	1.50313	0.888974	0.616866	0.612158	0.628393	0.983449	0.663083	0.930591	0.634431
4833423E24Rik	0	0	0	0	0	0	0	0	0	0	0	0	0	0	0	0	0	0	0	0	0	0	0	0	0	0	0	0	0	0	0	0	0	0	0	0
4833427F10Rik	0.113208	0.115269	0.085216	0.103886	0.082668	0.087283	0.019771	0.027669	0.10562	0.06145	0.037204	0.030164	0.13525	0.192769	0.109654	0.070942	0.025913	0.079763	0.081032	0.078292	0.111619	0.09079	0.058501	0.028459	0.075913	0.115735	0.086541	0.078345	0.08125	0.043527	0.076201	0.061248	0.080197	0.090908	0.016395	0.053265
4833427G06Rik	0	0	0	0	0	0	0	0	0	0	0	0	0	0	0	0	0	0	0	0	0	0	0	0	0	0	0	0	0	0	0	0	0	0	0	0
4833428L15Rik	0	0.056591	0.015202	0.040704	0.077354	0.028482	0.053849	0.084895	0.014891	0.027708	0	0.090082	0.042759	0.018314	0.035374	0.03764	0.089834	0.032028	0.01277	0.012443	0	0	0	0.012289	0	0.020226	0	0.016759	0	0.100845	0.067346	0	0	0.023997	0.032004	0.051975
4833439L19Rik	24.8204	24.7474	18.777	20.5512	15.9569	16.1619	15.8071	16.6209	15.1712	14.5578	13.2825	13.6392	22.2591	25.5834	19.5838	20.7454	16.2533	14.6033	17.5898	14.9693	13.2339	13.3383	13.5258	12.2324	22.4201	23.9032	18.6444	20.4701	15.6377	20.3857	14.5123	14.9906	13.951	13.4668	14.1407	13.6732
4833445I07Rik	4.85137	4.7494	11.3901	10.5863	10.6762	11.1258	12.2266	10.8658	6.85974	7.56437	6.70991	7.25737	5.46953	4.77188	10.1762	10.8982	9.56602	8.84814	10.5532	7.77208	6.60657	6.15521	6.49745	5.8795	4.56958	5.04787	10.4114	11.007	10.94	9.80103	9.10367	9.19037	7.8257	7.6713	6.77248	6.52359
4921501E09Rik	0	0	0	0	0	0	0	0	0	0	0	0	0	0	0	0	0	0	0	0	0	0	0	0	0	0	0	0	0	0	0	0	0	0	0	0
4921501I09Rik	0.457424	0.317746	0.198839	0.112581	0	0.128488	0.113144	0.101641	0.131347	0.056114	0	0.112486	0.356576	0.398149	0.211994	0.055072	0	0.191148	0.112397	0.276752	0.24809	0.056386	0.067824	0.108949	0.365687	0.3445	0.091591	0.219985	0.38706	0.234803	0.112586	0.054859	0.16044	0.199803	0.287257	0.076636
4921504A21Rik	0.069153	0.018337	0.009755	0.064633	0	0.009437	0.024315	0.029457	0.038351	0.016985	0.015948	0	0.027866	0.053362	0.0525	0.048091	0.031239	0.00953	0.032918	0.008539	0.009757	0.024607	0.009826	0.016651	0.034149	0.029945	0.026542	0.026859	0.010861	0.011284	0	0.016117	0.032713	0.008554	0.007185	0.012121
4921504E06Rik	0	0.016507	0	0.010343	0	0.0117	0	0.00922	0.012365	0	0	0	0.018225	0	0	0	0	0	0	0	0	0	0	0	0.021722	0	0	0	0	0	0.011499	0	0	0	0	0
4921507G05Rik	0	0	0.009908	0	0.0302	0.009199	0.024943	0.014831	0.038817	0.016931	0.055922	0.03373	0	0.011991	0	0.016355	0.010732	0.009652	0.008424	0.016812	0.018756	0.05718	0.050647	0.0324	0.008693	0	0	0	0.011077	0.047159	0.025972	0.016077	0.03318	0.022441	0.035666	0.034605
4921507P07Rik	0.594665	0.482233	0.423035	0.325043	0.269074	0.297802	0.242968	0.322684	0.175867	0.127024	0.238596	0.184862	0.815042	0.656226	0.390965	0.429792	0.301661	0.219835	0.168555	0.185214	0.150904	0.280049	0.223599	0.095302	0.561019	0.636613	0.30929	0.315964	0.302002	0.391904	0.256372	0.170146	0.209724	0.192875	0.220376	0.180657
4921508D12Rik	0	0	0	0	0	0	0	0	0	0	0	0	0	0	0	0	0	0	0	0	0	0	0	0	0	0	0	0	0	0	0	0	0	0	0	0
4921508M14Rik	0.062739	0.034925	0.037107	0.123626	0.037506	0.123658	0.031569	0.041854	0.036646	0.095985	0	0.125132	0.051894	0.066973	0.039558	0.275632	0.061067	0.181645	0	0.04659	0.017458	0.048424	0.111021	0.029998	0.032919	0.122227	0.025525	0.348565	0	0.199192	0.016243	0.045392	0.086328	0.055645	0.025958	0.084274
4921509A06Rik	0	0	0	0	0	0	0	0	0	0	0	0	0	0	0.06833	0	0	0	0	0	0	0	0	0	0	0	0	0	0	0	0	0	0	0	0	0
4921509C19Rik	0.006079	0	0	0	0	0	0	0	0	0.004588	0	0	0.007553	0	0	0	0	0	0	0	0	0.008633	0.005522	0	0	0	0	0	0	0	0	0	0	0	0.003897	0
4921509O07Rik	0.012736	0.00533	0	0.004562	0.02283	0.010298	0.014055	0.021077	0.016309	0.009545	0.013594	0.014433	0.031635	0.006777	0.023833	0.009178	0	0.01084	0.009657	0.019138	0.005361	0.00888	0	0.004622	0.009857	0.007528	0	0.02448	0.012471	0	0.014684	0	0.024511	0.012804	0.004099	0.013366
4921511C10Rik	0.384596	0.165194	0.174799	0.096481	0.094216	0.142951	0.189273	0.122473	0.14946	0.130387	0.112527	0.168498	0.131658	0.212539	0.173047	0.105086	0.15368	0.102651	0.039113	0.135743	0.098405	0.16007	0.106155	0.14293	0.133159	0.123923	0.112682	0.179708	0.132266	0.069747	0.132661	0.169654	0.174235	0.12322	0.140426	0.119806
4921511C20Rik	0	0	0	0	0	0	0	0	0	0	0	0	0	0	0	0	0	0	0	0	0	0	0	0	0	0	0	0	0	0	0	0	0	0	0	0
4921511E07Rik	0	0	0	0	0	0	0	0	0	0	0	0	0	0	0	0	0	0	0	0	0	0	0	0	0	0	0	0	0	0	0	0	0	0	0	0
4921511I17Rik	0.478513	0.25674	0.175663	0.044821	0.082534	0.12732	0.148876	0.070874	0.066796	0.058068	0.021865	0.069112	0.305637	0.476838	0.14365	0.077483	0.117919	0.118705	0.091297	0.045507	0.01282	0.057581	0.040992	0.044305	0.240892	0.198128	0.130902	0.208882	0.076251	0.064117	0.094981	0.021971	0.077073	0.050945	0.019296	0.03129
4921513H07Rik	0	0	0	0	0	0	0	0	0	0	0	0	0	0	0	0	0	0	0	0	0	0	0	0	0	0	0	0	0	0	0	0	0	0	0	0
4921513I03Rik	0.153762	0.280462	0.099422	0.021037	0.027848	0.033863	0.110239	0.008884	0.036442	0.019604	0.101644	0	0.167202	0.14505	0.013745	0.010848	0.038167	0.010432	0.034935	0.070486	0.040322	0.011678	0.024597	0	0.118821	0.177727	0.01743	0	0.030015	0.059049	0.021615	0.011115	0.017233	0.032231	0.035364	0.061588
4921513I08Rik	0	0	0	0	0	0	0	0	0	0	0	0	0	0	0	0	0	0	0	0	0	0	0	0	0	0	0	0	0	0	0	0	0	0	0	0
4921514A10Rik	2.71508	2.86237	2.65199	2.33334	1.88969	2.01968	1.90984	1.57628	1.39151	1.49415	1.41068	1.27689	2.79695	3.21134	2.97655	2.64989	1.62084	1.99067	2.08752	2.23133	1.18877	1.19416	1.26978	1.16982	2.6895	3.57115	2.81223	3.92763	1.68011	1.86715	1.17567	1.60038	1.28954	1.08255	1.26874	1.35796
4921515E04Rik	1.07278	0.814407	1.00695	0.587075	0.81698	0.712249	0.686572	0.377365	0.829645	0.567009	0.974923	0.468716	0.753944	0.797238	0.998351	0.595526	0.819324	0.620545	0.598993	0.636723	0.744119	0.494114	0.609837	0.459989	0.831891	1.14736	0.773959	0.748014	0.619558	0.534113	0.560488	0.363673	0.791391	0.446224	0.845651	0.358194
4921515L22Rik	0.089219	0.07453	0.142969	0.118609	0.187836	0.34185	0.473928	0.647234	0.360655	0.599771	0.106792	0.514246	0.093893	0.079714	0.123973	0.223077	0.364748	0.496954	0.446352	0.574265	0.398418	1.02273	0.169271	0.311629	0.057118	0.069931	0.125506	0.289326	0.400416	0.305848	0.354473	0.501872	0.375658	0.70886	0.177313	0.51057
4921517D22Rik	0.012874	0.00542	0.005676	0	0	0	0	0	0	0.014827	0	0.004915	0	0.021531	0.017942	0.009303	0	0.005583	0.004777	0	0.005707	0.009626	0	0.00943	0.004965	0.022792	0	0.012618	0	0	0	0.014091	0	0.004336	0	0.006808
4921518K17Rik	0.315519	0.159011	0.177112	0.15269	0.099763	0.090821	0.107195	0.085295	0.113565	0.08979	0.122835	0.125677	0.20118	0.111072	0.16266	0.106851	0.109887	0.077436	0.07336	0.113283	0.066938	0.061468	0.090793	0.055728	0.173472	0.28045	0.091102	0.188568	0.086941	0.119584	0.082575	0.059392	0.03334	0.080039	0.083417	0.058724
4921520N01Rik	0	0	0	0	0	0	0	0	0	0	0	0	0	0	0	0	0	0	0	0	0	0	0	0	0	0	0	0	0	0	0	0	0	0	0	0
4921521D15Rik	0	0	0	0	0	0	0	0	0	0	0	0	0	0	0	0	0	0	0	0	0	0	0	0	0	0	0	0	0	0	0	0	0	0	0	0
4921522A10Rik	0	0	0	0	0	0	0	0	0	0	0	0	0	0	0	0	0	0	0	0	0	0	0	0	0	0	0	0	0	0	0	0	0	0	0	0
4921522P10Rik	1.18419	0.966736	0.769494	0.796675	0.540112	0.548612	0.437407	0.400984	0.347758	0.343114	0.325002	0.439007	0.979868	1.18698	0.734051	0.829437	0.389657	0.55095	0.381805	0.491121	0.384678	0.459194	0.229487	0.327506	0.788029	1.19627	0.760052	0.96995	0.456994	0.503772	0.396651	0.380893	0.325675	0.288659	0.303364	0.319582
4921523L03Rik	0.087046	0.058489	0.076366	0.0381	0.047685	0.014773	0.078764	0.011575	0.045214	0.013394	0.025297	0.089907	0.043131	0.074662	0.032552	0.063746	0.084043	0.061878	0.041451	0.082578	0.087234	0.013103	0.015242	0.012425	0.067944	0.02044	0.042345	0	0.017292	0	0.068802	0	0.036792	0.034585	0.054186	0.035102
4921524J17Rik	10.6319	11.3537	8.87676	8.74432	7.54195	8.47261	8.77281	8.43825	8.37011	9.22608	7.30936	8.3803	8.62543	10.6708	8.88315	8.49728	8.36671	7.76286	8.11326	9.01257	8.27681	8.50547	7.82565	6.89764	10.3103	11.9741	7.22766	9.08924	7.54721	9.13427	8.25738	9.01243	7.96658	8.17837	7.53376	8.78655
4921524L21Rik	0	0	0	0	0	0	0	0	0.020996	0	0	0	0	0	0	0	0	0	0	0	0	0	0	0	0	0	0	0	0	0	0	0	0	0	0	0
4921525O09Rik	0.363002	0.860164	0.906612	2.40895	0.830992	1.98838	1.45745	2.43147	1.94201	3.55948	2.12289	3.5467	0.460345	1.34035	0.769836	2.95126	0.959197	2.54433	1.69803	2.94796	1.71134	4.2253	1.73691	4.39693	0.512593	0.640048	1.16888	2.40773	1.27338	1.68934	1.85546	2.08683	2.31618	2.55994	2.51725	2.68761
4921527H02Rik	3.20283	2.12441	1.70711	1.38776	1.06395	1.67115	1.14134	1.16792	1.06618	1.41467	1.05648	1.189	2.09998	1.75116	2.16253	1.84998	1.13184	1.24711	0.911409	1.88565	1.39878	1.48939	1.02628	0.872714	1.86055	3.15944	1.75945	2.48832	0.740925	1.13514	1.40215	1.09308	1.11973	1.13722	0.946783	0.722956
4921528I07Rik	0.102908	0.167342	0.001082	0.000342	0.003131	0.081323	0.001192	0.000484	0.136536	0.001611	0.009156	0.009411	0.001842	0	0.000216	0.002073	0.000303	0.000852	0.080232	0.033854	0.124651	3.9e-05	0.003647	0.001922	0.000456	0.002307	0.124706	0.207142	0.027981	0.000112	0.005768	0.070367	1.1e-05	0.120225	0.079444	0.023998
4921529L05Rik	0.332893	0.334684	0.090848	0.063167	0.114047	0.11871	0.139299	0.140716	0.086524	0.107873	0.112286	0.106642	0.343762	0.215721	0.282891	0.113884	0.178849	0.036841	0.136195	0.084063	0.083181	0.1097	0.095125	0.092493	0.190594	0.252497	0.157198	0.140811	0.176883	0.135532	0.099362	0.020228	0.18992	0.112812	0.16867	0.144272
4921530L21Rik	0	0	0	0	0	0	0	0	0	0	0	0	0	0	0	0	0	0	0	0	0	0	0	0	0	0	0	0	0	0	0	0	0	0	0	0
4921531C22Rik	1.81852	1.67942	1.30821	0.882902	1.16271	1.02294	1.57844	0.947417	1.59549	1.02615	1.66654	1.51572	1.82251	1.44934	1.77196	1.04316	1.06697	0.762708	1.25235	0.896525	1.28667	1.06904	1.84093	1.3238	1.58056	1.42085	1.3369	1.53013	1.14961	1.3278	1.01456	1.09069	1.49037	1.06774	2.09611	1.29982
4921534A09Rik	0.574096	0.323848	0.287179	0.290078	0.251927	0.285226	0.262215	0.176094	0.272555	0.185427	0.193749	0.115186	0.492168	0.405673	0.292656	0.41889	0.257608	0.2232	0.169728	0.182221	0.231416	0.27632	0.211798	0.083178	0.358051	0.417843	0.228791	0.373079	0.227211	0.17575	0.157815	0.17356	0.173126	0.157686	0.310053	0.105766
4921534H16Rik	0.083286	0.038233	0.019873	0.010997	0.013691	0.012447	0.028212	0.014898	0.032619	0.040343	0.022017	0.011542	0.057253	0.048668	0.013996	0.02178	0.050106	0.0065	0.016854	0.006025	0	0.016579	0.006745	0.033296	0.046451	0.106864	0.027402	0.044327	0	0.015555	0	0.021975	0.014676	0.015243	0.019422	0.016176
4921536K21Rik	0.09883	0.13751	0.09557	0.085249	0.09579	0.068615	0.074209	0.108963	0.101089	0.113312	0.076112	0.098554	0.103091	0.123872	0.062863	0.036405	0.04814	0.07909	0.030639	0.119388	0.116163	0.095356	0.125444	0.059031	0.045253	0.107386	0.101448	0.137995	0.074702	0.061952	0.095908	0.07101	0.0594	0.071045	0.081859	0.050008
4921539E11Rik	0.030098	0.015416	0	0	0	0	0	0	0	0.006945	0.006665	0.008741	0.011597	0	0	0	0	0	0	0.007696	0.008419	0	0.00793	0.00668	0.020775	0.010654	0	0.008861	0	0	0	0	0.008669	0.012184	0.011662	0.012194
4921539H07Rik	0	0.005167	0	0	0.005583	0	0.004562	0	0	0.004681	0.004417	0.009354	0.007749	0	0.005821	0	0	0	0	0	0	0.004468	0	0	0.004775	0.007323	0.007536	0	0	0	0	0	0	0	0	0.006447
4922502D21Rik	0.025292	0.021134	0	0	0	0	0	0	0	0	0	0	0.015805	0.026896	0	0	0	0.010856	0.009405	0	0	0	0	0	0.048167	0.08504	0	0	0	0	0	0	0	0	0	0.01308
4922502N22Rik	0	0	0	0	0	0	0	0	0	0	0	0	0	0	0	0	0	0	0	0	0	0	0	0	0	0	0	0	0	0	0	0	0	0	0	0
4930401A07Rik	0	0	0	0	0	0	0	0	0	0	0	0	0	0	0	0	0	0	0	0	0	0	0	0	0	0	0	0	0	0	0	0	0	0	0	0
4930401C15Rik	0	0.018634	0	0	0	0	0	0	0	0	0	0	0	0	0	0	0	0	0	0	0	0	0	0	0	0	0	0	0	0	0	0	0	0	0	0
4930401G09Rik	0	0	0	0	0	0	0.030862	0	0	0	0	0	0	0	0	0	0	0	0	0	0	0	0	0	0	0	0	0	0	0	0	0	0	0.054129	0	0.041753
4930401O10Rik	0	0.067249	0	0	0	0	0	0	0	0	0	0	0	0	0	0	0	0	0	0	0	0	0	0	0.021057	0	0	0	0	0	0	0	0	0	0	0
4930401O12Rik	0	0	0	0	0	0	0	0	0	0	0	0	0	0	0	0	0	0	0	0	0	0	0	0	0	0	0	0	0	0	0	0	0	0	0	0
4930402C01Rik	0.978487	0.649203	0.428075	0.635987	0.752204	0.636555	0.519784	0.578083	0.41945	0.285357	0.405498	0.226184	0.576856	0.830098	0.533673	0.642858	0.477911	0.743254	0.617415	0.38452	0.440329	0.366773	0.709764	0.290062	0.68431	1.04048	0.676404	0.437525	0.321436	0.594058	0.412492	0.548617	0.258883	0.248275	0.573989	0.374085
4930402F06Rik	0.016421	0.027544	0	0	0	0	0.024757	0	0.014284	0	0.023523	0	0.143193	0.05244	0.015233	0.01185	0	0	0	0.015149	0.014193	0.061952	0.014485	0	0.075909	0.022689	0.019794	0	0	0.016963	0	0	0.016432	0	0	0.017084
4930402F11Rik	0.04021	0	0	0.029788	0	0	0	0	0	0	0	0.031727	0	0	0	0.02848	0.037204	0	0	0	0	0.094997	0	0	0.031214	0.047761	0	0	0	0	0	0	0.037986	0.027106	0	0
4930402H05Rik	0.018917	0.040916	0	0.009791	0.023066	0.005264	0.004867	0.012874	0.006157	0.009556	0.019862	0.005048	0.007729	0.014435	0.009028	0.004817	0.006325	0.011019	0.009664	0.013554	0	0.009211	0.017364	0.009353	0	0.008538	0.009363	0.031178	0.019439	0.006933	0	0.009025	0.01268	0.021167	0.011928	0.019149
4930402H24Rik	14.2551	12.2243	4.81507	4.47261	2.89943	3.61832	4.22313	2.59415	4.02482	3.92225	3.94501	3.27838	12.7442	10.878	5.12327	5.54573	4.2089	2.43527	3.65851	2.21747	4.0797	2.51263	4.58346	3.72839	11.6453	12.5089	5.10531	6.43852	3.07126	3.80392	2.56077	3.50404	5.52982	3.07751	3.77935	3.96556
4930402K13Rik	0	0	0	0	0	0	0	0	0	0	0	0	0	0	0	0	0	0	0	0	0	0	0	0	0	0	0	0	0	0	0	0	0	0	0	0
4930403D09Rik	1.68144	1.06143	0.645315	0.574127	0.400168	0.426783	0.484419	0.453474	0.438787	0.344046	0.608374	0.468389	1.10761	2.17419	0.928175	0.737675	0.801322	0.433228	0.530526	0.529009	0.671917	0.568719	0.596656	0.500424	0.931311	1.27115	0.558065	0.847611	0.369695	0.768936	0.415527	0.45596	0.7269	0.686216	0.500822	0.535385
4930403P22Rik	1.95505	1.22862	0.525162	0.776102	0.39806	0.472115	0.270276	0.422476	0.335443	0.248492	0.125888	0.245724	1.20026	0.822122	0.507171	0.830792	0.492135	0.384537	0.157328	0.221965	0.295256	0.131132	0.15995	0.236375	1.02842	1.45669	0.613957	0.574241	0.388117	0.373369	0.205569	0.260754	0.21064	0.280032	0.357503	0.391969
4930404A12Rik	0	0.048337	0	0.043309	0	0	0	0	0	0	0	0	0	0	0	0.042013	0	0	0.0425	0	0	0	0	0	0.046732	0	0.070426	0.035622	0	0	0	0	0.060926	0	0.035578	0
4930404H11Rik	0	0	0	0	0	0	0	0	0	0	0	0	0	0	0	0	0	0	0	0	0	0	0	0	0	0	0	0	0	0	0	0	0	0	0	0
4930404H24Rik	0.10961	0.091418	0	0	0	0.095736	0	0	0	0.085699	0.077973	0.082753	0	0.355415	0	0	0	0	0.251804	0.079492	0	0	0.404549	0	0	0.128824	0	0	0	0	0	0.327721	0	0.073865	0	0.221632
4930404I05Rik	1.35288	1.13392	0.794142	0.681582	0.32463	0.468223	0.644843	0.68388	0.522462	0.668768	0.477286	0.436911	1.25901	1.04473	0.766039	0.731578	0.275339	0.502734	0.555731	0.878415	0.568919	0.52098	0.587797	0.497009	1.18337	1.23187	0.450519	0.925921	0.587403	0.755586	0.559926	0.506284	0.598679	0.559309	0.480882	0.541002
4930404I20Rik	0	0	0	0	0	0	0	0	0	0	0	0	0	0	0	0	0	0	0	0	0	0	0	0	0	0	0	0	0	0	0	0	0	0	0	0
4930404N11Rik	2.16298	1.75795	2.59619	1.9623	1.93177	1.50476	1.77369	1.50867	1.80241	1.38968	2.1304	1.3266	1.91808	1.6444	2.32555	1.89872	1.93787	1.49643	1.48008	1.70278	1.89574	1.2986	2.21335	1.04037	1.73453	2.30316	2.21823	1.58698	1.7244	1.96936	1.50768	1.24714	2.42618	1.4021	2.02568	1.3134
4930405A10Rik	0	0	0.047515	0	0	0	0	0	0.017179	0	0.028149	0	0	0	0	0.014486	0.01904	0	0	0	0.024211	0	0	0	0	0.023136	0	0.079634	0	0	0	0	0	0	0.0253	0.020457
4930405A21Rik	7.25833	5.97544	2.50955	2.78605	1.49165	2.07799	2.15808	1.05801	1.29933	1.06666	1.55733	0.886788	7.70184	5.72085	1.76057	2.21366	1.71218	1.45979	1.1869	1.3175	0.909121	0.992463	1.76032	0.924502	6.56369	6.29365	1.90837	2.90089	2.18917	2.27331	1.20422	0.916935	1.23083	0.863423	1.1233	1.01121
4930405D11Rik	0	0	0	0	0	0	0	0	0	0	0	0	0	0	0	0	0	0	0	0	0	0	0	0	0	0.049941	0	0	0.041893	0	0	0	0	0	0	0
4930405G09Rik	3.43531	2.31556	1.73949	1.06711	0.776022	0.660549	0.966221	0.593009	0.948128	0.781842	0.743088	0.583497	3.42284	2.87728	1.32659	1.13441	0.877051	0.867121	0.90672	0.790849	0.679644	0.411602	0.881618	0.547729	2.5804	3.4043	1.03799	1.70657	0.879936	0.753765	0.928783	0.649881	0.5343	0.589731	0.672076	0.761246
4930405H06Rik	0	0	0	0	0	0	0	0	0	0	0	0	0	0	0	0	0	0	0	0	0	0	0	0	0	0	0	0	0	0	0	0	0	0	0	0
4930405J17Rik	0.048546	0	0	0	0.042334	0	0	0	0.04236	0	0	0	0	0	0	0	0	0	0	0.034679	0	0	0	0.033806	0	0	0	0	0	0	0	0	0	0	0	0
4930405L22Rik	0	0	0	0	0	0	0	0	0	0	0	0	0.052083	0	0	0	0	0	0	0	0	0	0	0	0	0	0	0	0	0	0	0	0	0	0	0
4930405N21Rik	0.359489	0.078661	0.623503	0.348623	0.422007	0.365531	0.845047	0.300449	0.464664	0.431921	0.415101	0.351707	0.023571	0.242789	0.37765	0.695532	0.332199	0.410305	0.265103	0.292739	0.551804	0.52903	0.38588	0.256217	0.148263	0.089205	0.628533	1.04078	0.476836	0.341679	0.336271	0.283624	0.51095	0.337121	0.47067	0.285279
4930405O22Rik	1.23593	0.794588	0.527753	0.47017	0.341354	0.576011	0.446274	0.354909	0.474873	0.537672	0.661682	0.324143	0.493447	1.01959	0.503784	0.517499	0.430316	0.6071	0.51282	0.488419	0.462115	0.577285	0.553678	0.314603	0.62691	0.44398	0.58975	1.32274	0.721364	0.716459	0.441751	0.456249	0.483518	0.321879	0.571468	0.442064
4930406D18Rik	0.031226	0	0	0	0	0	0	0	0	0.023411	0	0.023412	0.037497	0	0.034751	0.022733	0	0.031319	0.052329	0.02255	0	0	0.028235	0.022552	0.024527	0	0	0	0	0	0.02804	0.022739	0.036458	0.062705	0.019937	0.064457
4930407G08Rik	0	0	0	0	0	0	0	0	0	0	0	0	0	0	0	0	0	0	0	0	0	0	0	0	0	0	0	0	0	0	0	0	0	0	0	0
4930407I10Rik	0	0	0	0	0	0	0	0	0.00488	0	0	0.00216	0	0	0	0	0	0	0.002207	0	0	0	0	0.004152	0.002212	0	0	0.002749	0	0.003021	0.002177	0.004149	0	0	0	0
4930407I19Rik	0	0	0	0	0	0	0	0	0	0	0	0	0	0	0	0	0	0	0	0	0	0	0	0	0	0	0	0	0	0	0	0	0	0	0	0
4930408K08Rik	0.021592	0.036309	0	0.01596	0.039787	0	0.031868	0.028037	0	0	0.047596	0.016495	0.027608	0.023461	0.020223	0	0.061748	0	0	0	0	0	0	0.031872	0.034012	0	0	0.063935	0	0.022484	0.01749	0	0.021275	0	0.027524	0
4930408O17Rik	0.034309	0	0	0	0	0	0	0	0	0	0	0	0	0	0	0	0	0	0	0	0	0	0	0	0.033768	0.02041	0	0	0	0	0	0	0	0	0	0
4930412B13Rik	0	0	0	0	0	0	0	0	0	0	0	0	0	0	0	0	0	0	0	0	0	0	0	0	0	0	0	0	0	0	0	0	0	0	0	0
4930412C18Rik	0	0	0	0	0	0	0	0	0	0	0	0	0	0	0	0	0	0	0	0	0	0	0	0	0	0.13814	0	0	0	0	0	0	0	0	0	0
4930412E21Rik	0	0	0	0	0	0	0	0	0	0	0	0	0	0	0	0	0	0	0	0	0	0	0	0	0	0.04463	0	0	0	0	0	0.028197	0	0	0	0
4930412F09Rik	0	0	0	0	0.019443	0	0	0.014266	0.018446	0	0	0	0	0	0	0	0	0	0.032523	0	0	0	0	0	0	0	0	0	0.020825	0	0	0	0	0	0	0
4930412F12Rik	2.07683	2.09646	1.53085	1.11584	1.3782	1.33613	1.32569	1.31762	1.57176	1.16315	1.38563	1.19592	2.38407	2.17486	1.18592	1.55347	1.23409	1.27464	1.06419	1.2035	1.17428	1.29291	1.5856	1.22258	1.86305	1.99034	1.02999	1.18452	1.38027	1.56328	0.961295	1.2297	1.15254	1.14835	1.22454	1.20519
4930412L05Rik	0.372155	0.302262	0	0	0	0	0	0	0	0	0	0	0.377566	0.330579	0	0	0	0	0	0	0	0	0	0	0.340703	0.058747	0	0.034782	0	0	0	0.010736	0	0	0	0
4930412M03Rik	7.19896	4.56768	3.92756	3.06023	2.0574	2.42214	2.60732	2.18216	2.19302	1.94207	1.99805	1.81821	5.98718	5.35678	2.52549	2.55426	2.47078	2.18637	1.81335	1.83315	2.12451	1.80296	1.83145	1.41881	4.94105	6.27439	3.5451	3.95865	1.80774	2.30302	1.89768	1.84309	1.57539	1.63136	2.21858	1.95879
4930412O13Rik	0	0	0.07719	0	0.013409	0	0	0	0	0	0	0	0	0	0	0	0	0	0	0	0	0	0	0	0.034334	0	0	0	0	0	0	0	0	0	0	0
4930413E15Rik	0	0	0.015149	0	0.031192	0	0	0.011352	0	0	0.012347	0.026116	0	0.018454	0	0	0.01649	0	0	0.026003	0	0.012706	0	0.012557	0.02701	0	0	0	0	0	0	0.024853	0.017054	0.011492	0.011048	0.0182
4930413G21Rik	2.8425	2.1168	2.45933	2.1616	1.93624	1.8986	1.91231	2.1338	1.73089	2.09773	1.54899	2.15329	2.83014	2.0208	2.54257	2.66955	1.94985	1.71915	1.98776	1.80981	1.77401	1.98096	2.00108	1.73647	2.15632	2.38862	1.74357	2.36048	1.42637	2.29778	1.36784	1.68693	1.56682	2.0904	1.55822	1.52109
4930415C11Rik	0	0	0	0	0	0	0	0	0	0	0	0	0	0	0	0	0	0	0	0	0	0	0	0	0	0	0	0	0	0	0	0	0	0	0	0
4930415H17Rik	0	0	0	0	0	0	0	0	0	0	0	0	0	0	0	0	0	0	0	0	0	0	0	0	0	0	0	0	0	0	0	0	0	0	0	0
4930415L06Rik	0	0	0	0	0	0	0	0	0	0	0	0	0	0	0	0	0	0	0	0	0	0	0	0	0	0	0	0	0	0	0	0	0	0	0	0
4930415O20Rik	0.039769	0.099766	0.209636	0.255271	0.036193	0.09706	0.087885	0	0.103684	0.090419	0.112919	0.121954	0.096406	0.083808	0.15284	0.029375	0.191036	0.13734	0.093433	0.119588	0.033361	0.05444	0	0.058913	0.124408	0.092547	0.048528	0.343175	0.118536	0.082894	0.153679	0.058947	0.153382	0	0.052144	0
4930417H01Rik	0.272077	0.05081	0.429151	0.238617	0.430756	0.479819	0.578534	0.433931	0.323324	0.461407	0.934474	0.365074	0.193561	0.08859	0.222604	0.379676	0.559326	0.46401	0.556125	0.229522	0.626141	0.511608	0.984677	0.833334	0.047278	0.096735	0.219657	0.507149	0.561808	0.542742	0.421766	0.30606	0.964748	0.535831	0.639278	0.607155
4930417O13Rik	1.7074	1.6699	0.135972	0.092019	0.023616	0.016533	0.04201	0.072816	0.16469	0.073501	0.150208	0.211495	1.63833	1.3365	0.078289	0.048264	0.072191	0.03023	0.014493	0.014882	0.092029	0.139852	0.285708	0.060756	1.48908	1.64987	0.112342	0.094509	0.084638	0.100751	0.041929	0.018857	0.063328	0.102233	0.207226	0.059032
4930417O22Rik	0	0	0	0.012363	0.015367	0	0.012577	0	0	0	0	0.025872	0.04264	0	0.016176	0	0	0	0.025966	0.025026	0	0	0.015981	0	0	0.020187	0.021437	0	0	0	0.013206	0	0	0	0	0
4930419G24Rik	0	0	0	0	0	0	0	0	0	0	0	0	0	0	0	0	0	0	0	0	0	0	0	0	0	0	0	0	0	0	0	0	0	0	0	0
4930420N18Rik	0	0	0	0	0	0	0	0	0	0	0	0	0	0	0	0	0	0	0	0	0	0	0	0	0	0	0	0	0	0	0	0	0	0	0	0
4930421C12Rik	0.055249	0.078857	0	0	0	0.015204	0	0	0.015997	0	0	0	0.119315	0.039844	0	0	0	0	0.013662	0.015371	0	0.026895	0	0.014017	0.014268	0	0	0	0.017224	0	0	0	0	0	0	0
4930421P07Rik	0	0	0	0	0	0	0	0	0	0	0	0	0	0	0	0	0	0.067711	0	0	0	0	0	0	0	0	0	0	0	0	0	0	0	0	0	0
4930422C21Rik	0	0	0	0	0	0	0	0	0	0	0	0	0	0	0	0	0	0	0	0	0	0	0	0	0	0	0	0	0	0	0	0	0	0	0	0
4930422M22Rik	0.753357	0.434758	0.445118	0.333913	0.387938	0.28267	0.595869	0.167056	0.497906	0.172341	0.291857	0.188295	0.479714	0.682909	0.349695	0.386627	0.200146	0.31551	0.43073	0.14942	0.206908	0.203945	0.372076	0.131467	0.428546	0.404979	0.337049	0.378908	0.366262	0.170074	0.191822	0.065369	0.255588	0.121653	0.27469	0.233494
4930423C22Rik	0.576569	0.405855	0.437783	0.422494	0.470949	0.269268	0.494203	0.347511	0.617923	0.315847	0.72217	0.310913	0.466104	0.468879	0.328562	0.186615	0.505019	0.263038	0.318593	0.232357	0.615908	0.197451	0.419294	0.125437	0.297889	0.394144	0.265433	0.382745	0.304337	0.305129	0.305069	0.296141	0.403904	0.277224	0.639823	0.187243
4930423D22Rik	0.845769	0.669299	0.247242	0.251527	0.206621	0.158669	0.219212	0.126954	0.24257	0.126148	0.382443	0.163179	0.445109	0.735477	0.16753	0.166142	0.146119	0.07719	0.114006	0.08725	0.260034	0.093973	0.340657	0.101887	0.57104	0.418142	0.216795	0.311001	0.177114	0.173744	0.159631	0.073984	0.088559	0.145373	0.216846	0.184222
4930423D24Rik	0	0	0	0	0	0	0	0	0	0	0	0	0	0	0	0	0	0	0	0	0	0	0	0	0	0	0	0	0	0	0	0	0	0	0	0
4930423M02Rik	0	0	0	0	0	0	0	0	0	0	0	0	0	0	0	0	0	0	0	0	0	0	0	0	0	0	0	0	0	0	0	0	0	0	0	0
4930425K10Rik	0	0	0	0	0	0	0	0	0	0	0	0	0	0	0	0	0	0	0	0	0	0	0	0	0	0	0	0	0	0	0	0	0	0	0	0
4930425K24Rik	0.016203	0	0	0	0	0	0	0	0	0.00615	0.005834	0	0	0	0	0	0	0	0	0	0	0.005835	0	0	0	0.009777	0	0	0	0.008696	0	0.005909	0	0	0	0
4930425L21Rik	0	0	0	0	0	0	0	0	0	0	0	0	0	0	0	0	0	0	0	0	0	0	0	0	0	0	0	0	0	0	0	0	0	0	0	0
4930425O10Rik	0	0	0.017426	0.014658	0.03593	0.016743	0	0	0.051996	0	0	0.015028	0.024898	0	0.018398	0.014332	0.018906	0.034298	0.028912	0.015635	0.0353	0	0.086556	0	0	0.02319	0.072217	0.019526	0.038999	0	0	0.014484	0.020044	0	0.062677	0.041892
4930426D05Rik	19.3558	20.6827	3.33738	3.1817	4.56063	3.46939	5.63268	3.12739	10.6911	6.20679	9.13176	6.59984	20.3797	20.573	3.88067	3.89501	4.17015	3.89484	4.7337	2.93565	8.71469	7.0371	8.19136	7.53958	19.493	21.9399	3.30007	3.32868	4.58658	5.00659	4.52787	2.97036	9.58962	6.10095	8.76016	4.6431
4930426I24Rik	1.0056	0.992114	0.921671	0.419694	0.466907	0.355311	0.553762	0.427531	1.03052	0.266627	0.631765	0.600554	0.933693	0.498613	0.55909	0.425025	0.418015	0.489178	0.349613	0.524136	0.463513	0.551704	0.5661	0.35065	0.861847	0.689745	0.409589	0.748506	0.660524	0.511943	0.556036	0.278528	0.348028	0.559297	0.557286	0.311341
4930426L09Rik	0.878711	0.939824	0.667198	0.626381	0.307634	0.524351	0.562595	0.360961	0.507395	0.356359	0.656511	0.420167	0.928242	0.631212	0.504512	0.743925	0.455122	0.393249	0.4733	0.335484	0.600309	0.557169	0.684943	0.38176	0.778885	0.711119	0.692705	0.739268	0.474691	0.500684	0.470969	0.290772	0.615291	0.475004	0.645602	0.536742
4930428D20Rik	0	0	0	0	0	0	0	0.040961	0	0	0	0	0	0	0	0	0	0	0	0	0	0	0	0	0	0	0	0	0	0	0	0	0	0	0	0
4930428E07Rik	0	0	0	0	0	0	0	0	0	0	0	0	0	0	0	0	0	0	0	0	0	0	0	0	0	0	0	0	0	0	0	0	0	0	0	0
4930428N03Rik	0.084518	0.054352	0.048144	0.050161	0.06485	0.068033	0.02259	0.036167	0.077088	0.045829	0.021587	0.041156	0.045075	0.051679	0.03994	0.163645	0.050909	0.057385	0.02724	0.052383	0.100363	0.030856	0.016393	0.026296	0.032875	0.064386	0.022126	0.070725	0.017999	0.030305	0.028027	0.046951	0.024108	0.03547	0.019213	0.031266
4930428O21Rik	0.050081	0.073569	0	0	0.011306	0	0.009483	0.025045	0.087701	0.086354	0.109591	0.152502	0	0.013503	0	0	0.012213	0.02179	0.037329	0.009289	0.085562	0.057488	0.146643	0.211198	0.059174	0.029825	0	0	0	0.01337	0.009838	0.009075	0.025913	0.092535	0.079748	0.18288
4930429D17Rik	0.106246	0.011068	0.011629	0.009688	0	0	0	0	0	0	0.009406	0	0.049266	0.028133	0.024459	0.009548	0	0	0	0	0.011141	0.020119	0	0	0.030806	0	0	0	0	0	0	0	0	0	0.008206	0
4930429F24Rik	0.369263	0.243305	0.262736	0.253546	0.274595	0.156768	0.296289	0.154701	0.20655	0.169196	0.312861	0.19393	0.444518	0.256264	0.232184	0.147373	0.192592	0.081657	0.10445	0.067464	0.162728	0.105095	0.180925	0.219871	0.252409	0.426434	0.267416	0.218016	0.179936	0.07975	0.140801	0.149237	0.136966	0.159636	0.162654	0.171514
4930429H19Rik	0.011626	0.019602	0.010495	0.008683	0.021067	0.029823	0.008911	0	0.030824	0.008994	0.008342	0.017528	0.044344	0.050173	0.011186	0.043435	0.022726	0.010272	0	0.008781	0.009876	0.017933	0.020832	0.008432	0.027418	0.027487	0.014418	0.01159	0.023553	0.012448	0.018316	0.025502	0.048246	0.007827	0.051374	0
4930429P21Rik	0.406284	0.023325	1.05652	0.717694	0.398822	0.068604	1.23197	0.408558	0.762269	0.309533	0.212113	1.02314	0.011532	0.019868	1.14013	0.169643	0.223438	0.205236	0.323444	0.193768	1.04733	0.358534	0.518979	0.442417	0.189037	0.022122	0.741078	0.218478	0.468358	0.832212	0.213668	0.592305	0.92822	0.391448	0.268663	0.406866
4930430A15Rik	0	0	0	0	0	0	0	0	0	0	0	0	0	0	0	0	0	0	0	0	0	0	0	0	0	0	0	0	0	0	0	0	0	0	0	0
4930430E12Rik	0.550341	0.190302	0.258493	0.314097	0.163499	0.209132	0.256311	0.102491	0.176499	0.211125	0.380493	0.026098	0.284315	0.262879	0.026353	0.21755	0.170873	0.228333	0.138453	0.22114	0.173229	0.026154	0.099977	0.214793	0.076983	0.32014	0.213101	0.260447	0.127435	0.08276	0.131695	0.088748	0.035946	0.084694	0.197562	0.070061
4930430F08Rik	3.08279	2.67932	2.94841	2.8184	2.47683	2.83406	3.31788	3.39988	1.77928	1.93738	1.96275	1.84047	3.05321	2.13698	3.75655	4.02011	2.92244	3.21848	2.62907	3.36962	1.9211	2.25555	2.1457	1.36408	2.57573	2.61611	3.35229	2.74958	2.61219	3.06789	3.07344	3.23087	1.8299	1.98879	1.64657	2.27609
4930430O22Rik	0	0	0	0	0.264984	0.417855	0.227311	0.715702	0.032972	0.113727	0	0.061248	0	0	0	0	0.151895	0.427886	0.255159	0.776334	0.059793	0.195145	0	0.026706	0	0	0	0.186059	0.090868	0.378149	0.196014	0.688636	0.093105	0.17381	0.025842	0.112527
4930431F10Rik	0.271335	0.122065	0.112814	0.09213	0.061032	0.054226	0.093835	0.164559	0.092337	0.081321	0.151527	0.110261	0.185915	0.18453	0.179177	0.18405	0.163603	0.144837	0.23406	0.030666	0.106228	0.047853	0.133921	0.075738	0.163233	0.350282	0.164908	0.157701	0.105923	0.022027	0.163443	0.104694	0.064083	0.085851	0.13227	0
4930431F12Rik	0.907081	0.111708	0.158055	0.449471	0.608461	0.294108	0.376646	0.282296	0.15456	0.209433	0.817216	0.590294	0.366037	0.504521	0.113682	0.807616	0.404874	0.734751	0.115626	0.412874	0.701451	0.150263	0.141681	0.178112	0.593812	0.359176	0.546591	0.522115	0.330027	0.242755	0.13042	0.351834	0.690679	0.530354	0	0.263737
4930431L21Rik	0	0	0	0	0	0	0	0	0	0	0	0	0	0	0	0	0	0	0	0	0	0	0	0	0	0	0	0	0	0	0	0	0	0	0	0
4930431P03Rik	0.065411	0.051093	0.018204	0.030684	0.053012	0.080461	0.058905	0.047389	0.056993	0.121167	0.04231	0.019714	0.106616	0.049376	0.122783	0.052205	0.063811	0.036417	0.066714	0.045994	0.042331	0.019299	0.034758	0.089729	0	0.152194	0.012356	0.201718	0	0.252292	0.067148	0.031345	0.044269	0.057378	0.031862	0.106484
4930431P19Rik	1.50524	1.0271	1.05161	0.697077	0.569621	0.452018	0.54895	0.344156	0.785598	0.451518	0.747175	0.451307	1.37773	0.921098	1.01751	0.697893	0.568475	0.43628	0.661608	0.249796	0.812902	0.337331	0.801	0.38519	1.269	0.939902	0.851643	0.696508	0.643778	0.564744	0.63414	0.343626	0.752658	0.381099	0.745153	0.423968
4930432B10Rik	1.72729	1.13598	0.899166	0.8386	0.773389	0.724443	0.834347	0.640719	0.643201	0.536452	0.88178	0.581735	1.55752	1.28647	0.919609	0.97277	0.827552	0.638013	0.58542	0.707781	0.616204	0.558028	0.785996	0.369633	1.14119	1.65603	0.956673	1.18888	0.656988	0.718324	0.650987	0.594761	0.698081	0.580414	0.670684	0.580901
4930432E11Rik	0.005887	0.002963	0	0.003268	0.001069	0.001821	0.000835	0.001549	0.000986	0.004347	0	0.003598	0	0.003743	0.00219	0.001666	0.001079	0.000984	0	0.005387	0.002	0.002238	0.001086	0.000863	0.003595	0.004205	0.004207	0.008876	0.001115	0.001191	0.001809	0.004274	0.002083	0	0.002349	0.007745
4930432H08Rik	0	0	0	0	0	0	0	0	0	0	0	0	0	0	0	0	0	0	0	0	0	0	0	0	0	0	0	0	0	0	0	0	0	0	0	0
4930432K21Rik	1.0156	0.670433	0.72325	1.35086	0.443658	0.786385	0.549511	0.438612	0.367104	0.463373	0.643744	0.313754	1.12295	0.394517	0.804396	0.810568	0.381488	0.780117	0.416895	0.35532	0.338107	0.283375	0.394452	0.436864	0.657354	0.553965	0.772739	0.767192	0.652302	0.667523	0.326934	0.477236	0.327586	0.339008	0.548094	0.245102
4930432L08Rik	0.189096	0.04803	0.062767	0	0.013954	0.062509	0	0.055245	0.019422	0.036722	0.032768	0.025433	0.051238	0.043822	0.050899	0.010239	0.055187	0.023556	0.030984	0.049689	0.013465	0.023639	0	0	0.058489	0.048281	0	0.067271	0.017648	0.028313	0.012815	0.039869	0.013399	0.03781	0.011302	0.043942
4930432M17Rik	0	0	0	0	0	0	0	0	0	0	0	0	0	0	0	0	0	0	0	0	0	0	0	0	0	0	0	0	0	0	0	0	0	0	0	0
4930432O09Rik	0.020078	0	0.017709	0.014657	0.00897	0.008335	0.007521	0	0	0.007581	0	0	0.012433	0	0.009392	0	0.009682	0.008629	0	0.014968	0.008476	0.007406	0	0.007298	0	0.011765	0	0.029272	0.010007	0.01054	0	0	0	0.006711	0	0.020646
4930433B08Rik	0	0	0	0	0	0	0	0	0	0	0	0	0	0	0	0	0	0	0	0	0	0	0	0	0	0	0	0	0	0	0	0	0	0	0	0
4930433I11Rik	0	0	0	0	0	0	0	0	0	0	0	0	0	0	0	0	0	0	0	0	0	0	0	0	0	0	0	0	0	0	0	0	0	0	0	0
4930433J02Rik	0.065968	0.206499	0.057565	0.023795	0.117739	0.066839	0.048191	0.074678	0	0.024639	0.035353	0.061698	0.08161	0.052618	0.092008	0.059201	0.077608	0.056157	0.133872	0.049498	0.056138	0.071841	0.014664	0.035576	0.038011	0.115538	0.079738	0.079933	0.031685	0.067845	0.076226	0.058232	0.016061	0.065104	0.020848	0.03422
4930433N12Rik	0.455268	0.304658	0.24996	0.25522	0.20904	0.199447	0.289276	0.18262	0.252569	0.068994	0.244388	0.162894	0.29116	0.384813	0.25192	0.238955	0.088097	0.172305	0.309551	0.187218	0.210922	0.123426	0.193964	0.081986	0.257366	0.403256	0.265569	0.409379	0.220209	0.114778	0.167903	0.249512	0.093534	0.169635	0.113512	0.219166
4930434B07Rik	0	0	0	0	0	0	0	0	0	0	0	0	0	0	0	0	0	0	0	0	0	0	0	0	0	0	0	0	0	0	0	0	0	0	0	0
4930434F21Rik	0	0	0	0	0	0	0	0	0	0	0	0	0	0	0	0	0	0	0	0	0	0	0	0	0	0	0	0	0	0	0	0	0	0	0	0
4930434O05Rik	0	0.08382	0	0	0	0	0	0	0	0	0	0	0	0	0.097473	0	0	0	0	0	0	0	0	0	0	0.230897	0	0	0	0	0	0	0	0.066827	0	0
4930435C17Rik	0	0	0	0	0	0	0	0	0	0	0	0	0	0	0	0	0	0	0	0	0	0	0	0	0	0	0	0	0	0	0	0	0	0	0	0
4930435E12Rik	0	0	0	0	0	0	0	0	0	0	0	0	0	0	0	0	0	0	0	0	0	0	0	0	0	0	0	0	0	0	0	0	0	0	0	0
4930435F18Rik	1.24479	0.431506	0.443159	0.404899	0.484223	0.337268	0.368451	0.38254	0.518328	0.407347	0.320253	0.314852	0.920375	0.945466	0.397716	0.588173	0.286909	0.367481	0.430866	0.33074	0.508497	0.519916	0.380338	0.245718	0.687811	0.905067	0.377868	0.64458	0.287713	0.209906	0.146924	0.195602	0.406779	0.456631	0.254797	0.355549
4930435N07Rik	0	0	0	0	0	0	0	0	0	0	0	0	0	0	0	0	0	0	0	0	0	0	0	0	0	0	0	0	0	0	0	0	0	0	0	0
4930437M23Rik	0	0	0	0	0	0	0	0	0	2e-05	0	2e-06	0	0	0	0	0	0	0	0	0	0	0	0	0	0	0	0	0	0	0	0	0	0	0	0
4930438A08Rik	0	0	0	0	0	0	0	0.005578	0	0	0	0	0	0.008927	0	0	0	0	0	0.005995	0	0	0	0	0	0.024557	0	0	0	0	0	0	0	0.005576	0	0.025491
4930438E09Rik	0	0	0	0	0	0	0	0	0	0	0	0	0	0	0	0	0	0	0	0	0	0	0	0	0	0	0	0	0	0	0	0	0	0	0	0
4930439A04Rik	0.720445	0.31282	0.127154	0.561254	0.264807	0.187651	0.443456	0.344103	0.164245	0.386513	0.296549	0.505223	0.284106	0.610443	0.448038	0.564214	0.283533	0.563197	0.423877	0.173497	0.511934	0.222563	0.579591	0.337091	0.393633	0.190816	0.261033	0.943115	0.313472	0.199082	0.557092	0.545886	0.193233	0.239533	0.612778	0.217837
4930439D14Rik	43.8919	29.3509	11.6321	5.25236	7.45438	3.92187	10.9187	3.67666	15.4057	7.19893	18.5942	9.20296	34.4091	34.8487	13.7396	6.50241	8.51719	4.67	6.88339	3.45867	14.1736	9.05805	16.5966	12.4907	35.3752	36.0474	11.0498	6.53626	10.4832	5.55987	7.84335	3.34172	15.188	6.76717	15.9428	10.3165
4930440C22Rik	0	0	0	0	0	0	0	0	0	0	0	0	0	0	0	0	0	0	0	0	0	0	0	0	0	0	0	0	0	0	0	0	0	0	0	0
4930440I19Rik	0	0.018914	0	0	0	0	0	0	0	0	0	0	0	0	0	0	0	0	0	0	0	0	0	0	0	0	0	0	0	0	0	0	0	0	0	0
4930441H08Rik	0	0	0	0	0	0	0	0	0	0	0	0	0	0	0	0	0	0	0	0	0	0	0	0	0.037014	0	0.056047	0	0	0	0	0	0	0	0	0
4930441J16Rik	0	0	0	0	0	0	0	0	0	0	0	0	0	0	0	0	0	0	0	0	0	0	0	0	0	0	0	0	0	0	0	0	0	0	0	0
4930442G10Rik	0	0	0	0	0	0	0	0	0	0	0	0	0	0	0	0	0	0	0	0	0	0	0	0	0	0	0	0	0	0	0	0	0	0	0	0
4930442G15Rik	0.117671	0.019681	0.061644	0.033931	0.042351	0	0.017221	0.015486	0.02032	0.053122	0.033072	0	0.174599	0.149597	0.066562	0.051359	0.022296	0.060423	0.035242	0	0	0	0.062038	0.01678	0.091001	0.027467	0	0.068421	0	0	0.018233	0.050849	0.022894	0.046681	0.044336	0.048786
4930442H23Rik	1.74072	1.60925	1.93985	2.12611	1.41877	1.49284	1.78912	1.43524	1.06898	1.05153	1.06337	1.01394	2.20035	1.71219	2.03337	2.07895	1.66105	1.48252	1.43194	1.78912	1.02835	1.32256	1.37722	1.0306	1.42366	1.78866	2.03998	2.52758	1.30153	1.57499	1.19488	1.33513	0.982612	0.927385	1.20854	0.896078
4930442J19Rik	0	0	0	0	0	0	0	0	0	0	0	0	0	0	0	0	0	0	0	0	0	0	0	0	0	0	0	0	0	0	0	0	0	0	0	0
4930442L01Rik	0.034855	0.007267	0	0	0	0	0	0	0	0	0	0	0	0.009299	0	0	0.008367	0	0	0	0	0.012644	0	0	0	0.030919	0	0.016872	0	0	0	0	0	0	0	0
4930442P19Rik	0	0	0	0	0	0	0	0	0.012235	0	0	0	0	0	0	0	0	0	0	0	0	0	0	0	0	0	0	0	0	0	0	0	0	0	0	0
4930443G03Rik	0	0	0	0	0	0	0	0	0	0	0	0	0	0	0	0	0	0	0	0	0	0	0	0	0	0	0	0	0	0	0	0	0	0	0	0
4930443O20Rik	0.161151	0.122695	0.15327	0.127032	0.082942	0.111516	0.171664	0.115597	0.092749	0.121188	0.123648	0.050211	0.082349	0.142406	0.06251	0.107256	0.077933	0.091853	0.039812	0.107336	0.033233	0.140438	0.107962	0.086739	0.135736	0.125386	0.146376	0.181492	0.067102	0.084498	0.092016	0.114619	0.123502	0.080176	0.126315	0.054337
4930444A19Rik	5.85739	2.86944	1.54144	1.09695	0.775183	1.11081	1.22518	0.841763	1.66574	1.30306	1.19153	1.23744	4.08409	4.74587	1.63719	1.52037	1.11495	0.795755	1.34872	0.691407	1.54606	1.69474	1.25372	0.898562	3.28387	4.88445	1.27177	2.41623	1.33758	0.88236	0.969964	0.774945	1.92903	0.956346	1.15479	0.997547
4930444E06Rik	1.54582	0.780517	0.263498	0.106592	0.155891	0.150262	0.182422	0.073841	0.387238	0.069942	0.291705	0.112684	1.26568	0.698036	0.387712	0.216062	0.088089	0.07889	0.209767	0.070986	0.158707	0.111557	0.247862	0.079873	1.17201	0.621386	0.112302	0.233772	0.200372	0.019196	0.142896	0.118505	0.183968	0.074318	0.094427	0.094982
4930444F02Rik	0.009444	0.007942	0.010946	0.009077	0.005724	0.002553	0.002301	0.012178	0.008127	0.009517	0.00688	0.004791	0.007997	0	0.002892	0.004472	0.002935	0.002684	0.002318	0.004916	0.002775	0.004613	0.005571	0.0046	0.012082	0.003723	0.003787	0	0.005972	0.006417	0.010023	0	0.005979	0.006268	0.006047	0.003366
4930444G20Rik	0	0	0	0	0	0	0	0	0.016247	0	0	0	0	0	0	0	0	0	0	0.007045	0.007793	0.006706	0.00845	0	0	0	0	0	0.009205	0	0	0	0	0	0	0
4930444K16Rik	0.028789	0.057777	0.026593	0.061101	0.013849	0.011744	0.021854	0.018626	0.037996	0.062675	0.010622	0.04307	0.068634	0.046027	0.087047	0	0.026612	0.057901	0.009897	0.048397	0.013838	0.043507	0.048107	0.022388	0.022009	0.137457	0.039096	0.054843	0.013802	0.01455	0.025589	0	0.013172	0.035753	0.009846	0
4930444M15Rik	0	0.009325	0	0	0	0.009155	0	0	0	0	0	0	0	0.023967	0	0	0	0	0	0	0	0	0	0	0	0.013311	0	0	0	0	0	0	0	0	0	0
4930444P10Rik	2.02192	1.15789	0.558157	0.638195	0.58218	0.622458	0.787604	0.494813	0.794732	0.411558	0.675186	0.412341	1.66338	1.33228	0.652752	0.842296	0.717914	0.548456	0.659295	0.542888	0.550481	0.286966	0.803451	0.999869	1.12319	1.89922	0.581806	0.981161	0.531546	0.356668	0.682915	0.442503	0.579931	0.505356	0.752321	0.452763
4930445B16Rik	0.072215	0.075495	0.108959	0.089969	0.016064	0.058767	0.106739	0.035741	0.046307	0.067481	0.038365	0.06808	0.087893	0.018961	0.049722	0.064925	0.017094	0.076325	0.080719	0.083627	0.062003	0.217163	0	0.078105	0.082795	0.062456	0.043113	0.154794	0.034804	0.018281	0.0693	0.038869	0.034944	0.060191	0.057624	0.074996
4930445N08Rik	0	0	0.111524	0	0	0	0	0	0	0	0	0	0	0.13208	0	0	0	0	0	0	0	0.098712	0	0	0	0	0	0	0	0.136491	0	0	0	0.083379	0	0
4930445N18Rik	0.026258	0.219007	0.040247	0.038828	0.023487	0.099122	0.092313	0.017518	0.069477	0.060484	0.126187	0.039389	0.065369	0.084408	0.149159	0.057841	0.128341	0.045891	0.096695	0	0.110383	0.028238	0.046501	0.094363	0.088544	0.13619	0.032294	0.077458	0.079816	0.055452	0.102939	0.03786	0.110143	0.122864	0.032705	0.052264
4930447A16Rik	0	0	0	0	0	0	0	0	0	0	0	0	0	0.048506	0	0	0	0	0	0	0	0	0.040114	0	0.035832	0	0	0	0	0	0	0	0	0	0	0
4930447C04Rik	0.53024	0.424801	0.29896	0.38256	0.391599	0.210823	0.255763	0.21774	0.236668	0.207326	0.136154	0.220283	0.713098	0.468773	0.296718	0.398214	0.092105	0.423777	0.264605	0.375209	0.287484	0.263003	0.266063	0.159524	0.708755	0.272694	0.350076	0.414281	0.199087	0.283777	0.256079	0.189111	0.140455	0.326398	0.325134	0.447032
4930447C11Rik	0	0	0	0	0	0	0	0	0	0	0	0	0	0	0	0	0	0	0	0	0	0	0	0	0	0	0	0	0	0	0	0	0	0	0	0
4930447F04Rik	0	0	0	0	0	0	0	0	0	0	0	0	0	0	0	0	0	0	0	0	0	0	0	0	0	0	0	0	0	0	0	0	0	0	0	0
4930447F24Rik	0	0.011054	0.0118	0.009715	0	0	0.097655	0.115407	0.11302	0.22076	0.076905	0.040441	0	0	0	0.019621	0.026077	0.047852	0.030578	0.275961	0.105306	0.042726	0.049843	0.049125	0.010534	0.015869	0.016376	0	0.054545	0.423048	0	0	0.182874	0.036622	0.017094	0.184161
4930447K03Rik	0.083036	0.069365	0.018461	0	0	0.034823	0.047239	0.041392	0.036233	0.01582	0.014916	0.015596	0.129306	0.022105	0	0.045345	0.020035	0	0.03073	0.015735	0.070797	0	0.055527	0.014957	0.016145	0.024166	0	0	0.020762	0.043373	0	0.030059	0.021055	0	0.013128	0.042059
4930447M23Rik	0.062062	0.01168	0	0	0	0	0	0	0	0	0	0	0.035015	0	0	0	0	0.029395	0	0	0	0	0	0	0.021838	0.016545	0	0	0	0	0	0	0	0	0	0
4930447N08Rik	0.017641	0	0	0.025512	0	0	0	0.023397	0.164165	0.013379	0	0.068105	0	0.116914	0	0.012769	0	0	0	0.061018	0	0.034068	0.041542	0.199213	0	0	0	0	0.017324	0	0.035023	0	0	0.031024	0.16636	0
4930448A20Rik	0	0.030191	0.032266	0.026692	0.081663	0.015108	0.068604	0.074371	0.095482	0.027891	0	0.027486	0	0	0	0.040581	0.036033	0.03174	0.014035	0.052872	0.029942	0.067491	0.033406	0.039775	0.028926	0.021699	0.044786	0.017811	0.037618	0.078721	0.013975	0.040211	0	0.098579	0.023253	0.094644
4930448C13Rik	0.945395	0.727677	0.342348	0.319933	0.22206	0.240442	0.216924	0.199415	0.338045	0.148114	0.265092	0.314251	0.737781	0.762953	0.41026	0.387169	0.184882	0.188583	0.163228	0.152666	0.214079	0.14525	0.23766	0.106039	0.549365	0.833145	0.415043	0.405781	0.187004	0.229063	0.309052	0.140165	0.165791	0.275914	0.295697	0.102871
4930448D08Rik	0	0	0	0	0	0	0	0	0	0	0	0	0	0	0	0	0	0	0	0	0	0	0	0	0	0	0	0	0	0	0	0	0	0	0	0
4930448E22Rik	0.726067	0.329733	0.225045	0.33962	0.229013	0.319832	0.292011	0.288491	0.268849	0.293671	0.238517	0.233513	0.542088	0.486838	0.3687	0.468548	0.348153	0.225083	0.337893	0.271273	0.29394	0.089043	0.272132	0.191102	0.539045	0.471916	0.346227	0.445171	0.273026	0.288048	0.253609	0.158361	0.196232	0.243079	0.282312	0.32467
4930448F12Rik	0	0	0	0	0	0	0	0	0	0	0	0	0	0	0	0	0	0	0	0	0	0	0	0	0	0	0	0	0	0	0	0	0	0	0	0
4930448H16Rik	0.090192	0.037631	0.158944	0.065711	0.039924	0.114073	0.034127	0	0	0	0	0.033375	0.054206	0	0.042945	0	0	0.077737	0	0	0	0	0.039547	0.064304	0	0	0.05452	0	0.091021	0.047048	0.034404	0	0	0.030085	0.027824	0
4930448I06Rik	0.892932	0.722779	0.32023	0.26931	0.873268	0.32142	0.594594	0.66161	0.280325	0.590121	0.325939	0.587166	0.638763	0.534149	0.48499	0.864372	0.720257	0.381771	0.617195	0.146352	0.054757	0.370693	0.333461	0.276618	0.503388	0.413588	0.779448	1.19389	0.405569	0.557777	0.57229	0.32879	0.271643	0.253454	0.17961	0.37609
4930448I18Rik	0	0	0	0	0	0	0	0	0	0	0	0	0	0	0	0	0	0	0	0	0	0	0	0	0	0	0	0	0	0	0	0	0	0	0	0
4930448K20Rik	0.113671	0.042699	0.080635	0.046034	0.013938	0.025435	0.023348	0.020487	0.026578	0.02347	0.022306	0.011957	0	0.033473	0.028576	0.044709	0.014747	0	0.035257	0.082652	0.026791	0	0.014016	0.011379	0.099477	0.127258	0.058441	0.048155	0.015497	0.031804	0.036956	0.033712	0.060564	0.041535	0.059635	0.016784
4930449A18Rik	0	0.012224	0	0.010593	0	0	0	0	0	0.014838	0	0	0	0	0	0	0	0	0	0	0	0	0	0	0	0	0	0	0	0	0	0	0	0	0	0
4930449E01Rik	0.045932	0.076201	0	0	0	0	0	0	0	0	0	0	0.157659	0	0	0	0	0	0	0	0	0	0	0	0.072014	0	0	0	0	0	0	0	0	0	0	0
4930449I04Rik	0.066853	0.018749	0.103349	0.085908	0.021178	0.135351	0.017336	0.045886	0.020594	0.017945	0.050192	0.034943	0.028729	0.048955	0.089483	0.119165	0.089985	0.081606	0.034678	0.017879	0.019994	0.036013	0.062544	0	0.053634	0.05399	0.057295	0.114962	0.070281	0	0.03705	0.017105	0	0.046507	0.043797	0.097001
4930449I24Rik	0	0	0	0	0	0	0	0	0	0	0	0	0	0	0	0	0	0	0	0	0	0	0	0	0	0	0	0	0	0	0	0	0	0	0	0
4930451E10Rik	1.10095	0.512413	0.4454	0.576755	0.354075	0.282294	0.424383	0.039158	0.313815	0.403854	0.448221	0.09979	0.745098	0.619158	0.610901	0.522166	0.302829	0.431363	0.134806	0.224239	0.236828	0.202157	0.319837	0.128325	0.997141	0.694435	0.658489	0.610127	0.310603	0.666481	0.479818	0.545589	0.130076	0.187967	0.399154	0.29429
4930451G09Rik	1.80587	2.19709	1.1678	0.729572	0.745519	0.494195	1.1073	0.422578	0.651933	0.28197	0.731863	0.635737	1.74197	1.33912	1.03484	0.615921	0.657414	0.654726	0.647192	0.215801	0.613648	0.507789	0.7507	0.43993	1.57331	1.61854	1.27997	0.638012	0.55978	0.450611	0.697877	0.636426	0.792074	0.566053	0.600984	0.348756
4930451I11Rik	0	0	0	0	0	0	0	0	0	0	0	0	0	0	0	0	0	0	0	0	0	0	0.068614	0	0	0	0	0	0	0	0	0	0	0	0	0
4930452B06Rik	0	0	0	0	0	0.013555	0	0.013438	0	0.012478	0	0	0	0	0	0.005957	0.00655	0.021323	0.006083	0.025106	0	0.006245	0	0	0	0	0	0	0.016285	0.017317	0	0.005894	0	0	0	0.00842
4930452L12Rik	0	0	0	0	0	0	0	0	0	0	0	0	0	0	0	0	0	0	0	0	0	0	0	0	0	0	0	0	0	0	0	0	0	0	0	0
4930452N14Rik	0	0	0	0	0	0	0	0	0	0	0	0.030524	0	0	0	0	0	0	0	0	0	0	0	0.029365	0	0	0	0	0	0	0	0	0	0	0	0
4930453C13Rik	1.55448	0.519397	0.496086	0.656881	0.646759	0.655884	0.864038	0.318786	0.89945	0.860327	0.334913	0.535274	0.576649	0.966518	0.9984	0.694561	0.765698	0.669892	0.735533	0.91355	0.59516	0.607874	0.557285	0.483249	0.625996	0.998881	0.44057	1.00074	0.696298	0.647948	0.687923	0.577565	0.955887	0.768101	0.602379	0.500963
4930453H23Rik	0	0	0	0	0	0.040209	0	0	0	0	0	0	0	0	0	0.03238	0	0	0	0.031392	0.008732	0	0	0	0	0	0	0	0	0	0	0	0	0	0	0
4930453L07Rik	0.222221	0.06648	0.196	0.011586	0.028627	0.078336	0.094262	0.083702	0.041339	0.08433	0.068154	0.047986	0.039581	0.084851	0.089602	0.11547	0.045534	0.123247	0.047462	0.096927	0.054427	0.070127	0.014211	0.034559	0.122431	0.111737	0.038665	0.04659	0.031054	0.049682	0.099011	0.057	0.031313	0.053116	0.050447	0.049544
4930453N24Rik	10.3694	10.9086	8.84376	10.4491	7.74663	9.93388	8.67528	8.22178	7.2135	8.16046	7.5602	8.53793	8.43264	10.6847	10.6453	10.6391	8.87723	8.54469	7.60254	8.03033	6.82541	8.09814	7.25833	7.34147	9.18615	13.3111	8.25211	11.2028	7.73036	7.84445	7.63126	8.24124	7.12292	7.72848	7.04362	8.2412
4930453O03Rik	0	0	0	0	0	0	0	0	0	0	0	0	0	0	0	0	0	0	0	0	0	0	0	0	0	0	0	0	0	0	0	0	0	0	0	0
4930455B14Rik	0	0	0	0	0	0	0	0	0	0	0	0	0	0	0	0	0	0	0	0	0	0	0	0	0	0	0	0	0	0	0	0	0	0	0	0
4930455C13Rik	1.74204	1.84921	1.12084	1.52947	0.589652	1.1619	1.07423	1.0244	0.96201	1.01099	0.932103	1.49967	1.48208	1.90899	0.841622	1.34295	0.79894	1.03635	0.759025	1.12502	0.755376	1.18465	0.927107	1.09588	1.37577	2.2176	1.06831	1.94712	0.930017	1.13543	0.85208	0.824928	1.14298	1.05811	1.06445	0.953456
4930455D15Rik	0	0	0	0.011595	0.01507	0.013216	0	0.020787	0	0.012335	0	0.012419	0.020804	0.017299	0.014805	0.011395	0.014836	0	0	0	0	0	0.014072	0	0	0.038007	0.019294	0.015687	0	0.032165	0	0.011918	0.014878	0	0	0
4930455G09Rik	0.045181	0.260999	0.040241	0	0.040065	0	0.034364	0	0	0.06947	0	0.033312	0.166443	0.193302	0	0	0	0	0.033261	0.065662	0.073502	0.03734	0	0	0.181443	0.15799	0.055719	0	0	0.048512	0	0.032411	0	0.029697	0.055394	0.089615
4930455H04Rik	0	0	0	0	0	0	0	0	0	0	0	0	0	0	0	0	0	0	0	0	0	0	0	0	0	0	0	0	0	0	0	0	0	0	0	0
4930455J16Rik	0.323475	0.150806	0.181047	0.08682	0.120436	0.070415	0.082156	0.06399	0.108884	0.085203	0.099555	0.085155	0.286916	0.209936	0.131538	0.072652	0.053733	0.10108	0.096742	0.070692	0.082455	0.089888	0.117709	0.053914	0.135905	0.173908	0.07682	0.276103	0.101424	0.09385	0.111477	0.06542	0.057424	0.069412	0.122426	0.214965
4930455M05Rik	0.040344	0.014456	0.005375	0.017679	0.010347	0.019897	0.021323	0.019146	0.086827	0.0174	0.03307	0.017429	0.01437	0.018468	0	0.020922	0	0.015247	0.008671	0.013656	0.009733	0.033678	0.036572	0.004185	0.004475	0.043147	0.007172	0.053738	0.017712	0.018182	0.015051	0.004142	0.011417	0.003849	0.026818	0.025567
4930456G14Rik	0.035005	0.043705	0.03073	0.012678	0.015728	0.099941	0.115964	0.023027	0.076112	0.039802	0	0.065627	0.108724	0.055826	0.033155	0.06343	0.067281	0	0.092001	0.089165	0.043714	0.103766	0.04707	0.050281	0.081985	0.082527	0.063948	0.067877	0.034731	0	0.013523	0.024994	0.052467	0.023176	0.033056	0.054049
4930456L15Rik	0	0	0	0	0	0	0	0	0	0	0	0	0	0	0	0	0	0	0	0	0	0	0	0	0	0	0.021679	0	0	0	0	0	0	0	0	0
4930458A03Rik	0	0	0	0	0	0	0	0	0	0	0	0	0	0	0	0	0	0	0	0	0	0	0	0	0	0	0	0	0	0	0	0	0	0	0	0
4930458B22Rik	0	0	0	0	0	0	0	0	0	0	0	0	0	0	0	0	0	0	0	0	0	0	0	0	0	0	0	0	0	0	0	0	0	0	0	0
4930458D05Rik	0.447117	0.336457	0.280952	0.103539	0.115796	0.094257	0.17924	0.061774	0.209544	0.06732	0.166972	0.080409	0.306488	0.246614	0.244237	0.077544	0.186338	0.066232	0.105348	0.040995	0.157861	0.057595	0.111761	0.037913	0.422837	0.370559	0.245019	0.123577	0.225424	0.135068	0.119379	0.062844	0.219555	0.031171	0.211771	0.119319
4930458K08Rik	0	0	0	0	0	0	0	0	0	0	0	0	0	0	0	0	0	0	0	0	0	0	0	0	0	0	0	0	0	0	0	0	0	0	0	0
4930459C07Rik	0	0.009639	0	0.008339	0	0	0	0	0	0	0.013207	0.008803	0	0	0	0.013247	0	0.01579	0	0	0.015648	0	0	0.013511	0	0	0	0	0.011324	0	0	0	0	0	0	0
4930459L07Rik	0	0	0	0	0	0	0	0	0	0	0	0	0	0	0	0	0	0	0	0	0	0	0	0	0	0	0	0	0	0	0	0	0	0	0	0
4930461C15Rik	0	0	0	0	0	0	0	0	0	0	0	0	0	0	0	0	0.016306	0	0	0	0	0	0	0	0	0	0	0	0	0	0	0	0	0.022812	0.010943	0
4930461G14Rik	0	0	0	0	0	0	0	0	0	0	0	0	0	0	0	0	0	0	0	0	0	0	0	0	0.018035	0	0	0	0	0	0.034673	0	0	0	0	0
4930463O16Rik	0.2153	0	0.090848	0.038544	0.091572	0.132823	0	0.005752	0.046607	0.006559	0	0.006533	0	0.027815	0.051487	0	0	0.09145	0	0.076064	0	0.006306	0	0.073592	0.075314	0.010272	0	0.016854	0	0.055739	0.00667	0.140734	0	0.067921	0.068124	0
4930465I24Rik	0	0.070104	0.144658	0.120638	0	0	0	0	0	0.063403	0	0	0.101645	0.177189	0.15696	0.23988	0	0	0.122934	0	0	0	0	0	0	0.094279	0	0.160719	0	0.084466	0	0	0	0.055142	0	0
4930465K10Rik	0.265445	0.201216	0.181073	0.159032	0.128864	0.176581	0.208179	0.229568	0.127543	0.204782	0.043635	0.16978	0.272025	0.35004	0.354598	0.224714	0.144913	0.141215	0.221845	0.174195	0.190812	0.143876	0.179189	0.12429	0.301028	0.319628	0.281471	0.23538	0.128504	0.151585	0.131481	0.166951	0.146316	0.1716	0.15251	0.113194
4930465M20Rik	0	0	0	0	0	0	0	0	0	0	0	0	0	0	0	0	0	0	0	0	0	0	0	0	0	0	0	0	0	0	0	0	0	0	0	0
4930466I24Rik	0	0	0	0	0	0	0	0	0	0	0	0	0	0	0	0	0	0	0	0	0	0	0	0	0	0	0	0	0	0	0	0	0	0	0	0
4930466K18Rik	3.69719	2.87708	1.70424	1.79457	2.06022	1.10248	1.91407	1.30181	1.13402	1.47128	0.906236	1.10309	3.55424	2.76021	1.89808	1.79639	1.59631	1.41861	1.24855	1.35014	0.954154	1.66841	1.07135	0.984097	2.8245	3.62854	1.47347	1.88141	1.30874	1.88115	1.48998	1.16041	1.34362	1.14255	1.28168	0.891807
4930467D21Rik	0	0	0	0	0	0	0	0	0	0	0	0	0	0	0	0	0	0	0	0	0	0	0	0	0	0	0	0.091227	0	0	0	0	0	0	0	0
4930467E23Rik	0.081347	0	0	0	0.037465	0	0	0.01564	0.011334	0	0.022998	0.123102	0	0	0	0.020014	0	0	0.019573	0	0.041393	0	0	0	0	0	0	0	0	0	0.030274	0	0.036139	0	0	0.022412
4930467J12Rik	0	0	0	0	0	0	0	0	0	0	0	0	0	0	0	0	0	0	0	0	0	0	0	0	0	0	0	0	0	0	0	0	0	0	0	0
4930467K11Rik	0	0	0	0	0	0.033897	0.030245	0	0.035381	0	0	0	0	0.042473	0	0	0	0	0	0	0	0	0	0	0	0	0	0	0	0	0.031631	0.029334	0	0	0	0
4930469B13Rik	0	0	0	0	0	0	0	0	0	0	0	0	0	0	0	0	0	0	0	0	0	0	0	0	0	0	0	0	0	0	0	0	0	0	0	0
4930469K13Rik	0.502661	0.39051	0.450614	0.482213	0.387199	0.564904	0.645577	0.817648	0.60698	1.19383	0.376619	1.12165	0.242075	0.669616	0.28076	0.508289	0.385298	0.555417	1.23826	1.49123	0.900154	1.2275	0.41581	1.64827	0.468543	0.501263	0.402193	0.404465	0.231282	0.654847	0.71335	0.64013	0.501536	1.13535	0.845919	1.02541
4930470B04Rik	0.164867	0.116264	0.088175	0.077619	0	0.097783	0.049222	0.101382	0.028722	0.060121	0.054805	0.0535	0.147603	0.06131	0.15815	0.111327	0.020965	0.056136	0.139882	0.106198	0.048072	0.048102	0.043464	0.086354	0.138992	0.231214	0.077576	0.135553	0.073019	0.088685	0.11898	0.052368	0.017384	0.074698	0.061718	0.081696
4930470G03Rik	0.364826	0.158812	0.191194	0.086707	0.03712	0.034363	0.077861	0.048988	0.079445	0.044025	0.059106	0.025048	0.218038	0.158966	0.100882	0.090939	0.047685	0.050758	0.067681	0.031255	0.076761	0.025186	0.04416	0.024112	0.228972	0.135808	0.111227	0.125014	0.075005	0.095828	0.025857	0.036189	0.074529	0.02224	0.046521	0.025261
4930470O06Rik	0	0	0	0	0	0	0	0	0	0	0	0	0	0	0	0	0	0	0	0	0	0	0	0	0	0	0	0	0	0	0	0	0	0	0	0
4930470P17Rik	0	0	0.012415	0	0.012661	0	0	0	0	0.010731	0.009984	0.010559	0.017574	0	0.03976	0.010208	0.013601	0.024378	0.010544	0.021067	0.058747	0	0.025158	0	0.010972	0	0.085903	0.027396	0	0.044578	0.010942	0	0.028192	0.009397	0.008821	0
4930471C04Rik	0	0	0	0	0	0	0	0	0.0194	0	0	0.033882	0	0	0.021377	0	0	0	0	0.016226	0	0	0	0	0	0	0	0	0	0	0	0	0	0.015047	0	0
4930471C06Rik	0	0	0	0	0	0	0	0	0	0	0	0	0	0	0	0	0	0	0	0	0	0	0	0	0	0	0	0	0	0	0	0	0	0	0	0
4930471D02Rik	0.16107	0.085175	0.044082	0.018543	0.044958	0.021102	0.009472	0.081357	0.032645	0.028594	0.036231	0.018847	0.110164	0.147369	0.092042	0.080894	0.059573	0.043213	0.048929	0.038821	0.016264	0.009744	0.021732	0.009016	0.076686	0.159658	0.06066	0.01232	0.01225	0.064757	0.039786	0.008923	0	0.030798	0.046582	0.05111
4930471E15Rik	0.097475	0.084245	0.092976	0.27892	0.181971	0	0.108276	0.063802	0.087755	0.073491	0	0.108427	0.120232	0	0.091376	0.115039	0.192278	0.083125	0.072099	0.145853	0.123372	0.036223	0	0.069216	0.114554	0.112319	0.058794	0.049754	0.140912	0.099767	0.07557	0.037542	0.047608	0.038397	0.062497	0.049244
4930471E19Rik	0.014692	0.073136	0	0	0	0.014472	0.010873	0	0.034274	0	0.010565	0.015457	0	0.015684	0	0.010641	0	0	0.010881	0	0	0	0	0	0	0.089762	0	0	0	0	0	0	0.014568	0	0.009319	0
4930471G24Rik	0	0	0	0	0	0	0	0	0	0	0	0	0	0	0	0	0	0	0	0	0	0	0	0	0	0	0	0	0	0	0	0	0	0	0	0
4930471M09Rik	0.143834	0.191574	0.155835	0.163877	0.138906	0.215222	0.243544	0.098854	0.148684	0.131675	0.069361	0.163272	0.130442	0.142531	0.157067	0.14051	0.135029	0.169911	0.109603	0.06464	0.121423	0.118495	0.154715	0.098411	0.081629	0.178195	0.190837	0.155332	0.21245	0.207519	0.124851	0.038523	0.1007	0.194477	0.094415	0.159766
4930473A02Rik	0.890799	0.609877	0.45959	0.444441	0.429997	0.45327	0.357226	0.272073	0.407746	0.354453	0.418984	0.318228	0.562831	0.922569	0.520803	0.40235	0.437446	0.268063	0.337157	0.357569	0.373701	0.224486	0.421092	0.26322	0.761634	0.686178	0.429721	0.483029	0.355547	0.523688	0.259074	0.251753	0.287468	0.282356	0.300532	0.417804
4930473D10Rik	0	0	0	0	0	0	0	0	0	0	0	0	0	0	0	0	0	0	0	0	0	0	0	0	0	0	0	0	0	0	0	0	0	0	0	0
4930473H19Rik	0.884024	0.472473	0.432819	0.439578	0.286088	0.339875	0.232672	0.116017	0.267488	0.147317	0.366167	0.210151	0.589614	0.382929	0.705076	0.394721	0.132499	0.265554	0.493761	0.373538	0.150117	0.480042	0.271601	0.133835	0.590855	0.436082	0.328822	0.979179	0.594473	0.344783	0.226733	0.392526	0.243525	0.176411	0.246818	0.398873
4930473O22Rik	0	0	0	0	0	0	0	0	0	0	0	0	0	0	0	0	0	0	0	0	0	0	0	0	0	0	0	0	0	0	0	0	0	0	0	0
4930474B08Rik	0	0	0	0	0	0	0	0	0	0	0	0	0	0	0	0	0	0	0	0	0	0	0	0	0	0	0	0	0	0	0	0	0	0	0	0
4930474H06Rik	0	0	0	0	0	0	0	0	0	0	0	0	0	0	0	0	0	0	0	0	0	0	0	0	0	0	0	0	0	0	0	0	0	0	0	0
4930474N05Rik	0.280035	0.158929	0.177985	0.070365	0.046807	0.116207	0.146567	0.11456	0.201128	0.145576	0.102003	0.110342	0.211701	0.353752	0.146899	0.156652	0.197044	0.089719	0.157008	0.070435	0.173586	0.090262	0.136391	0.082014	0.216216	0.22187	0.184669	0.125761	0.069445	0.122224	0.106817	0.055375	0.137888	0.10741	0.12081	0.095433
4930474N09Rik	0.113208	0.187777	0	0.041117	0.033694	0.046099	0	0.024698	0.016385	0	0.079425	0.0562	0.186606	0.120773	0.017887	0.095761	0	0	0.014104	0.013891	0	0.0282	0.067041	0.026974	0.11735	0.244162	0	0.073266	0.037046	0.019751	0.014509	0	0.018709	0.012404	0.011798	0.019362
4930477E14Rik	0	0	0	0	0	0	0	0	0	0	0	0	0	0	0.054943	0	0.055766	0.05156	0	0	0	0	0.050911	0	0	0	0	0	0	0	0	0.047471	0	0	0	0
4930477G07Rik	0	0.048751	0	0.03568	0.021518	0.123636	0.108858	0.032106	0.095058	0.022451	0.017169	0.04393	0.03595	0.062667	0.027694	0.017636	0.057605	0.062665	0.043684	0.043137	0.170501	0.068372	0.021641	0.021129	0.057239	0.068572	0.029639	0.143585	0.098432	0	0	0.034568	0.030857	0.039081	0.054826	0.059489
4930477N07Rik	0	0	0.035816	0.029826	0	0	0.030837	0.082341	0	0.153965	0	0	0	0	0	0	0	0.06936	0.060978	0	0.033948	0	0	0	0	0.046978	0	0	0	0	0	0.029605	0.042169	0.08155	0	0.041519
4930477O15Rik	0.038553	0.016038	0	0.028395	0.034057	0.015965	0	0.012762	0	0.028883	0	0	0	0	0.018182	0.014132	0	0	0.014349	0	0	0	0.034497	0.027549	0	0.022663	0.023531	0.018859	0	0.040781	0.043892	0	0	0	0.012064	0.019671
4930478K11Rik	0	0	0	0	0.037658	0.068958	0.037937	0.024227	0.032813	0.033156	0.032342	0	0	0.043193	0	0.051886	0	0	0	0	0	0	0.035703	0	0	0.043063	0.066734	0	0	0	0	0	0	0	0.022526	0
4930478M09Rik	0.060434	0.033317	0.017164	0.014049	0	0.015538	0.014086	0.012776	0	0	0	0.015029	0.024908	0.063719	0.037192	0.056393	0.037088	0.033671	0	0.04498	0.016878	0.014255	0.089489	0.014414	0.030558	0.047244	0.023986	0	0.037381	0	0.030766	0.028043	0.07413	0.06558	0.063957	0.084941
4930478P22Rik	0	0	0	0	0	0	0	0	0	0	0	0	0	0	0	0	0	0	0	0	0	0	0	0	0	0	0	0	0	0	0	0	0	0	0	0
4930479D17Rik	0.161419	0.213303	0.083887	0.139391	0.084812	0	0.04726	0.020966	0.083738	0.023978	0.022419	0	0.310746	0.135634	0.090172	0.069307	0	0.027197	0.070952	0	0.025993	0.096933	0.028351	0	0.15146	0.260066	0.193985	0.092512	0.095424	0.03327	0.024176	0.067906	0.032868	0.062634	0.019875	0.032082
4930479H17Rik	0	0	0	0	0	0	0.099617	0	0	0	0	0	0	0	0	0	0	0	0.096654	0	0	0	0	0	0	0	0	0	0	0	0	0.097887	0	0	0	0
4930480C01Rik	0.118531	0.024547	0.02595	0	0.052496	0	0	0.019209	0.025732	0.022163	0	0	0.072756	0	0.055337	0.04269	0.028263	0.025229	0.021665	0.021779	0.024598	0	0	0	0.046092	0	0.035868	0.057393	0.057767	0.030761	0.045182	0	0.029911	0.019308	0	0
4930480E11Rik	0	0	0	0	0	0	0	0	0	0	0	0	0	0	0	0	0	0	0	0	0	0	0	0	0	0	0	0	0	0	0	0	0	0	0	0
4930480G23Rik	0	0	0	0	0	0	0	0	0	0	0	0	0	0	0	0	0	0	0	0	0	0	0	0	0	0	0	0	0	0	0	0	0	0	0	0
4930480K02Rik	0	0	0	0	0	0.019572	0	0	0	0	0	0	0	0	0	0	0	0	0	0	0	0	0	0	0	0.055409	0	0	0	0.024448	0	0.017109	0	0	0.014989	0
4930480K15Rik	0	0.01025	0	0.026512	0.022459	0	0.018004	0.015761	0.018571	0.009305	0.008998	0.009359	0	0	0	0.043066	0.067898	0	0.008899	0	0.011101	0.027208	0.010582	0.008989	0.018635	0.014304	0.043641	0.106957	0.011454	0	0	0.008899	0.022909	0.016306	0.039251	0.0132
4930480K23Rik	2.16724	1.53304	1.84865	1.41052	0.980805	0.872175	1.1476	0.852173	1.51201	0.994203	1.35354	0.736017	1.91927	1.15153	1.6967	1.23194	1.03769	0.892294	0.968944	0.602775	1.44716	0.93188	1.5274	0.689344	1.86315	1.51638	1.53795	1.36335	1.05074	1.23606	0.888045	0.808359	1.32488	0.915871	1.16368	0.749403
4930480M12Rik	0	0	0	0.039387	0	0.136132	0	0.035555	0	0	0	0	0.066923	0	0.050262	0	0	0	0	0.044605	0	0	0	0	0	0	0	0	0.052568	0	0	0	0	0.035732	0.034053	0
4930481A15Rik	31.4162	28.0728	8.85357	10.7315	6.41951	6.39549	6.88494	4.41469	7.76512	8.56795	9.50171	7.27514	27.6714	16.2358	9.28713	7.3551	5.1063	3.60741	4.8558	3.28254	8.36414	4.75808	9.05783	4.71806	27.6149	25.1384	9.44542	9.50899	7.32083	7.25413	5.34411	4.21956	9.96197	7.02191	9.12678	3.93494
4930481B07Rik	2.88186	1.90081	1.21606	0.879481	1.40324	1.37588	1.59004	1.17996	1.76866	1.69351	1.6779	1.35066	3.04543	1.68701	1.46632	1.10006	1.28107	0.9773	1.23983	1.39679	1.72154	2.34843	1.43038	1.48148	2.83861	2.48911	1.48608	1.0113	1.30073	1.20499	1.33832	1.4665	1.44317	1.40721	2.10654	1.33876
4930483J18Rik	0	0	0.089323	0.052297	0.038067	0.102312	0.066842	0.07202	0.031241	0.068115	0.017341	0.027178	0.030195	0.052355	0.046763	0.053703	0.047927	0.030989	0.027272	0	0.040532	0.026224	0.016329	0.039202	0.057771	0	0.05985	0.071305	0.024806	0.052006	0.041403	0.078006	0.025118	0.108626	0.034435	0
4930483K19Rik	0.083355	0.161825	0.834876	0.768697	0.509614	0.428331	0.52565	0.581487	0.32563	0.296437	0.216902	0.252075	0.17161	0.251636	0.525707	0.816442	0.517072	0.529754	0.527792	0.680145	0.172748	0.483359	0.252472	0.252403	0.108436	0.147437	0.612676	0.890391	0.422565	0.459548	0.480342	0.555813	0.098784	0.244175	0.352879	0.341021
4930483O08Rik	0.1342	0.129987	0.05922	0.016424	0.060024	0.07439	0.083824	0.014948	0.019553	0.051251	0.047342	0.033536	0.082647	0.071445	0.042424	0.03274	0.021829	0	0.083892	0.080882	0.036926	0.051132	0.019981	0.032158	0.052528	0.183658	0	0.087286	0.090218	0	0.086428	0.032342	0.068438	0.059593	0.013916	0.022698
4930484H19Rik	0	0	0	0	0.010558	0	0	0	0	0.008844	0	0	0	0	0	0	0	0	0.008723	0	0	0.008569	0	0	0	0	0	0	0	0	0	0	0	0	0	0
4930486F22Rik	0	0	0	0	0	0	0	0	0	0	0	0	0	0	0	0	0	0	0	0	0	0	0	0	0	0	0	0	0	0	0	0	0	0	0	0
4930486I03Rik	0	0	0	0	0	0	0	0	0	0	0	0	0	0	0	0	0	0	0	0	0	0	0	0	0	0	0	0	0	0	0	0	0	0	0	0
4930486L24Rik	0.028095	0.011785	0	0	0	0	0.010414	0	0	0.014789	0.009966	0.031624	0	0	0	0	0	0	0	0	0	0	0.075258	0	0	0	0.016947	0	0	0	0	0	0	0	0.026718	0
4930486N12Rik	0	0	0	0	0	0	0	0	0	0	0	0	0	0	0	0	0	0	0	0	0	0	0	0	0	0	0	0	0	0	0	0	0	0	0	0
4930487D11Rik	0	0	0	0.102115	0	0.113045	0	0	0	0.105979	0	0	0	0.14809	0	0.209021	0	0	0.104105	0	0	0.099365	0.127571	0	0	0.160314	0	0	0	0	0	0	0	0	0	0
4930488B22Rik	0.998847	0.693205	0.486966	0.339351	0.250446	0.250196	0.339899	0.244374	0.402846	0.286524	0.314717	0.316158	0.694007	0.687532	0.34749	0.323248	0.314748	0.24322	0.33188	0.245031	0.312457	0.377963	0.391746	0.179836	0.593227	0.672745	0.250931	0.515954	0.21822	0.219222	0.373134	0.178352	0.340592	0.245523	0.306947	0.25366
4930488L21Rik	0.008595	0.011071	0.015282	0.012782	0.024176	0.021589	0	0.016888	0.007618	0.006715	0.012944	0	0.011219	0	0.016127	0.018727	0.016356	0	0.006379	0.04258	0.016101	0.029871	0.015322	0.012892	0.006688	0	0	0.017189	0.008342	0.01791	0.007174	0	0.004451	0.017529	0.016799	0
4930488N15Rik	0	0	0	0	0	0	0.010719	0	0	0	0	0	0	0	0	0.010406	0	0	0	0	0	0	0	0	0.022144	0	0	0	0	0	0	0	0	0	0	0
4930488N24Rik	0	0	0	0	0	0	0	0	0	0	0	0	0	0	0	0	0	0	0	0	0	0	0	0	0	0	0	0	0	0	0	0	0	0	0	0
4930500F04Rik	0	0	0	0	0.009883	0	0.008206	0	0	0.008354	0	0	0	0.011813	0	0.007954	0.010537	0.009483	0	0.008247	0.018429	0.016379	0	0	0	0	0	0	0	0	0	0	0.010839	0	0	0
4930500F10Rik	0.28482	0.140837	0.643591	0.492708	0.578451	0.37861	0.656569	0.442666	0.499277	0.400321	0.597075	0.406106	0.167134	0.270113	0.710925	0.620062	0.458779	0.308557	0.398009	0.154266	0.645431	0.423742	0.547328	0.208501	0.158379	0.218713	0.51622	0.642425	0.423948	0.484486	0.353816	0.284593	0.575099	0.410695	0.393997	0.435315
4930500L23Rik	0	0	0	0	0	0.020694	0	0	0	0	0	0	0	0	0	0	0	0	0	0	0	0	0	0	0	0	0	0	0	0	0	0	0.025064	0	0	0
4930500M09Rik	0.863762	1.20312	0.807615	1.09935	0.575482	0.877438	0.620314	0.795792	0.842429	0.936131	0.581003	0.68554	0.911349	1.31086	0.820556	0.893392	1.14609	0.816642	1.11797	0.824597	0.56355	0.668527	1.03346	0.411314	1.04038	1.326	0.653827	1.154	0.820569	0.827029	0.582262	0.978518	0.960439	0.921246	0.775525	0.857699
4930502A04Rik	0	0	0	0	0	0	0	0	0	0	0	0	0	0	0	0	0	0	0	0	0	0	0	0	0	0	0	0	0	0	0	0	0	0	0	0
4930502C17Rik	0	0	0	0	0	0	0	0.016633	0	0	0	0	0	0	0	0	0	0	0	0	0	0	0	0	0	0	0	0	0	0	0	0	0	0	0	0
4930502E09Rik	1.20128	0.976917	0.773568	0.602391	0.564909	0.789489	0.503379	0.468712	0.686725	0.32254	0.591423	0.515346	0.992714	1.1905	0.661641	0.665113	0.355586	0.36695	0.430919	0.556039	0.494203	0.16171	0.562248	0.260688	1.09505	1.05774	0.369389	0.736634	0.58655	0.289284	0.488671	0.396398	0.406766	0.625905	0.450243	0.429133
4930502E18Rik	0	0.029524	0.0464	0.039084	0.015861	0.015138	0.013213	0.023225	0.030702	0.054248	0.025436	0.026777	0.067911	0.018937	0.032623	0.038054	0.033543	0	0	0.01378	0.015453	0.013423	0.01538	0.012732	0.027584	0	0	0.017245	0.034328	0	0.014154	0.025481	0.017857	0	0.055284	0.018597
4930503B20Rik	0	0	0	0	0	0	0	0	0	0	0	0	0	0	0	0	0	0	0	0	0	0	0	0	0	0	0	0	0	0	0	0	0	0	0	0
4930503E14Rik	0	0	0	0	0	0	0	0	0	0	0	0	0	0	0	0	0	0	0	0	0	0	0	0	0	0	0	0	0	0	0	0	0	0	0	0
4930503E24Rik	0	0	0	0	0	0	0	0	0	0	0	0	0	0	0	0	0	0	0	0	0	0	0	0	0	0	0	0	0	0	0	0	0	0	0	0
4930503H13Rik	0	0	0	0	0	0	0	0	0	0	0	0	0	0	0	0	0	0	0	0	0	0	0	0	0	0	0	0	0	0	0	0	0	0	0	0
4930503L19Rik	4.24325	3.06987	8.06432	6.4836	7.76837	6.72874	7.93003	6.73072	6.75477	6.3986	5.10608	5.18555	4.02947	3.55147	6.39543	7.81615	6.92685	7.4909	6.425	7.44943	4.99906	8.1846	4.25145	4.3583	3.90231	3.43391	7.77425	6.83849	8.06735	7.04716	7.74249	5.55425	7.25685	6.26455	5.50975	4.99783
4930503O07Rik	0	0	0	0	0	0	0	0	0	0	0	0	0	0	0	0	0	0	0	0	0	0	0	0	0	0	0	0	0	0	0	0	0	0	0	0
4930504D19Rik	0	0	0	0	0	0	0	0	0	0	0	0	0	0	0	0	0	0	0	0	0	0	0	0	0	0	0	0	0	0	0	0	0	0	0	0
4930504O13Rik	0	0	0	0	0	0	0	0	0	0	0	0	0	0	0	0	0	0	0	0	0	0	0	0	0	0	0	0	0	0	0	0	0	0	0	0
4930505A04Rik	0	0	0	0	0	0	0	0	0	0	0	0	0	0	0	0	0	0	0	0	0	0	0	0	0	0	0	0	0	0	0	0	0	0	0	0
4930505G20Rik	0	0	0	0	0	0	0	0	0	0	0	0	0	0	0	0	0	0	0	0	0	0	0	0	0	0	0	0	0	0	0	0	0	0	0	0
4930505K13Rik	0	0	0	0	0	0	0	0	0	0	0	0	0	0	0	0	0	0	0	0	0	0	0	0	0	0	0	0	0	0	0	0	0	0	0	0
4930505K14Rik	0	0	0.047594	0	0	0	0	0	0	0	0	0	0	0	0	0	0.053281	0	0	0	0	0	0	0	0	0	0	0	0	0	0	0	0	0	0	0
4930505M18Rik	0	0	0	0	0	0	0	0	0	0	0	0	0	0	0	0	0	0	0	0	0	0	0	0	0	0	0	0	0	0	0	0	0	0	0	0
4930505N22Rik	1.48878	1.09289	0.944752	1.08481	0.687455	0.428063	0.602771	0.473388	0.554705	0.464412	0.593634	0.465734	0.76116	1.18426	0.83647	0.654715	0.619276	0.490461	0.43009	0.436566	0.573547	0.404372	0.409549	0.417657	1.07218	0.962903	0.797182	0.752429	0.562838	0.499902	0.510048	0.319866	0.538568	0.697315	0.578333	0.604519
4930505O20Rik	0.331499	0.272071	0.197813	0.10852	0.146204	0.164476	0.204095	0.163955	0.283723	0.236629	0.187946	0.188398	0.373776	0.413786	0.327529	0.271575	0.215339	0.226094	0.213353	0.206416	0.35911	0.225373	0.133288	0.13539	0.27097	0.395354	0.182993	0.351592	0.159331	0.208679	0.262485	0.124334	0.187364	0.116097	0.251753	0.140632
4930506C21Rik	6.99324	4.8688	1.91367	1.82245	1.35194	1.06088	1.35762	0.840645	1.1707	1.08092	0.899266	0.495842	5.90744	6.63535	1.59914	1.77957	1.08766	1.60337	1.32437	0.845816	0.918706	1.20107	0.732516	0.530903	4.63552	5.42702	2.19565	2.03335	0.924139	1.22725	0.856415	1.0281	1.11238	0.987265	0.957079	0.517825
4930507D05Rik	0.345204	0.30453	0.448372	0.522589	0.344889	0.43918	0.282899	0.36775	0.169907	0.21598	0.120866	0.210565	0.27694	0.424588	0.422474	0.697199	0.17923	0.349117	0.315303	0.286476	0.141433	0.183969	0.165853	0.125217	0.390526	0.390304	0.341533	0.537945	0.219636	0.398965	0.299033	0.234652	0.280099	0.224788	0.174724	0.208576
4930507D10Rik	0	0	0	0	0	0	0	0	0	0	0	0	0	0	0	0	0	0	0	0	0.016119	0	0	0	0	0	0	0	0	0	0	0	0	0	0	0
4930509E16Rik	0.33519	0.153284	0.405135	0.457732	0.53634	0.468564	0.581552	0.432887	0.25219	0.399427	0.335448	0.281951	0.333849	0.404144	0.398859	0.333727	0.777128	0.532087	0.45735	0.547696	0.331976	0.423936	0.189818	0.255579	0.265569	0.346578	0.444261	0.545588	0.419801	0.352707	0.389161	0.510918	0.321843	0.341441	0.351924	0.359979
4930509G22Rik	1.17475	0.833486	0.876196	0.912796	1.06453	0.792099	1.01799	0.698115	0.656887	0.568099	0.559785	0.522684	0.923715	1.04939	0.755101	0.93559	0.871967	0.925581	0.891947	1.23506	0.71295	0.815039	0.665739	0.456725	0.889489	1.08534	0.695677	1.05024	0.763588	0.887278	0.624686	0.758736	0.734885	0.595701	0.558419	0.49189
4930509H03Rik	2.83698	2.14358	2.35201	1.48192	1.20523	1.65027	1.53025	1.12393	0.932381	0.895038	1.21104	0.945657	2.02417	2.25565	1.90687	1.79473	1.13189	1.21789	1.05651	0.518434	1.26308	0.868066	1.84489	0.773049	1.97175	2.6449	1.51641	2.23764	1.50575	1.59712	1.04868	0.87651	1.32429	0.845433	1.12998	0.60123
4930509J09Rik	0.139652	0.144468	0.131952	0.221192	0.099806	0.212509	0.079022	0.119391	0.079562	0.19489	0.079549	0.082971	0.256446	0.198439	0.208292	0.184527	0.226581	0.144072	0.067941	0.25624	0.088734	0.111197	0.134045	0.124957	0.140846	0.199229	0.146201	0.433694	0.142057	0.136662	0.050827	0.125047	0.141973	0.061973	0.179899	0.104823
4930509K18Rik	0	0.020933	0	0	0	0	0	0	0	0	0	0	0	0	0	0	0	0	0	0	0	0	0	0	0	0	0	0	0	0	0	0	0	0	0	0
4930510E17Rik	0	0	0	0	0	0	0	0	0	0	0	0	0	0	0	0	0	0	0	0	0	0	0	0	0	0	0	0	0	0	0	0	0	0	0	0
4930511A02Rik	0	0	0	0	0	0	0	0	0.011673	0	0	0	0.017158	0	0	0	0	0	0	0	0	0	0	0	0	0	0	0	0	0	0	0	0	0	0	0
4930511E03Rik	0.104994	0.087639	0	0	0.007819	0	0	0	0	0	0	0	0.098505	0.046868	0	0	0	0	0	0	0	0	0	0	0.054737	0.07253	0	0	0	0	0	0	0	0	0	0
4930511J24Rik	0	0	0	0	0	0	0	0	0	0	0	0	0	0	0	0	0	0	0	0	0	0	0	0	0	0	0	0	0	0	0	0	0	0	0	0
4930511M06Rik	1.39034	0.717933	0.766782	0.616894	0.617935	0.686414	0.75698	0.636269	0.502893	0.545088	0.576854	0.590057	1.26491	1.17144	0.740465	0.743172	0.615389	0.440818	0.833544	0.540855	0.779764	0.589889	0.780005	0.267924	0.674563	1.36487	0.851845	1.07059	0.519116	0.509443	0.454213	0.597356	0.584298	0.608001	0.500536	0.483428
4930511M18Rik	0	0	0	0	0	0	0	0	0	0	0	0	0	0	0	0	0	0	0	0	0	0	0	0	0	0	0	0	0	0	0	0	0	0	0	0
4930511O05Rik	0	0	0	0	0	0	0	0	0	0	0	0	0	0	0	0	0	0	0	0	0	0	0	0	0	0	0	0	0	0	0	0	0	0	0	0
4930512B01Rik	1.04714	0.743328	0.474736	0.435609	0.306673	0.320883	0.551829	0.242492	0.399007	0.399067	0.504643	0.288254	0.970748	1.04024	0.631364	0.460513	0.708606	0.436399	0.448916	0.317977	0.366905	0.465677	0.474008	0.28572	0.806014	0.925281	0.383505	0.61313	0.41742	0.497481	0.300803	0.22881	0.338778	0.523983	0.534237	0.333317
4930512H18Rik	0.03711	0.046808	0.048485	0	0.066909	0.015384	0.069004	0	0.032145	0	0.026946	0.013972	0.070136	0	0	0.039646	0	0.03163	0.013455	0	0	0	0	0	0.042926	0.086535	0.066873	0	0.017783	0.037563	0	0.013366	0	0.024526	0.011719	0.019628
4930512J16Rik	0	0.039137	0.090848	0.052458	0.009955	0.055153	0	0.093055	0.056215	0.134765	0	0.083201	0.138537	0.112993	0.044505	0	0.01074	0	0.048181	0	0.037985	0	0.155724	0.007945	0.075314	0	0	0.010947	0.022023	0.113093	0.008562	0.093821	0.011177	0.022063	0	0.073418
4930512M02Rik	0.256562	0.044351	0.044461	0	0.094009	0.089168	0.040809	0.13607	0	0.166645	0	0.077374	0.131754	0.23039	0	0.11683	0.098645	0.097619	0	0.044221	0.047298	0.203809	0.045734	0.152878	0.07972	0.170233	0.125852	0.05201	0.206225	0	0	0.118685	0	0.104913	0.032981	0
4930512P04Rik	0.581463	0.364596	0.696533	0.46559	0.327001	0.059972	0.106604	0.636164	0.126207	0.328313	0.202415	0.109092	0.604892	0.455139	0.696807	0.58782	0.557344	0.496614	0.335929	0.594512	0.300158	0.205958	0.453188	0.105805	0.569947	1.15989	0.17561	0.48263	0.645873	0.149799	0.221065	0.268324	0.428905	0.195165	0.231271	0.223091
4930513D17Rik	0.238972	0.144274	0	0	0.042009	0	0	0	0.024525	0.043028	0.040534	0.105946	0.177485	0.394136	0	0	0	0	0.021055	0	0.018067	0	0	0.040834	0.171112	0.317367	0.034204	0	0	0	0.03632	0	0.055203	0.018968	0.035857	0
4930513N10Rik	2.10369	1.8005	1.47957	1.57082	1.81846	1.94037	1.81173	2.39026	1.67234	1.85627	1.48683	1.79993	2.39514	1.71638	1.88489	2.03203	1.48236	1.70851	1.85877	2.005	1.70881	1.99819	1.30997	1.68138	1.84504	2.36716	1.30327	1.74539	1.70352	1.75363	2.0002	2.03337	1.46878	1.85346	1.39052	1.71286
4930513N20Rik	0.579778	0.24142	0.388876	0.410762	0.284732	0.395611	0.468204	0.386971	0.344113	0.348422	0.278632	0.262588	0.411137	0.421728	0.406068	0.380923	0.206781	0.288211	0.414057	0.405373	0.202979	0.431043	0.177731	0.165454	0.395695	0.627091	0.497109	0.532274	0.320996	0.519831	0.463161	0.256311	0.168021	0.253025	0.279398	0.268443
4930513O06Rik	0	0	0	0	0	0	0	0	0	0	0	0	0	0	0	0	0	0	0	0	0	0	0	0	0	0	0	0	0	0	0	0	0	0	0	0
4930515B02Rik	0	0	0	0	0	0	0	0	0	0	0	0	0	0	0	0	0	0	0	0	0	0	0	0	0	0	0	0	0	0	0	0	0	0	0	0
4930515G01Rik	1.31778	1.22178	1.15824	0.561663	1.10396	0.681329	1.24802	0.881678	0.685197	0.637287	0.748049	0.750202	1.42487	1.08548	0.88757	0.780933	0.768454	0.890611	1.03459	0.752219	0.880393	0.918331	1.12762	0.680032	1.27169	1.48601	1.00344	0.697403	0.923422	0.95788	1.1909	1.09119	0.93264	0.906943	0.897568	0.726762
4930515G13Rik	0	0.098429	0	0.04447	0	0	0	0	0	0	0	0	0	0.076487	0	0	0	0	0	0	0	0	0	0	0	0.129363	0	0.131353	0	0	0	0	0	0	0	0
4930515G16Rik	0.302807	0.239677	0.362929	0.104114	0.17024	0.118436	0.308959	0.073505	0.275602	0.107821	0.146611	0.119283	0.137593	0.169215	0.207768	0.264714	0.121672	0.13627	0.188941	0.083505	0.200332	0.234017	0.296666	0.239834	0.295529	0.296236	0.308567	0.231609	0.220054	0.214311	0.183601	0.136548	0.175072	0.105698	0.260053	0.22607
4930515L19Rik	0	0	0	0	0	0	0	0	0	0	0	0	0	0	0	0	0	0	0	0	0	0	0	0	0	0	0	0	0	0	0	0	0	0	0	0
4930516B21Rik	0.068886	0.100757	0.01544	0.076617	0.046202	0.014596	0.026345	0.057797	0.030203	0.065927	0.024641	0.026026	0.085897	0.129482	0.032812	0.050902	0.033848	0.015041	0.038563	0.102153	0.028694	0.026341	0.031106	0	0.040409	0.081123	0.021228	0.016969	0.052668	0.073834	0.026614	0.024859	0.036021	0.034773	0.010844	0.017438
4930516K23Rik	0.631271	0.32967	0.201425	0.17892	0.21257	0.214542	0.164796	0.146895	0.180175	0.197995	0.212979	0.174591	0.386704	0.407386	0.177922	0.255727	0.174167	0.139998	0.19426	0.117507	0.195452	0.166593	0.162891	0.097143	0.380227	0.441944	0.256266	0.253339	0.175983	0.099015	0.184854	0.124243	0.171503	0.18867	0.168727	0.164
4930517E11Rik	0	0	0	0	0	0	0	0	0	0	0	0	0	0	0	0	0	0	0	0	0	0	0	0	0	0	0	0	0	0	0	0	0	0	0	0
4930517G19Rik	1.28656	1.24371	0.882583	0.765361	0.854292	0.890984	0.570911	0.441069	0.399033	0.509653	0.523198	0.446504	1.38268	1.22893	0.94657	0.707762	0.705429	0.613867	0.7561	0.816287	0.327818	0.454234	0.497338	0.453938	1.22487	1.54248	0.608777	0.866899	0.846898	0.532417	0.49428	0.610057	0.444556	0.500468	0.477292	0.425943
4930517J16Rik	6.24472	4.7046	5.10626	3.51246	4.14955	4.27998	4.44988	3.27712	2.95057	3.27137	2.77992	3.28612	4.23851	5.17574	5.05618	5.60151	3.99177	3.8339	3.59669	3.13346	2.98235	3.50034	2.89779	2.3165	3.84782	7.10457	4.82677	5.9097	3.59318	2.92379	3.08712	2.81833	3.08058	2.48502	2.85515	2.80489
4930517L18Rik	0	0	0	0	0	0.048493	0	0	0	0	0	0	0	0	0	0	0	0	0	0	0	0	0.049205	0	0	0.065381	0	0	0	0	0	0	0	0	0	0
4930517O19Rik	0.659492	0.481022	0.412246	0.447642	0.332366	0.201111	0.807084	0.160462	0.415216	0.470049	0.435975	0.366604	0.909533	1.19213	0.654833	0.616033	0.564637	0.200399	0.669865	0.292669	0.287858	0.288912	0.257913	0.313821	0.358907	0.80432	0.797585	0.980961	0.817823	0.642739	0.663992	0.26683	0.389314	0.28828	0.583539	0.244462
4930518C09Rik	0	0	0	0	0	0	0	0	0	0	0	0	0	0	0	0	0	0	0	0	0	0	0	0	0	0	0	0	0	0	0	0	0	0	0	0
4930518I15Rik	5.09263	3.57778	3.15325	2.98676	1.64878	1.87315	2.30996	1.78299	2.70786	1.82707	3.01483	1.74627	4.24793	4.23534	2.99845	2.2784	2.01529	1.79784	2.03863	1.47813	2.52418	1.68085	2.79164	1.48055	4.61483	4.7793	2.979	2.81658	1.90936	1.66927	1.63888	1.51778	2.79346	1.9183	3.02162	1.82091
4930518I17Rik	0.045244	0	0	0	0	0	0	0	0	0	0	0	0	0	0	0	0	0	0	0	0	0	0	0	0	0	0	0	0	0	0	0	0	0	0	0
4930518J20Rik	0	0	0	0	0	0	0	0	0	0	0	0	0	0	0	0	0	0	0	0	0	0	0	0	0	0	0	0	0	0	0	0	0	0	0	0
4930518J21Rik	0	0	0	0	0	0	0	0	0	0	0	0	0	0	0	0	0	0	0	0	0	0	0	0	0	0	0	0	0	0	0	0	0	0	0	0
4930518P08Rik	0	0	0	0	0	0	0	0	0	0	0	0.011564	0	0	0	0	0	0	0	0	0	0	0	0	0	0	0	0	0	0	0	0	0	0	0	0
4930519A11Rik	0.012176	0	0	0	0	0	0	0	0	0	0	0	0	0	0	0	0	0	0	0	0	0	0	0	0	0	0	0	0	0	0	0	0	0	0	0
4930519D14Rik	0.022391	0	0	0	0	0	0	0	0	0	0	0	0	0	0	0	0	0	0	0	0	0	0	0	0	0	0	0	0	0	0	0	0	0	0	0
4930519E07Rik	0	0	0	0	0	0	0	0	0	0	0	0	0	0	0	0	0	0	0	0	0	0	0	0	0	0	0	0	0	0	0	0	0.026729	0	0	0
4930519F09Rik	0	0	0.049444	0	0	0	0	0	0.045149	0	0	0	0	0	0	0	0	0	0	0	0	0	0	0	0	0	0	0	0.051308	0	0	0	0	0	0	0
4930519F16Rik	0	0	0	0	0	0	0	0	0	0	0.247779	0	0.098896	0.144368	0.156151	0	0	0	0	0	0	0	0	0	0	0	0	0	0	0	0	0	0	0	0.104141	0
4930519F24Rik	0	0	0	0	0	0	0	0	0	0	0	0	0	0	0	0	0	0	0	0	0	0	0	0	0	0	0	0	0	0	0	0	0	0	0	0
4930519G04Rik	0.342542	0.259037	0.211292	0.026443	0.022227	0.038404	0.051198	0.02763	0.076434	0.064649	0.081746	0.047704	0.317278	0.382233	0.191075	0.07356	0.140775	0.060373	0.055713	0.019359	0.052384	0.057038	0.054275	0.011513	0.267469	0.289376	0.191133	0.118809	0.127112	0.016772	0.055035	0.039814	0.051536	0.057209	0.123547	0.030107
4930519H02Rik	0.129761	0.180594	0	0.031555	0	0	0.064503	0.057559	0.075338	0.064802	0.060345	0.063709	0.051922	0.408929	0	0.031659	0	0	0.031982	0.030557	0.070401	0	0.037953	0.030645	0.276624	0.346667	0.052493	0.125069	0	0	0.130443	0.06238	0	0.028344	0.026789	0.085718
4930519K11Rik	0.067614	0	0	0	0.045748	0	0	0	0	0	0.076176	0.02805	0	0.088673	0	0.076332	0.019107	0	0	0.015965	0.080166	0	0	0	0	0.042586	0	0	0	0	0	0	0.045812	0	0.078176	0
4930519L02Rik	0.204222	0.395607	0	0.092158	0	0	0.197417	0.15073	0.140644	0.145028	0.084663	0.006593	0	0.41065	0.137406	0.12095	0.069661	0.076469	0.095863	0	0.108727	0.169582	0	0	0.048685	0.347234	0.085014	0	0.069124	0.10538	0.044518	0	0.244897	0.336842	0.122874	0.079137
4930519P11Rik	1.13236	1.11155	0.343029	0.764989	0.425917	0.866848	0.298591	0.559928	0.445881	0.552469	0.417928	0.362036	1.35907	1.04118	0.480766	0.494708	0.452133	0.243208	0.320984	0.356978	0.38828	0.485584	0.299323	0.511072	0.739653	1.00426	0.613417	0.989986	0.245306	0.125715	0.08236	0.558061	0.334329	0.583567	0.533033	0.371997
4930520K02Rik	0	0	0	0	0	0	0	0	0	0	0	0	0	0	0	0	0	0	0	0	0	0	0	0	0	0	0	0	0	0	0	0	0	0	0	0
4930520M14Rik	1.66443	1.33857	0.484751	0.358091	0.383895	0.430014	0.497063	0.251467	0.24891	0.346425	0.349563	0.195732	1.47712	1.50676	0.518961	0.616113	0.504101	0.444749	0.327553	0.335858	0.285676	0.165899	0.369122	0.188567	1.25107	1.5556	0.423321	0.42071	0.490315	0.484215	0.3276	0.437481	0.466445	0.405764	0.388913	0.384729
4930520O04Rik	1.7587	1.05085	1.49197	1.55102	1.72704	2.317	2.17154	2.81638	1.70568	1.90651	1.43	1.85036	1.16892	1.35111	1.55892	1.57586	1.33156	1.66695	1.76981	2.20475	1.33136	1.85365	1.64022	1.29813	1.15195	1.56337	1.38726	1.63707	1.47345	1.60971	1.88244	2.16046	1.24763	1.54218	1.50698	1.54333
4930520P13Rik	1.57755	1.1118	0.40512	0.363903	0.373572	0.265995	0.240953	0.251459	0.283838	0.350152	0.450475	0.38173	1.48303	1.55156	0.402084	0.239337	0.498597	0.118968	0.358952	0.339239	0.375747	0.336039	0.416383	0.234382	1.20329	1.17911	0.224643	0.528885	0	0.145236	0.386178	0.307286	0.422749	0.373841	0.323062	0.237704
4930521E06Rik	0	0	0	0	0	0	0	0	0	0	0	0	0	0	0	0	0	0	0	0	0	0	0	0	0	0	0	0	0	0	0	0	0	0	0	0
4930521O17Rik	0	0	0	0	0	0	0	0	0	0	0	0	0	0	0	0	0	0	0	0	0	0	0	0	0	0	0	0	0	0	0	0	0	0	0	0
4930522H14Rik	0	0	0	0	0	0	0	0	0	0	0	0	0	0	0	0	0	0	0	0	0	0	0	0	0	0	0	0	0	0	0	0	0	0	0	0
4930522L14Rik	8.87574	6.92149	8.71038	6.67092	7.00633	7.01712	7.76459	5.75295	6.68555	6.53041	6.24049	5.25748	6.25123	6.18629	9.16675	7.20836	8.14004	6.18538	6.03688	5.22733	5.99991	6.50986	6.93597	4.793	6.97864	5.87408	7.68328	7.87898	8.35379	7.4936	7.34879	5.92986	6.04924	5.54214	6.01208	5.89906
4930522N08Rik	0	0	0	0	0	0	0	0	0	0	0	0	0	0	0	0	0	0	0	0	0	0	0	0	0	0	0	0	0	0	0	0	0	0	0	0
4930522O17Rik	0	0	0	0	0	0	0	0	0	0	0	0	0	0	0	0	0	0	0	0	0	0	0	0	0	0	0	0	0	0	0	0	0	0	0	0
4930523C07Rik	86.0417	79.5794	26.2949	18.4702	20.7129	18.4688	21.7825	14.1474	18.2555	21.9192	18.4552	17.0678	93.7733	93.1077	23.4779	23.3602	22.4189	17.898	20.9573	17.3091	17.9893	16.6909	19.6976	15.9071	73.2198	92.9068	23.8388	26.2434	19.2767	19.7921	20.9143	16.2489	18.4157	18.7142	18.498	17.985
4930524B15Rik	0	0	0	0	0	0	0	0	0	0.026593	0	0	0	0	0	0	0	0	0	0	0	0.009038	0	0	0	0	0	0	0	0	0	0	0	0	0	0
4930524B17Rik	0	0	0	0	0	0	0	0	0	0	0	0	0	0	0	0	0	0	0	0	0	0	0	0	0	0	0.015498	0.012525	0	0	0	0	0.012181	0	0	0
4930524J08Rik	1.54681	0.861076	1.15063	1.61204	1.17835	2.20236	1.70247	2.03346	1.09267	1.52616	0.726969	1.25963	1.2331	1.3847	1.34042	1.71939	2.17789	1.51975	1.47715	1.64307	1.10217	1.8376	0.612712	1.19537	1.43693	1.20432	0.941261	1.13217	1.80193	1.25022	1.27207	2.43892	0.877633	2.25054	0.779026	0.944821
4930524N10Rik	0	0	0	0	0	0	0	0	0	0	0	0	0	0	0	0	0	0	0	0	0	0	0	0	0	0	0	0	0	0	0	0	0	0	0	0
4930524O07Rik	1.69386	1.36689	1.80799	1.34955	1.20821	1.0391	1.42197	0.803108	1.07092	1.2582	1.07809	1.00249	1.57423	1.47216	1.95379	1.58971	1.02711	0.938613	0.925331	0.698969	0.979192	1.11251	0.975976	1.08034	1.6779	1.30489	1.90392	1.20729	1.54071	1.21321	0.976682	0.872759	1.01775	0.937744	0.812765	0.987022
4930524O08Rik	0.006744	0.00562	0	0	0	0	0	0	0	0	0	0.010932	0	0	0.027118	0.020991	0	0	0	0.021514	0	0	0	0.010512	0.022545	0	0	0	0	0	0.011264	0	0	0.009678	0.018241	0
4930525C09Rik	0	0	0	0	0	0	0	0	0	0	0	0	0	0	0	0	0	0	0	0	0	0	0	0	0	0	0	0	0	0	0	0	0	0	0	0
4930525G20Rik	0.683656	0.650328	0.295449	0.322086	0.214155	0.304276	0.254062	0.192417	0.224965	0.213245	0.193429	0.201603	0.56718	0.541195	0.36655	0.273053	0.352329	0.162816	0.229552	0.201398	0.148752	0.147826	0.185163	0.172771	0.48909	0.760109	0.246099	0.233085	0.285726	0.237405	0.216903	0.231002	0.26401	0.172945	0.181584	0.152308
4930526A20Rik	1.00974	0.470045	0.492625	0.496314	0.579391	0.442826	0.530549	0.522203	0.292443	0.563595	0.332565	0.445283	0.481553	0.6081	0.61581	0.681059	0.480786	0.61255	0.573869	0.686433	0.318459	0.350196	0.352547	0.251301	0.381158	0.789599	0.523284	0.763105	0.355673	0.425354	0.32908	0.382783	0.340176	0.394535	0.380697	0.399742
4930526F13Rik	0	0.008786	0	0	0	0	0	0	0	0	0	0	0	0	0	0	0	0	0	0	0	0	0	0	0	0	0	0	0	0	0	0	0	0	0	0
4930526H09Rik	0	0	0	0	0	0	0	0	0	0	0	0	0	0	0	0	0	0	0	0	0	0	0	0	0	0	0	0	0	0	0	0	0	0	0	0
4930526L06Rik	0.96563	0.617518	0.470256	0.359255	0.331482	0.289295	0.246386	0.410135	0.284957	0.264596	0.356382	0.246461	0.812629	0.481875	0.502968	0.464283	0.237936	0.336464	0.445654	0.276377	0.343032	0.335866	0.255722	0.11846	0.575033	0.771742	0.374863	0.66002	0.348025	0.300891	0.237544	0.311349	0.22657	0.232771	0.310321	0.314689
4930526M16Rik	0	0	0	0	0	0	0	0	0	0	0	0	0	0	0	0.017492	0	0	0	0	0	0	0	0	0	0	0	0	0	0	0	0	0	0	0	0
4930527A07Rik	1.18419	1.09809	1.01092	0.64154	0.568439	0.73727	0.37874	0.556603	0.520709	0.38055	0.286872	0.49919	0.877778	1.53848	0.834801	0.752717	0.408509	0.516353	0.481584	0.585549	0.371945	0.244586	0.40474	0.489669	1.0644	1.05813	0.842198	1.24845	0.426729	0.340542	0.561453	0.499019	0.538223	0.544108	0.602634	0.321232
4930527B05Rik	0	0	0	0	0	0	0	0	0	0	0	0	0	0	0	0	0	0	0	0	0	0	0	0	0	0	0	0	0	0	0	0	0	0	0	0
4930527E20Rik	0.084409	0	0	0.063023	0.074564	0	0.063788	0	0	0.12807	0	0	0	0.178024	0.081888	0	0.083629	0.072941	0	0	0	0	0	0	0	0.193128	0	0	0	0	0.063729	0	0	0	0.106735	0
4930527J03Rik	0	0	0	0	0.040749	0	0	0	0	0	0	0	0	0	0	0	0	0	0	0	0	0	0	0	0	0	0	0	0	0	0	0	0	0	0	0
4930528D03Rik	1.53791	1.08892	0.647822	0.734481	0.63928	0.641204	0.577216	0.41973	0.730077	0.359849	0.323177	0.372981	0.985198	0.922869	0.703013	0.694164	0.348021	0.472513	0.526466	0.523584	0.317387	0.358911	0.475979	0.367862	0.957835	1.31877	0.757661	0.954827	0.474677	0.46172	0.399857	0.526149	0.639365	0.490929	0.380863	0.356457
4930528G23Rik	0	0	0	0	0	0	0	0	0	0	0	0	0	0	0	0	0	0	0	0	0	0	0	0	0	0	0	0	0	0	0	0	0	0	0	0
4930528H21Rik	0	0	0	0	0	0	0	0	0	0	0	0	0	0	0	0	0	0	0	0	0	0	0	0	0	0	0	0	0	0	0	0	0	0	0	0
4930528J11Rik	0.238182	0.160298	0.172544	0.078932	0.099153	0.066991	0.130867	0.021962	0.05885	0.056904	0.069482	0.087853	0.207753	0.218112	0.137561	0.131551	0.146525	0.110992	0.114227	0.049473	0.067723	0.040609	0.101437	0.078989	0.216791	0.23142	0.123107	0.212919	0.09014	0.083188	0.071007	0.058511	0.08512	0.045144	0.099381	0.072458
4930528P14Rik	0	0	0	0	0	0	0	0	0	0	0	0	0	0	0	0	0	0	0	0	0	0	0	0	0	0	0	0	0	0	0	0	0	0	0	0
4930529C04Rik	0.005106	0.004263	0	0	0.004561	0	0.003796	0	0.004392	0.003838	0	0	0.006322	0.005451	0	0	0.004938	0.008757	0.00759	0.003724	0.004253	0.007518	0.004577	0	0	0.006044	0.00619	0.004956	0.005033	0.010767	0	0.003641	0.005088	0.006765	0.003242	0
4930529I22Rik	4.1789	2.70876	0.674916	0.819587	1.43451	0.82873	1.50043	0.983877	1.24007	0.726268	1.31221	0.866351	3.40514	2.63612	1.03509	1.21499	1.02671	0.764363	1.08684	0.794809	0.724663	1.1812	1.08263	0.802299	2.62163	4.0865	0.906818	1.54712	1.03723	1.18214	0.911607	0.657937	0.742768	1.00987	0.987456	0.948751
4930529N20Rik	0	0	0	0	0	0	0	0	0	0	0	0	0	0	0	0	0	0	0	0	0	0	0	0	0	0	0	0	0	0	0	0	0	0	0	0
4930532G15Rik	0.565678	0.608137	0.523591	0.732635	0.527057	0.462213	0.619392	0.482094	0.575101	0.279642	0.411671	0.513051	0.671777	0.641423	0.520179	0.552285	0.457943	0.529763	0.424775	0.434516	0.390592	0.287272	0.627407	0.277785	0.676907	0.64531	0.485778	0.716486	0.356822	0.595358	0.273247	0.384433	0.26622	0.358658	0.409581	0.316302
4930532I03Rik	0	0	0	0	0	0	0	0	0	0	0	0	0	0	0	0.011639	0	0.014023	0.011776	0	0	0	0	0	0	0	0	0	0	0	0	0	0	0.032771	0	0
4930532M18Rik	0	0	0	0	0	0	0	0	0	0	0	0	0	0	0	0	0	0	0	0	0	0	0	0	0	0	0	0	0	0	0	0	0	0	0	0
4930533B01Rik	0	0.016267	0	0	0	0	0.014212	0	0.016674	0	0	0.02917	0	0	0.018281	0.014065	0	0	0	0.014284	0	0	0	0	0.030127	0	0	0.018727	0	0	0	0	0	0	0	0
4930533D04Rik	0.117043	0.072855	0.151167	0.103113	0.156116	0.163125	0.083991	0.132822	0.050174	0.086655	0.061406	0.04354	0.071035	0.306813	0.054542	0.167617	0.165605	0.074175	0.065585	0.104657	0.144038	0.167758	0.104224	0.020901	0.112844	0.203306	0.140406	0.166185	0.028146	0.05998	0.066133	0.041151	0.085117	0.0765	0.09209	0.029902
4930533I22Rik	0.134384	0.129329	0.097851	0.065546	0.038925	0.044766	0.047721	0.020971	0.097343	0.098418	0.102873	0.065276	0.087761	0.105854	0.040194	0.031017	0.029934	0.065395	0.071825	0.050681	0.039385	0.066387	0.056742	0.023851	0.045222	0.129391	0.096915	0.076422	0.021093	0.033127	0.061043	0.030169	0.010882	0.028355	0.048	0.022601
4930533K18Rik	0	0	0	0	0	0	0	0	0	0	0	0	0	0	0	0	0	0	0	0	0	0	0	0	0	0	0	0	0	0	0	0	0	0	0	0
4930533L02Rik	0	0	0	0	0	0	0	0	0	0	0	0	0	0	0	0	0	0	0	0	0	0	0	0	0	0	0	0	0	0	0	0	0	0	0	0
4930533N22Rik	8.93978	5.81262	4.31929	3.76253	3.02892	3.16326	3.59766	2.60468	3.35874	3.01175	3.20295	3.01005	5.85978	6.79417	3.63681	4.59622	2.44339	2.41417	2.77964	3.05006	3.24518	2.67626	2.81572	2.24945	5.80397	7.74911	3.69689	6.29727	2.33151	2.51402	2.85848	2.15124	2.72169	2.60128	3.06707	2.97223
4930533P14Rik	0	0	0	0	0	0	0	0	0	0	0	0	0	0	0	0	0	0	0	0	0	0	0	0	0	0	0	0	0	0	0	0	0	0	0	0
4930534D22Rik	0.033462	0.028087	0.006075	0.005081	0.018139	0.011482	0.005572	0.009113	0	0	0.004835	0.010231	0.0253	0.029147	0.013505	0.005025	0.013377	0.006191	0.005071	0.200906	0	0.036507	0	0.00492	0.010631	0.008036	0.017911	0.028563	0	0.007395	0.010456	0.014763	0.01426	0.004561	0.008527	0.16861
4930534H03Rik	1.44832	1.06046	0.711252	0.639094	0.593137	0.352116	0.662501	0.491028	0.587066	0.738113	0.827285	0.655424	0.878557	1.00898	0.758329	0.719005	0.5018	0.63967	1.82901	0.504695	0.619731	0.405245	0.468977	0.356418	0.909237	1.25041	0.613545	1.00457	0.646699	0.425579	0.493324	0.486916	0.710222	0.496116	0.782916	0.606385
4930535E02Rik	0.123019	0.033649	0.035623	0.058085	0	0	0	0	0	0	0	0	0.146215	0	0	0.029153	0.077685	0.035671	0.092861	0.066861	0	0	0	0.032613	0.0635	0.096551	0	0.19195	0	0.040502	0	0.029719	0	0.026787	0	0
4930535G08Rik	0	0	0	0	0	0	0	0	0	0	0	0	0	0	0	0	0	0	0	0	0	0	0	0	0	0	0	0	0	0	0	0	0	0	0	0
4930535I16Rik	1.58651	2.17704	1.30063	0.76808	0.78433	0.61499	1.34125	0.449434	0.707737	1.02399	0.829301	0.685148	1.85599	1.7414	1.01327	0.652985	1.22187	0.791427	0.716588	0.595328	0.719951	0.345052	0.88608	0.949103	2.11201	2.62702	1.4567	0.742333	0.694196	0.877362	0.759305	0.483264	1.64397	0.808495	1.04471	0.61746
4930535L15Rik	0.512461	0.620768	0.330429	0.241172	0.288267	0.353772	0.280462	0.125188	0.204397	0.281315	0.556572	0.206903	0.336449	0.396438	0.312212	0.17274	0.365179	0.040206	0.174281	0.101627	0.151578	0.105472	0.289666	0.10047	0.410011	0.376282	0.228391	0.090662	0.428044	0.097938	0.176801	0.203862	0.195366	0.123254	0.232388	0.139011
4930535O05Rik	0	0	0	0	0	0	0	0	0	0	0	0	0	0	0	0	0	0	0	0	0	0	0	0	0	0	0	0	0	0	0	0	0	0	0	0
4930537H20Rik	2.27331	1.67884	1.08995	1.21046	0.707621	0.743749	0.856123	0.607268	0.679287	0.712501	0.664967	0.851876	1.85055	1.91592	1.13234	0.966074	0.815955	0.681878	0.657683	0.623434	0.878706	0.579109	0.661394	0.691605	1.67963	2.29537	0.74115	1.18476	0.759223	0.821685	0.581746	0.539406	0.689031	0.666617	0.676627	0.509107
4930538E20Rik	3.47575	2.8337	6.98794	4.01361	5.59223	5.20261	5.91244	4.79855	4.51506	4.07135	3.11264	3.92148	3.10387	3.29472	7.07562	5.48692	5.632	4.67899	4.68551	4.44052	4.23518	4.22841	3.62584	2.30789	2.58681	3.07582	6.22843	4.94015	5.9153	6.1406	4.68883	4.58382	3.072	4.39954	3.61597	2.71511
4930539C22Rik	0	0	0	0	0	0	0	0	0	0	0	0	0	0	0	0	0	0	0	0	0	0	0	0	0	0	0	0	0	0	0	0	0	0	0	0
4930539E08Rik	0.432803	0.297105	0.129124	0.143845	0.234617	0.20166	0.376437	0.196899	0.409219	0.282725	0.286223	0.308268	0.347443	0.329626	0.220314	0.202961	0.297095	0.216591	0.231057	0.282744	0.334125	0.289077	0.274553	0.251011	0.297881	0.43438	0.163672	0.232223	0.373478	0.115375	0.210633	0.165658	0.380082	0.263085	0.307375	0.273621
4930539J05Rik	5.05944	3.81157	3.82055	3.97468	3.70058	3.891	3.8575	3.71531	3.5192	3.35304	2.75872	2.86859	4.13636	4.12813	3.34197	4.54932	3.30775	3.40695	3.99685	3.45022	3.46121	2.59994	3.65888	2.71099	4.28461	5.46105	3.62122	5.03617	3.76645	3.54787	3.26333	2.80687	2.95641	2.7983	3.20194	2.39952
4930539M17Rik	0	0	0	0	0	0	0	0	0	0	0	0	0	0	0	0	0	0	0	0	0	0	0	0	0	0	0	0	0	0	0	0	0	0	0	0
4930540E01Rik	0	0	0.023445	0.019776	0.025209	0.022565	0	0.017459	0	0.020825	0	0.020801	0	0	0	0	0	0	0	0.022229	0.024944	0	0.046628	0.040242	0	0.031948	0	0.026416	0.051323	0.054272	0	0	0.025971	0.017982	0	0.029977
4930540M03Rik	0	0	0	0	0	0	0	0	0	0	0	0	0	0	0	0	0	0	0	0	0	0	0	0	0	0	0	0	0	0	0	0	0	0	0	0
4930540M05Rik	0.148219	0.174537	0.087911	0.196274	0.145401	0.181717	0.096971	0.118346	0.095109	0.106551	0.050807	0.045691	0.0755	0.127914	0.102307	0.165517	0.123504	0.103402	0.089308	0.133734	0.069625	0.095897	0.053602	0.087933	0.114579	0.153029	0.084865	0.282662	0.097562	0.072659	0.134777	0.137604	0.10777	0.12097	0.083354	0.063404
4930542C12Rik	0	0	0	0	0	0	0	0	0.016257	0	0	0	0	0	0	0	0	0	0	0	0	0	0	0	0.014042	0	0	0	0	0	0	0	0	0.036929	0	0
4930542C16Rik	0	0.014891	0.0157	0	0.031579	0	0.026665	0	0.030488	0.013365	0	0.013279	0.044101	0.037917	0.016725	0	0	0	0.013247	0	0.029516	0.012959	0	0.012677	0.027608	0.020863	0	0.034594	0	0.037119	0	0.012745	0	0	0.011163	0.01811
4930543E12Rik	0	0	0	0	0	0	0	0	0	0	0	0	0	0	0	0	0	0	0	0	0	0	0	0	0	0	0	0	0	0	0	0	0	0	0	0
4930543I11Rik	0	0	0	0	0	0	0	0	0	0	0	0	0	0	0	0	0	0	0	0	0	0	0	0	0	0	0	0	0	0	0	0	0	0	0	0
4930543K20Rik	0.6865	0.688465	0.381568	0.308518	0	0.153052	0.666764	0.188652	0.518935	0	0.254484	0.53429	0.848415	1.11227	0.424089	0.380493	0.493306	0.228299	0.281521	0.148761	0.476729	0.251158	0.298576	0.59622	0.632196	0.916989	0.229499	0.528861	0.339735	0	0.325501	0.412694	0.334501	0.532737	0.189611	0.094543
4930543N07Rik	0	0	0	0	0	0	0	0	0	0	0	0	0	0	0	0	0	0	0	0	0	0	0	0	0	0	0	0	0	0	0	0	0	0	0	0
4930544D05Rik	0.114426	0.135475	0.021156	0.236175	0.090181	0.136877	0.155201	0.184193	0.087183	0.038829	0.103437	0.239066	0.038293	0.026464	0.143281	0.156128	0.193469	0.280891	0.056097	0.107591	0.079897	0.140689	0.113942	0.173453	0.116274	0.05536	0.18027	0.100544	0.075164	0.138	0.05749	0.170172	0	0.098157	0.09325	0.127362
4930544G11Rik	0	0	0	0	0	0	0	0	0	0	0	0	0	0	0	0	0	0	0	0	0	0	0	0	0	0	0	0	0	0	0	0	0	0	0	0
4930544I03Rik	0	0.065567	0.013377	0.015519	0.01363	0	0.046997	0.010102	0	0	0.010859	0.011381	0.1428	0.032444	0.02005	0.011173	0.072942	0.01693	0.011405	0.110111	0.025691	0	0.013538	0	0	0.017893	0	0.119243	0.030018	0	0	0.011988	0	0	0.009572	0
4930544L04Rik	0.047066	0.017288	0.011495	0	0.006281	0.016092	0.024917	0.00927	0.018594	0.045002	0.034473	0.009998	0.052825	0.014154	0.043732	0.019614	0.012396	0.023236	0.029256	0.026338	0.028742	0	0.02923	0.010147	0.026043	0.007816	0.033184	0.013189	0	0.006785	0.022491	0.02361	0.013365	0.013139	0.014054	0.013985
4930544M13Rik	0.203499	0.131658	0.059606	0.049158	0.020266	0.037209	0.016844	0.05985	0.03923	0.051331	0.015921	0.016902	0.167497	0.072325	0	0.049218	0.043401	0.058239	0.101175	0.016721	0.018727	0.134494	0.060113	0.08134	0.139561	0.263949	0.082423	0.021875	0.022174	0.070821	0	0.016231	0.044598	0.030108	0.014129	0.0458
4930545H06Rik	0.175469	0	0	0	0	0	0	0	0	0	0	0	0	0.071669	0	0	0	0	0	0.027829	0.040487	0	0	0	0	0	0	0	0	0	0	0	0	0	0	0
4930545L08Rik	0	0	0	0	0	0	0	0	0	0	0	0	0	0	0	0	0	0	0	0	0	0	0	0	0	0	0	0	0	0	0	0	0	0	0	0
4930545L23Rik	0	0	0	0	0.008171	0	0.006802	0	0.007896	0	0	0	0	0	0	0.013105	0	0	0	0	0	0	0	0	0	0	0	0.008898	0.008843	0	0	0	0	0	0	0
4930546C10Rik	0	0	0	0	0	0	0	0	0	0	0	0	0	0	0	0.059104	0	0	0	0	0	0	0	0	0	0.089976	0	0	0	0	0	0	0	0	0	0
4930546K05Rik	0.010427	0	0	0	0	0.004261	0.007714	0.003416	0.004487	0.003917	0.003702	0.007806	0.006497	0	0.00489	0.003782	0	0	0.007777	0.007758	0.004369	0.021996	0	0	0	0	0	0	0	0	0.004013	0	0.005151	0.006902	0.006591	0
4930547E08Rik	0.226532	0.139808	0.340439	0.366885	0.14767	0.325686	0.248741	0.21855	0.392495	0.374896	0.427865	0.204129	0.20233	0.176672	0.418386	0.404138	0.267775	0.094792	0.202806	0.247233	0.27662	0.567798	0.239415	0.31298	0.439144	0.317543	0.40616	0.484819	0.275692	0.342359	0.085105	0.07844	0.172828	0.324242	0.205004	0.110531
4930547H16Rik	0	0	0	0	0	0	0	0	0	0	0	0	0	0	0	0	0	0	0	0	0	0	0	0	0	0	0	0	0	0	0	0	0	0	0	0
4930547M16Rik	0.037714	0.013439	0.021224	0.054198	0.007148	0.059642	0.030016	0.021111	0.033005	0.05457	0.011415	0.030052	0.045801	0.017197	0	0.017406	0.023047	0.041326	0.005938	0.054221	0.030494	0.029048	0.050088	0.01153	0.012407	0	0	0.007801	0	0.081653	0.085703	0.026801	0.008012	0.049203	0.023153	0.01632
4930548G14Rik	0.134865	0.056542	0.019287	0.064369	0.020013	0	0.016492	0	0	0.050366	0.015909	0.050309	0.083326	0.047378	0.060884	0.079437	0.062723	0.018941	0.032492	0.05472	0.100539	0.049544	0.077539	0.015987	0.067825	0.154097	0.079855	0.151198	0.062978	0	0.122532	0.079238	0.021518	0.014737	0.042147	0.093359
4930548H24Rik	0.330907	0.171631	0.109441	0.129715	0.094892	0.086406	0.151422	0.117483	0.133619	0.083769	0.085542	0.088491	0.252244	0.148922	0.112546	0.192629	0.04219	0.104763	0.134546	0.137149	0.087666	0.089792	0.073912	0.061987	0.197168	0.210663	0.189203	0.153362	0.078313	0.100046	0.076624	0.091567	0.122476	0.099025	0.05863	0.097616
4930548K13Rik	0	0	0	0	0	0	0	0	0	0	0	0	0	0	0	0	0	0	0	0	0	0	0	0	0	0	0	0	0	0	0	0	0	0	0	0
4930549C15Rik	2.32155	1.2239	0.059578	0.036967	0.030222	0.041936	0.189109	0	0.014598	0.012773	0.060255	0.012775	1.48848	1.3887	0.142805	0.024686	0.178701	0.072728	0.113759	0.025364	0.071886	0.03713	0.091115	0	1.15916	1.56477	0.061602	0.049528	0.016665	0.035286	0.026074	0.012193	0.084176	0.113145	0.107391	0.017427
4930550C14Rik	0.268706	0.135506	0.230319	0.183987	0.186036	0.107782	0.192488	0.067468	0.184482	0.13132	0.170513	0.123862	0.170344	0.229793	0.206834	0.129689	0.1264	0.163689	0.13511	0.090347	0.161319	0.142747	0.090704	0.064622	0.21712	0.252856	0.08622	0.113938	0.187702	0.199086	0.173514	0.123187	0.124002	0.090338	0.179991	0.093858
4930550C17Rik	0	0	0	0	0	0	0	0	0	0	0	0	0	0	0	0	0	0	0	0	0	0	0	0	0	0	0	0	0	0	0	0	0	0	0	0
4930550L24Rik	0	0.02306	0.012037	0.049796	0	0.02258	0	0.036317	0	0	0.009773	0.010359	0	0	0	0	0	0	0	0	0.011677	0	0	0	0	0	0	0	0	0	0	0.019844	0	0.009184	0	0.014215
4930551I15Rik	0	0	0	0	0	0	0	0	0	0	0	0	0	0	0	0	0.008392	0	0	0	0	0	0	0	0	0	0	0	0	0	0	0	0	0	0	0
4930551L18Rik	0.030235	0	0	0	0.026916	0	0.022582	0.02027	0	0	0	0	0	0	0	0.022081	0	0.02595	0	0	0	0	0.026913	0.043528	0	0	0	0.028964	0	0	0.023169	0	0	0	0.019068	0
4930551O13Rik	0.232303	0.193486	0.168552	0.235656	0.225444	0.27124	0.274496	0.229948	0.233991	0.19003	0.123684	0.188788	0.382594	0.163507	0.231607	0.263615	0.221946	0.248457	0.387132	0.281906	0.213735	0.114209	0.256153	0.139654	0.103777	0.245712	0.326364	0.389131	0.301771	0.238636	0.135318	0.18035	0.170589	0.206614	0.097504	0.216666
4930552P12Rik	0.061301	0.064193	0.102771	0.034154	0.082303	0.051465	0.092998	0.056541	0.11381	0.046937	0.141842	0.040344	0.067251	0.107171	0.117329	0.079455	0.082721	0.060185	0.06333	0.027849	0.08894	0.017431	0.048651	0.033151	0.060398	0.036569	0.141907	0.090975	0.101767	0.066164	0.088795	0.027754	0.135113	0.051339	0.120588	0.093857
4930553I04Rik	0	0	0	0	0	0	0	0	0	0	0	0	0	0	0	0	0	0	0	0	0	0	0	0	0	0	0	0	0	0	0	0	0	0	0	0
4930553I21Rik	0	0.037166	0	0	0	0	0.066478	0	0	0	0	0	0	0.047415	0	0	0	0	0.066182	0.0663	0.036682	0	0.039589	0	0	0	0.054414	0	0	0	0	0	0	0	0.027814	0
4930553J12Rik	0	0	0	0	0	0	0	0	0	0	0	0	0	0	0	0	0	0	0	0	0	0	0	0	0	0	0	0	0	0	0	0	0	0	0	0
4930553M12Rik	0.444078	0.247853	0	0.075695	0	0	0.038825	0	0	0	0	0	0.244526	0.26826	0	0	0	0	0	0	0	0	0	0	0.239517	0.175433	0	0	0	0	0	0	0	0	0	0
4930553P18Rik	0.08596	0.04803	0.037983	0.042275	0.050652	0.083481	0.03223	0.009336	0.012414	0.010765	0.03096	0.032312	0.124531	0.04592	0.053249	0.020824	0.068786	0.073615	0.062551	0.010608	0.012238	0.032499	0.025636	0.030936	0.022231	0.05016	0.034832	0.056142	0.014064	0.02983	0.055107	0.030396	0.01465	0.066038	0	0.014629
4930554C24Rik	0.524558	0.217118	0.16932	0.15769	0.168514	0.345015	0.193739	0.139694	0.250214	0.120297	0.177743	0.142899	0.296372	0.466448	0.266316	0.191858	0.151296	0.205651	0.146274	0.117558	0.119362	0.22208	0.301729	0.084323	0.180988	0.26081	0.161807	0.486562	0.124564	0.168016	0.075687	0.159582	0.127508	0.120797	0.169191	0.080037
4930554G22Rik	0	0	0	0	0	0	0	0	0	0	0	0	0	0	0	0	0	0	0	0	0	0	0	0	0	0	0	0	0	0	0	0	0	0	0	0
4930554G24Rik	0.100508	0.024173	0.087889	0.041578	0.06542	0.047204	0.074228	0.018763	0.012434	0.032755	0.031165	0.021831	0.108915	0.154062	0.106556	0.030885	0.067925	0.012339	0.085343	0.011151	0.062501	0.053213	0.025426	0.073542	0.100177	0	0	0.069766	0.013852	0.014734	0.022803	0.083137	0.013887	0.028824	0.036757	0.045527
4930554H23Rik	0	0	0	0	0	0	0	0	0.006846	0	0	0	0.009925	0	0	0	0	0	0	0.006084	0	0	0	0	0	0	0	0	0	0	0	0.011339	0	0	0	0
4930555A03Rik	0.026515	0.092967	0	0.034948	0	0.121236	0.038879	0.030029	0.042151	0.079508	0.063998	0.086689	0	0.062026	0.024537	0.075907	0	0.108953	0	0.011562	0	0.04241	0	0	0.024817	0	0.058365	0.025468	0.0145	0	0.024667	0.044686	0	0.052124	0.019673	0.048055
4930555B11Rik	0	0	0	0	0	0	0	0.010815	0	0	0	0	0.020549	0	0	0	0.01562	0	0	0	0	0	0	0	0	0	0	0	0	0.016798	0	0	0	0	0	0
4930555B12Rik	0	0	0	0	0	0	0	0	0	0	0	0	0	0	0	0	0	0	0	0	0	0	0	0	0	0	0	0	0	0	0	0	0	0	0	0
4930555F03Rik	0.113028	0.074467	0.051707	0.060107	0.03344	0.085854	0.0391	0.033993	0.052053	0.051035	0.027382	0.028363	0.075162	0.081137	0.027872	0.053833	0.048589	0.01925	0.042888	0.055816	0.033998	0.050375	0.057938	0.032594	0.062274	0.064143	0.044993	0.125083	0.035043	0.007443	0.042216	0.04196	0.022029	0.019526	0.047028	0.031355
4930555G01Rik	0	0	0	0	0	0	0	0	0	0	0	0	0	0	0	0	0	0	0	0	0	0	0	0	0	0	0	0	0	0	0	0	0	0	0	0
4930555G07Rik	0	0	0	0	0	0	0	0	0	0	0	0	0	0	0	0	0	0	0	0	0	0	0	0	0	0	0	0	0	0	0	0	0	0	0	0
4930555G21Rik	0	0	0	0	0	0	0	0	0	0	0	0	0	0	0	0	0	0	0	0	0	0	0	0	0	0	0	0	0	0	0	0	0	0	0	0
4930555K19Rik	0	0	0	0	0	0	0	0	0	0	0	0	0	0	0	0	0	0	0.113328	0	0.059715	0	0	0	0	0	0	0	0	0	0	0	0	0	0	0
4930555M17Rik	0	0	0	0	0	0	0	0	0	0	0	0	0	0	0	0	0	0	0	0	0	0	0	0	0	0	0	0	0	0	0	0	0	0	0	0
4930555O08Rik	0	0	0	0	0	0	0	0	0	0	0	0	0	0	0	0	0	0	0	0	0	0	0	0	0	0	0	0	0	0	0	0	0	0	0	0
4930556G01Rik	0	0	0.066108	0	0	0.031342	0.028042	0.073709	0	0	0	0.029872	0	0	0.034898	0	0.035176	0.032809	0	0.067771	0	0.057464	0	0	0.060192	0	0.045849	0.074959	0.105963	0	0.032655	0.028385	0	0.02611	0	0.043877
4930556G22Rik	0	0	0	0	0	0	0	0	0	0	0	0	0	0	0	0	0	0	0	0	0	0	0	0	0	0	0	0	0	0	0	0	0	0	0	0
4930556H04Rik	0.746132	0.645261	1.54644	1.24619	1.01065	0.778791	1.00723	0.613083	1.27024	0.678452	1.25439	1.01529	0.689837	0.866036	1.98686	1.34435	0.849314	0.92461	0.635302	0.59548	1.019	1.01445	1.06281	0.762575	0.714314	0.983311	1.75825	1.17407	1.09874	0.695841	0.998226	0.695442	0.971611	0.720353	1.51093	0.759742
4930556I23Rik	0.049611	0	0	0	0.043946	0.041964	0	0	0	0	0.03473	0	0	0	0	0	0	0	0	0	0	0	0.043673	0	0	0	0	0	0	0.052981	0	0.071341	0	0.032576	0	0
4930556J24Rik	0.81343	0.885213	0.925049	1.10832	0.618639	0.714659	0.684282	0.610118	0.521565	0.406889	0.675393	0.456726	0.99439	1.32574	0.910619	1.18933	0.713356	0.602142	0.547748	0.494621	0.462017	0.415036	0.42892	0.247281	1.08465	1.08212	0.833471	1.32717	0.720503	0.731927	0.408973	0.500969	0.453183	0.408122	0.482598	0.429482
4930556L07Rik	0	0	0	0	0	0	0	0	0	0	0	0	0	0	0.012919	0	0	0	0	0	0	0	0	0	0	0	0	0	0	0	0	0	0	0	0	0
4930556M19Rik	0.353271	0.107025	0.242884	0.185975	0.151254	0.145453	0.258425	0.16644	0.169419	0.139846	0.168354	0.185509	0.127477	0.17537	0.136551	0.241179	0.155573	0.307936	0.272209	0.289647	0.108723	0.115441	0.05222	0.116905	0.184872	0.24545	0.191217	0.292411	0.207122	0.31584	0.133719	0.203998	0.128549	0.154196	0.13993	0.074713
4930556N09Rik	0	0	0	0	0	0	0	0	0	0	0	0	0	0	0	0	0	0	0	0	0	0	0	0	0	0	0	0	0	0	0	0	0	0	0	0
4930556N13Rik	0.500922	0.450707	0.485838	0.497476	0.447409	0.31034	0.521612	0.401271	0.41457	0.453815	0.363659	0.497347	0.600473	0.385481	0.502441	0.472915	0.498194	0.473915	0.478732	0.62888	0.374817	0.563273	0.396317	0.136387	0.344905	0.606178	0.672542	0.572658	0.378495	0.572055	0.579385	0.530573	0.383632	0.401707	0.455208	0.504824
4930557B06Rik	0	0.117829	0.064206	0	0	0	0	0	0	0	0	0	0	0.075403	0	0	0	0	0	0	0	0.056172	0	0.050829	0	0.250717	0	0	0	0	0	0.053197	0	0	0.04454	0.071266
4930557F10Rik	0	0	0	0	0	0	0	0	0	0	0	0	0	0	0	0	0	0	0	0	0	0	0	0	0	0	0	0	0	0	0	0	0	0	0	0
4930557J02Rik	0.063998	0.071486	0	0	0.037638	0.035744	0.016139	0.028101	0.018355	0.016118	0	0.031821	0.105205	0.04542	0.039189	0.077001	0.061421	0.054655	0.015486	0.01596	0.018045	0.048233	0	0.015356	0.033058	0.098863	0.025725	0.041544	0.04233	0.088435	0.033075	0.06117	0.043579	0.014117	0	0.021512
4930557K07Rik	5.96882	6.16267	3.55898	3.22353	2.54999	2.94988	2.78684	1.96149	2.43725	2.27503	2.15641	1.987	6.05915	4.57323	3.04186	3.73356	3.24434	2.8378	1.8151	1.97189	2.8739	1.7809	3.30485	1.49062	6.16632	6.2659	4.12247	3.45573	2.70739	2.62841	1.80904	2.17724	3.18595	2.4388	2.56287	2.48364
4930558C23Rik	0	0	0	0	0	0	0	0	0	0	0	0	0	0	0	0	0	0	0	0	0	0	0	0	0	0	0	0	0	0	0	0	0	0	0	0
4930558F17Rik	0	0	0	0	0	0	0	0	0	0	0	0	0	0	0	0	0	0	0	0	0	0.069098	0	0.023228	0	0	0	0	0	0	0	0	0	0	0.040735	0
4930558G05Rik	0	0	0	0	0	0	0	0	0	0	0	0	0	0	0	0	0	0	0	0	0	0	0	0	0	0	0	0	0	0	0	0	0	0	0	0
4930558J18Rik	0.33429	0.261831	0.136495	0.161981	0.494856	0.476293	0.527719	0.804584	0.260175	0.619087	0.17633	0.310469	0.254003	0.251144	0.289269	0.278724	0.534435	0.61138	0.629276	0.816173	0.252738	0.591206	0.312512	0.361765	0.231786	0.315241	0.201674	0.239106	0.471807	0.388862	0.480225	0.674651	0.376118	0.648737	0.147012	0.385005
4930558J22Rik	7.68071	8.97595	9.39918	9.07255	32.7749	27.0359	30.1618	39.1363	23.9332	39.9673	14.4217	25.67	8.77144	7.59854	13.0223	11.0063	32.8009	30.9135	33.8347	45.7055	27.8027	41.9772	11.78	24.8697	6.89545	8.76901	10.0908	7.85482	27.6505	24.8118	39.0467	42.5807	19.781	35.7503	13.4146	35.3563
4930558K02Rik	0.093317	0.0196	0.079576	0.083632	0.081389	0.131465	0.188384	0.177859	0.03965	0.08599	0.064669	0.084711	0.058085	0.098047	0.190504	0.082784	0.065231	0	0.101143	0.084021	0.076547	0.052329	0.081341	0.048888	0.018267	0.135392	0.140273	0.133114	0.067963	0.047203	0.17725	0.06426	0.069597	0.060544	0.099788	0.046045
4930558N11Rik	0.491801	0.30412	0.284246	0.118276	0.125786	0.165107	0.148419	0.213805	0.191927	0.138648	0.157098	0.182882	0.470866	0.44696	0.31482	0.171155	0.173816	0.230302	0.097615	0.33164	0.243208	0.177997	0.124973	0.131558	0.339417	0.509852	0.123663	0.184718	0.124479	0.232665	0.093563	0.117414	0.18916	0.225526	0.110687	0.187257
4930559C10Rik	0	0	0	0	0	0	0	0	0	0	0	0	0	0	0	0	0	0	0	0	0	0	0	0	0	0	0	0	0	0	0	0	0	0	0	0
4930560O18Rik	0.011246	0.018865	0.031103	0.034364	0.010467	0.029091	0.034945	0.031267	0.040742	0.026707	0.049347	0.043665	0.042822	0	0.033624	0	0.0229	0	0.035283	0.025547	0.067134	0.008834	0.042342	0.008387	0.018029	0.013656	0	0	0.023971	0.012685	0.017916	0.025431	0.024253	0.023429	0.021954	0.011902
4930562A09Rik	0	0	0	0	0	0	0	0	0	0	0	0	0	0	0	0	0	0	0	0	0	0	0	0	0	0	0	0	0	0	0	0	0	0	0	0
4930562C15Rik	3.01351	2.79478	0.776864	0.839431	0.432842	0.558287	0.905514	0.590929	0.787866	0.814205	0.465612	0.59398	2.6217	3.0706	0.43896	0.954918	0.376565	0.38125	0.848553	0.85185	0.600915	0.446188	0.613372	0.582708	2.08889	2.93848	0.456169	1.06828	0.406926	0.511718	0.239075	0.457165	0.543435	0.527546	0.506709	0.491203
4930562D21Rik	0	0	0	0	0	0	0	0	0	0	0	0	0	0	0	0	0	0	0	0	0	0	0	0	0	0	0	0	0	0	0	0	0	0	0	0
4930562F07Rik	4.37032	2.82181	1.14822	0.963141	1.52203	0.864456	1.59518	1.03467	1.413	1.27928	1.38609	1.11074	3.65081	4.07	1.31008	1.32509	0.953449	0.680982	1.07317	0.656858	0.946987	1.52851	1.19168	0.611893	3.40317	5.1071	1.19337	1.98141	1.21163	1.77422	0.814107	0.834706	1.4819	0.861342	1.36086	1.14265
4930562F17Rik	0	0	0	0	0	0	0	0	0	0	0	0	0	0	0	0	0	0	0	0	0	0	0	0	0	0	0	0	0	0	0	0	0	0	0	0
4930563D23Rik	0.0986	0.065992	0.023269	0.019135	0.011869	0.021739	0.004938	0.022039	0.022856	0.015084	0.004689	0.004992	0.049273	0.091448	0.018657	0.009609	0.012762	0.011413	0.03493	0	0.027681	0	0.01194	0	0.061393	0.101509	0.016042	0.038427	0.006587	0.013969	0.010242	0.019128	0	0.004447	0.020966	0.006843
4930563E18Rik	0.120897	0.051096	0.091294	0.07831	0.057852	0.102348	0.022433	0.050945	0.050441	0.046618	0.034975	0.072215	0.037561	0.079692	0.075831	0.034387	0.044875	0.039931	0.022635	0.011726	0.040597	0.103335	0.055256	0.021931	0.101307	0.122173	0.096114	0.151515	0	0.081281	0.060985	0.033182	0.089943	0.099192	0.030106	0.033223
4930563E22Rik	0.360347	0.13395	0.412997	0.267014	0.192608	0.247121	0.249179	0.18301	0.141703	0.135519	0.195052	0.233423	0.307663	0.28051	0.421388	0.322238	0.313746	0.170893	0.241706	0.178436	0.26736	0.22031	0.172845	0.168815	0.29449	0.176417	0.440721	0.395705	0.449155	0.167641	0.150057	0.18392	0.143188	0.250939	0.166361	0.150756
4930563F08Rik	0	0	0	0	0	0	0	0	0	0	0	0	0	0	0	0	0	0	0	0	0	0	0	0	0	0	0	0	0	0	0	0	0	0	0	0
4930563H07Rik	0	0	0	0	0	0	0	0	0	0	0	0	0	0	0	0	0	0	0	0	0	0	0	0	0	0	0	0	0	0	0	0	0	0	0	0
4930563I02Rik	0.042172	0	0.023912	0.018825	0.023355	0	0.019372	0.018584	0	0	0	0	0	0	0	0	0.029177	0	0	0.018918	0	0	0	0	0.021713	0.029303	0.028112	0	0	0	0	0	0	0	0.015686	0
4930563J15Rik	0.105183	0.143541	0.160731	0.10865	0.084719	0.154778	0.201741	0.210341	0.133994	0.125677	0.083549	0.171502	0.104421	0.07709	0.113523	0.131886	0.089547	0.157397	0.110929	0.155877	0.127484	0.236625	0.138372	0.1286	0.046958	0.1306	0.114377	0.220977	0.090402	0.1881	0.173346	0.138656	0.119605	0.099547	0.084621	0.184053
4930563M21Rik	0.337622	0.047089	0.219199	0.060369	0.075268	0.137182	0.082266	0.055046	0.072231	0.10413	0.177669	0.104563	0.138393	0.387899	0.182438	0.181659	0.079241	0.101983	0.062536	0.106148	0.07061	0.100152	0.09869	0.140946	0.108918	0.130065	0.101405	0.161907	0.02706	0.170777	0.086306	0.040181	0.027079	0.092738	0.053306	0.057348
4930564D02Rik	0	0	0	0	0	0	0	0	0	0	0	0	0	0	0	0	0	0	0	0	0	0	0	0	0	0	0	0	0	0	0	0	0	0	0	0
4930565D16Rik	0	0	0	0	0	0	0	0	0	0	0	0	0	0	0	0	0	0	0	0	0	0	0	0	0	0	0	0	0	0	0	0	0	0	0	0
4930565N06Rik	2.35102	1.24576	0.938311	0.669442	0.902618	0.7193	0.988358	0.893231	1.57974	1.21876	1.5957	1.62013	1.40652	1.80276	1.11566	0.820895	0.750185	0.88959	1.10811	0.922891	1.12815	1.1864	1.61916	1.41697	1.59638	1.7341	1.03241	1.20446	0.905053	0.654246	1.12419	0.841083	1.55148	0.880767	1.46509	1.18749
4930566F21Rik	0	0.072066	0.320184	0.097186	0.148274	0.161431	0.106111	0.087992	0.029086	0.146887	0.082497	0.06435	0.110012	0.141433	0	0.119193	0.155327	0.01578	0.050615	0.073273	0.123747	0.029077	0.042135	0.074069	0.042941	0.183021	0.10147	0.237304	0.186546	0.090561	0.117503	0.053455	0.031	0	0.160357	0.018144
4930566N20Rik	0	0	0	0	0	0	0	0	0	0	0	0	0	0	0	0	0	0	0	0	0	0	0	0	0	0	0	0	0	0	0	0	0	0	0	0
4930567H12Rik	0	0	0	0	0	0	0	0	0	0.018897	0	0	0	0	0	0	0	0	0	0	0	0	0.022465	0	0	0	0	0	0	0	0	0	0	0	0	0
4930567H17Rik	0.017873	0	0	0	0	0	0	0	0	0	0	0	0	0	0.016938	0.01276	0	0	0	0	0	0	0	0	0	0	0	0	0	0	0	0.013329	0	0	0	0
4930567K12Rik	0	0	0	0	0	0	0	0	0	0	0	0	0	0	0	0	0	0	0	0	0	0	0	0	0	0	0	0	0	0	0	0	0	0	0	0
4930567K20Rik	0	0	0	0	0	0	0	0	0	0	0	0	0	0	0	0	0	0	0	0	0	0	0	0	0	0	0	0	0	0	0	0	0	0	0	0
4930568A12Rik	1.98528	1.80774	2.073	1.46128	2.10099	1.68193	1.97092	1.35137	2.51736	2.18769	2.44314	2.83893	1.20474	1.7881	1.66329	1.84746	2.24972	1.35682	1.62684	1.35894	3.03692	1.90676	2.34628	2.19494	1.41901	1.93806	2.21139	1.7806	2.24832	2.20805	1.89661	1.63251	2.81281	2.37097	2.62355	2.16829
4930568A13Rik	0	0	0	0	0	0	0	0	0	0	0	0	0	0.049614	0	0	0	0.038872	0	0	0	0	0	0	0	0	0	0	0	0	0	0	0	0	0	0
4930568D16Rik	0	0	0	0	0	0	0	0	0	0	0	0	0	0	0	0	0	0	0	0	0	0	0	0	0	0	0	0	0	0	0	0	0	0	0	0
4930568E12Rik	0	0	0	0.038894	0	0	0	0.035676	0.026206	0	0	0.022844	0	0	0	0	0	0	0	0	0	0	0	0.021854	0.02336	0	0	0.125833	0	0	0	0.039017	0	0	0	0
4930568G15Rik	0.01914	0.005417	0.011201	0.01386	0.005915	0.005219	0.009403	0.004223	0.016473	0	0.004703	0	0.01627	0.034413	0	0.013779	0.024012	0.005489	0.014573	0.005087	0	0	0.011524	0.014341	0.019923	0.022991	0	0.006214	0	0.013095	0	0.004747	0.011973	0.013044	0.012664	0
4930569F06Rik	0	0	0	0	0	0	0	0	0	0	0	0	0	0	0	0	0	0	0	0	0	0	0	0	0	0	0	0	0	0	0	0	0	0	0	0
4930570D08Rik	0	0	0	0	0	0	0	0	0	0	0	0	0	0	0	0	0	0	0	0	0	0	0	0	0	0	0	0	0	0	0	0	0	0	0	0
4930570G19Rik	0.048292	0.024767	0.050872	0.035828	0	0.081015	0.02167	0.01872	0.042127	0.022453	0.022037	0.007521	0.038081	0.021102	0.026473	0.034347	0.018016	0.025082	0.014023	0.016352	0.018399	0.007382	0	0.007223	0.022396	0.057554	0	0.057705	0.054669	0.068428	0.024479	0.014245	0	0.006497	0.006281	0
4930570N18Rik	7.73459	4.20525	1.29767	1.09887	0.491359	0.670153	2.27178	1.06058	3.95845	1.61829	1.47256	2.23434	6.53101	4.85734	2.07335	1.68269	1.32486	0.977085	1.00096	0.816292	2.72562	1.58804	2.72595	3.29667	5.13745	6.90432	1.79131	1.11882	1.75692	1.71035	1.52922	0.741525	1.94712	2.08963	2.08604	2.34934
4930571K23Rik	0	0	0	0	0	0	0	0	0	0	0	0	0	0	0	0	0	0	0	0	0	0	0	0	0	0	0	0	0	0	0	0	0	0	0	0
4930571N24Rik	0.287435	0.239724	0.147097	0.183499	0.073101	0.209135	0.332071	0.111258	0.16817	0.093917	0.025217	0.152433	0.218637	0.152359	0.136063	0.184335	0.121711	0.071216	0.031168	0.090348	0.032081	0.091895	0.063899	0.285353	0.283889	0.16759	0.090997	0.24366	0.072395	0.037594	0.094185	0.129714	0.174328	0.055075	0.067445	0.109262
4930572K03Rik	0	0	0	0	0	0	0	0	0	0	0	0	0	0	0	0	0	0	0	0	0	0	0	0	0	0	0	0	0	0	0	0	0	0	0	0
4930572O03Rik	0	0	0	0	0	0	0	0	0	0	0	0	0	0	0	0	0	0	0	0	0	0	0	0	0	0	0	0	0	0	0	0	0	0	0	0
4930572O13Rik	0	0	0	0	0	0	0	0	0	0	0	0	0	0	0	0	0	0	0	0	0	0	0	0	0	0	0	0	0	0	0	0	0	0	0	0
4930573C15Rik	0	0	0	0	0	0	0	0	0	0	0	0	0.038288	0	0	0	0	0	0	0	0	0	0	0	0	0	0	0	0	0	0	0	0	0	0	0
4930573H18Rik	0.021403	0.087022	0.018648	0.061668	0.019295	0.071235	0.050502	0.070716	0.112063	0.076901	0.014719	0	0.051423	0	0.019966	0.031231	0	0.037032	0.08169	0.032607	0.065057	0	0	0	0.034414	0.024586	0.086512	0.130653	0.049841	0	0.016133	0.066827	0	0.030541	0.053068	0
4930573I07Rik	0	0	0	0	0	0	0	0	0	0	0	0	0	0	0	0	0	0	0	0	0	0	0	0	0	0	0	0	0	0	0	0	0	0	0	0
4930577H14Rik	0	0	0	0	0	0	0	0	0	0	0	0	0	0	0	0	0	0	0	0	0	0	0	0	0	0	0	0	0	0	0	0	0	0	0	0
4930577N17Rik	5.27454	4.43744	2.66558	2.47197	2.01527	1.72772	2.51622	2.18593	2.56566	2.30304	2.17863	2.43943	4.69187	4.47171	2.24756	2.20836	1.94217	1.62586	1.89839	1.77727	2.30075	1.79815	1.97725	1.98204	4.79646	4.80693	2.35451	2.59869	1.96854	1.95742	2.14008	2.00325	2.72951	2.05804	2.16732	1.81389
4930578C19Rik	0	0	0	0	0	0	0	0.006957	0	0	0	0	0	0	0	0.007675	0	0	0	0	0	0	0.004896	0	0	0.012338	0	0	0	0	0	0	0	0	0	0
4930578G10Rik	0	0	0	0	0	0	0	0	0	0	0	0	0	0	0	0	0	0	0	0	0	0	0	0	0	0	0	0	0	0	0	0	0	0	0	0
4930578I06Rik	0	0	0	0	0	0	0	0	0	0	0.012327	0	0	0	0	0	0	0	0	0	0	0	0	0	0	0	0	0	0	0	0	0	0	0	0	0
4930578I07Rik	0	0.02478	0	0	0	0	0	0	0.012893	0	0	0	0.054894	0	0	0	0	0	0	0	0	0	0	0	0	0.017614	0	0	0	0	0	0	0	0	0	0
4930578M01Rik	2.78722	2.28933	0.590912	0.712017	0.479278	0.63988	0.578906	0.324196	0.564917	0.443703	0.456758	0.52058	2.51802	2.99964	0.99608	0.953384	0.530003	0.46222	0.503651	0.414156	0.41025	0.832951	0.532952	0.567665	2.36993	2.43345	0.617678	0.515198	0.31574	0.238579	0.459543	0.242027	0.677039	0.58271	0.488881	0.434131
4930578M07Rik	1.49176	1.38987	0.96103	1.06232	0.826006	0.791819	0.986344	0.664286	0.62409	0.577358	0.808249	0.739963	1.88856	1.53033	0.889176	0.694912	0.970892	0.77112	0.7601	0.466663	0.979456	0.586568	0.645535	0.793306	1.27962	1.03731	0.902422	0.620395	0.505408	0.684766	0.350266	0.580978	1.11845	0.615969	0.687029	0.815075
4930579C12Rik	0.02063	0.058518	0.05748	0.078577	0.074185	0.034145	0.076909	0.019169	0.048243	0.012274	0.017832	0.019973	0.076161	0.068623	0.230226	0.270391	0.030602	0.022164	0.05532	0.021565	0	0.023441	0.017598	0.016028	0.055217	0.021744	0.045962	0.21891	0.083392	0.019971	0.05602	0.025479	0.019949	0.052429	0.005313	0.021871
4930579D09Rik	0	0	0	0	0	0	0	0	0	0	0	0	0	0	0	0	0	0	0	0	0	0	0	0	0	0	0	0	0	0	0	0	0	0	0	0
4930579F01Rik	0	0	0	0	0	0	0	0	0	0.008572	0	0	0	0	0	0	0	0	0	0	0	0.008544	0	0	0	0	0	0	0	0	0.008708	0	0	0	0	0.011338
4930579G18Rik	9.96485	8.29011	7.86697	6.72465	6.4037	6.13706	6.47296	5.94676	6.2888	5.20118	5.40933	5.4746	8.17938	9.00327	6.82766	7.81577	5.33132	6.21691	6.11827	6.03739	5.19147	5.76847	5.73102	4.96963	9.0434	9.84836	6.17821	8.14382	6.39372	6.12193	5.29419	5.09323	5.89564	5.07147	5.898	4.81017
4930579G24Rik	1.14296	1.08168	2.63639	3.18217	4.0428	6.15174	5.2622	6.55034	3.77778	6.97804	2.61125	4.62687	0.977482	0.971674	3.37414	4.11417	5.18075	5.45786	5.15562	6.65496	3.65871	7.24452	2.32381	4.29775	0.818553	1.01578	3.37333	2.97752	4.93995	4.74005	5.38186	6.67986	3.63188	6.26462	2.33193	5.06878
4930579H20Rik	0	0	0	0	0	0.014201	0	0	0	0	0	0	0	0	0	0	0	0	0	0	0.015943	0	0	0	0	0	0.020384	0.03336	0	0	0	0	0	0	0	0
4930579J19Rik	0	0	0	0	0	0.012241	0	0	0	0.011054	0	0.018458	0	0	0	0	0	0	0	0	0	0	0	0.010526	0	0	0	0	0	0	0	0	0	0	0	0
4930579K19Rik	2.28585	1.21846	0.994676	0.692573	0.741415	0.612391	0.851052	0.571392	0.390194	0.85941	0.522086	0.522701	1.33448	1.85975	0.745596	0.592491	0.672953	0.281656	0.390818	0.376143	0.542475	0.916054	1.09633	0.482728	1.39617	1.69689	0.726911	0.596719	0.752538	0.42554	0.462935	0.37782	0.5634	0.444434	0.699265	0.41819
4930579M01Rik	0.022532	0	0	0	0	0	0.016828	0.029731	0.019591	0.017029	0	0.016712	0	0	0	0.016374	0	0.019342	0	0.016794	0	0.033662	0	0	0	0.026308	0	0.02183	0	0	0	0	0	0	0	0.022771
4930579O11Rik	0.159263	0.239794	0.213211	0.254174	0.293678	0.227823	0.142389	0.152439	0.215641	0.210506	0.05574	0.235411	0.457151	0.310859	0.222975	0.318387	0.115848	0.170681	0.207879	0.42995	0.181979	0.209362	0.172033	0.231704	0.252462	0.273477	0.192918	0.84125	0.22	0.433578	0.09785	0.089715	0.225041	0.379835	0.079087	0.041901
4930579P08Rik	0.11175	0.015495	0.049464	0.054338	0.049707	0.030706	0.125215	0.024523	0.275787	0.1128	0.277018	0.235933	0.06913	0.059598	0.052884	0.027176	0.018031	0.064318	0.221439	0	0.199829	0.168644	0.232959	0.106574	0.014459	0.021846	0.045516	0.090632	0.055349	0.03928	0.071632	0.066318	0.281829	0.147875	0.151075	0.093927
4930580E04Rik	0.173938	0.143865	0.06018	0.049216	0.062462	0.054981	0.024661	0.022617	0.090162	0.179734	0.024688	0.104181	0.169144	0.256968	0	0	0.032874	0.029332	0.079207	0	0.05704	0.170734	0.126709	0.050323	0.109308	0.040741	0	0.230992	0.033983	0	0.026172	0.049238	0.033759	0.091377	0.089538	0.036196
4930581F22Rik	3.88612	2.8437	2.10235	1.69818	1.79549	1.7945	2.00379	1.65246	2.05168	1.50159	2.34713	1.64822	2.73733	2.26701	2.28244	1.7417	1.73991	1.74637	1.68026	1.94761	1.52258	1.26218	1.80667	1.478	2.95589	2.8121	2.55818	2.46324	2.17297	1.91065	1.9537	1.44681	2.11537	1.59935	2.1251	1.75755
4930583I09Rik	0	0	0	0	0	0	0	0	0	0	0	0	0	0	0	0	0	0	0	0	0	0	0	0	0	0	0	0	0	0	0	0	0	0	0	0
4930583K01Rik	0.330099	0.233708	0.06646	0.037147	0.045693	0.042719	0.077074	0.050852	0	0.038834	0.054692	0.057546	0.49973	0.270101	0.070085	0.109166	0.04898	0	0.074988	0.019729	0.021852	0.057345	0	0.129768	0.256419	0.439377	0.092026	0.049259	0	0.052585	0.01996	0.036881	0	0.085505	0.09571	0.025994
4930583P06Rik	0	0	0	0	0	0	0	0	0	0	0	0	0	0	0	0	0	0	0	0	0	0	0	0	0	0	0	0	0	0	0	0	0	0	0	0
4930584E12Rik	0	0	0	0	0	0	0	0	0	0	0	0	0	0	0	0	0	0	0	0	0	0	0	0	0	0	0	0	0	0	0	0	0	0	0	0
4930584F24Rik	0	0	0	0	0	0	0	0	0	0	0	0	0	0	0	0	0	0	0	0	0	0	0	0	0	0	0	0	0	0	0	0	0	0	0	0
4930586N03Rik	0	0	0	0	0	0	0	0	0	0	0	0	0	0	0	0	0	0	0	0	0	0	0	0	0	0	0	0	0	0	0	0	0	0	0	0
4930587A21Rik	0.406925	0.160169	0.06213	0.085225	0	0.19335	0.087466	0.110011	0.081531	0.071205	0.184543	0.160073	0.146356	0.126246	0.244285	0.12	0.089879	0.080766	0.161066	0.108268	0.059939	0.150877	0.253434	0.051367	0.258702	0.305071	0.114533	0.137198	0.023126	0.048597	0.146217	0.085787	0.16025	0.126489	0.166296	0.147547
4930587E11Rik	0	0	0	0	0	0	0	0	0	0	0	0	0	0	0	0	0	0	0.021781	0	0	0	0	0	0	0	0	0	0	0	0	0	0	0	0	0
4930588G17Rik	0.329554	0.187168	0.240625	0.199748	0.160441	0.081977	0.133039	0.063505	0.142662	0.065869	0.147284	0.103399	0.123762	0.250393	0.230532	0.207651	0.039362	0.04722	0.081799	0.010555	0.035114	0.05096	0.134334	0.07976	0.285564	0.242093	0.099984	0.206706	0.027085	0.157803	0.032241	0.079231	0.163402	0.091843	0.060575	0.085624
4930588K23Rik	0	0	0	0	0	0	0	0	0	0	0	0	0	0	0	0	0	0	0	0	0	0	0	0	0	0	0	0	0	0	0	0	0	0	0	0
4930589L23Rik	0	0.013806	0	0	0	0	0	0	0	0	0	0	0.041259	0	0	0	0	0	0	0	0	0	0	0.011813	0	0	0	0	0	0	0	0	0	0	0	0
4930589O11Rik	0.976709	1.17604	0.603982	0.859089	0.572346	0.534748	0.514108	0.266335	0.823612	0.548099	0.900513	0.591591	1.12814	1.24104	0.777092	0.569207	0.535597	0.367939	0.456535	0.195396	0.365038	0.624495	0.684949	0.764641	1.03666	1.44786	0.836296	0.703118	0.355031	0.615405	0.494672	0.222409	1.00374	0.559284	0.562513	0.611645
4930589P08Rik	0	0	0	0	0	0	0	0	0	0	0	0	0	0	0	0	0	0	0	0	0	0	0	0	0	0	0	0	0	0	0	0	0	0	0	0
4930590H14Rik	0.095134	0.039576	0	0	0	0	0	0	0	0	0	0	0	0	0	0	0	0	0	0	0	0	0	0	0	0	0	0	0	0	0	0	0	0	0	0
4930590J08Rik	1.22218	0.967653	0.806301	0.877215	0.396036	0.455263	0.594141	0.377164	0.49227	0.389301	0.617641	0.409839	1.11389	0.809779	0.796848	0.48653	0.492491	0.611085	0.478945	0.417631	0.509395	0.441064	0.522265	0.192178	0.970885	0.864669	0.649533	0.782111	0.547621	0.453322	0.455051	0.341199	0.423536	0.372615	0.460964	0.402991
4930590L14Rik	0	0	0	0	0	0	0	0	0	0	0	0	0	0	0	0	0	0	0	0	0	0	0	0	0	0	0	0	0	0	0	0	0	0	0	0
4930590L20Rik	0	0	0	0	0	0	0	0	0	0	0	0	0	0	0	0	0	0	0	0	0	0	0	0	0	0	0	0	0	0	0	0	0	0	0	0
4930591A17Rik	0	0	0	0	0	0	0	0	0	0	0	0	0	0	0	0	0	0	0	0	0	0	0	0	0	0	0	0	0	0	0	0	0	0	0	0
4930591E09Rik	0	0	0	0	0	0	0	0	0	0	0	0	0	0	0	0	0	0	0	0	0	0	0	0	0	0	0	0	0	0	0	0	0	0	0	0
4930592C13Rik	0.049245	0	0.085889	0.035922	0.088493	0.040847	0	0.032173	0	0.037482	0.034621	0	0.060665	0	0.046346	0	0.046657	0.04219	0	0	0.041987	0.076031	0.168947	0	0.038709	0.057048	0	0	0.144515	0.050506	0.077826	0.035563	0.048879	0.032156	0	0
4930593A02Rik	0.312224	0.151826	0.265618	0.390277	0.235094	0.369479	0.166875	0.137109	0.182207	0.158643	0.092732	0.195556	0.42263	0.249979	0.244858	0.352462	0.150096	0.157937	0.230861	0.160426	0.078623	0.119764	0.114109	0.185982	0.321367	0.181124	0.253784	0.764901	0.296211	0.324394	0.235533	0.224111	0.105047	0.241625	0.138608	0.252628
4930593C16Rik	0.323041	0.641784	0.329429	0.273406	0.218439	0.350233	0.093983	0.112099	0.432675	0.125819	0.085003	0.182019	0.397429	0.391423	0.279153	0.338175	0.203512	0.2863	0.216404	0.30109	0.132782	0.251666	0.327284	0.087907	0.324926	0.523226	0.352762	0.362138	0.042629	0.088206	0.408098	0.273506	0.086659	0.164884	0.20256	0.245043
4930594C11Rik	3.97123	2.06019	1.38418	0.700797	0.534204	0.421476	0.810016	0.376461	1.08872	0.641421	1.05715	0.597795	2.64051	2.74597	1.31083	0.88575	0.780412	0.427617	0.621078	0.572414	1.09327	0.719586	1.1732	0.395093	2.2374	3.39807	0.946003	1.24756	0.67012	0.571517	0.66895	0.503223	1.02032	0.474279	0.914688	0.647793
4930594M17Rik	0	0	0	0	0	0	0	0	0	0	0	0	0	0	0	0	0	0	0	0	0	0	0	0	0	0	0	0	0	0	0	0	0	0	0	0
4930594M22Rik	0.533867	0.311478	0.502903	0.662969	0.366247	0.760833	0.409145	0.434017	0.377095	0.372377	0.459274	0.388773	0.516673	0.30599	0.544763	0.644902	0.465775	0.610258	0.465052	0.334693	0.371258	0.373868	0.452923	0.246901	0.377194	0.178317	0.406832	0.662382	0.498861	0.598894	0.431741	0.526031	0.239485	0.45121	0.400944	0.246498
4930594O21Rik	0	0	0	0	0	0	0	0	0	0	0	0	0	0	0	0	0	0	0	0	0	0	0	0	0	0	0	0	0	0	0	0	0	0	0	0
4930595D18Rik	1.58161	1.31692	1.79747	1.47569	1.68214	1.50021	1.77733	1.15406	0.855079	0.651427	0.657149	0.534629	1.06355	1.38716	1.94769	1.39309	1.59716	0.891837	1.78965	0.795222	0.861329	0.592438	0.717623	0.563636	1.14627	1.59467	1.88955	2.22231	1.52264	1.03209	1.12351	0.588675	0.998896	0.428009	0.678248	0.560982
4930595L18Rik	0	0	0	0	0	0	0	0	0	0	0	0	0	0	0	0	0	0	0	0	0	0	0	0	0	0	0	0	0	0	0	0	0	0	0	0
4930595M18Rik	0	0	0	0	0	0	0	0	0	0	0	0	0	0	0	0	0	0	0	0	0	0	0	0	0	0	0	0	0	0	0	0	0	0	0	0
4930595O18Rik	0	0	0	0	0	0	0	0	0	0	0	0	0	0	0	0	0	0	0	0	0	0	0	0	0	0	0	0	0	0	0	0	0	0	0	0
4930596D02Rik	0	0	0	0	0	0	0	0	0	0	0	0	0	0.018347	0	0	0	0	0	0	0	0	0	0	0	0	0	0	0	0	0	0	0	0	0	0
4930596I21Rik	3.64044	2.4838	3.05663	1.62026	1.33624	1.43144	1.41055	0.947221	1.34884	1.60668	1.79783	1.22792	2.19776	3.37969	2.63062	2.18858	1.50695	1.16979	1.33066	1.78361	1.56661	1.13269	1.68979	1.3017	2.31072	3.17468	2.12888	2.73458	1.49734	0.717403	0.971439	1.06343	2.12377	1.2449	1.61051	1.49486
4930597A21Rik	0.506063	0.359221	0.156884	0.154696	0.223725	0.088023	0.026286	0.117548	0.06237	0.134435	0.050246	0.106452	0.570912	0.266006	0.034005	0.182807	0.068465	0.061201	0.08024	0.104879	0.118185	0.131922	0.158279	0.025574	0.168799	0.416991	0.087259	0.27632	0.070544	0.074176	0.027288	0.025602	0.178763	0.023488	0.157015	0.072512
4930597L12Rik	0.390711	0.195024	0.113126	0.07413	0.046755	0.103476	0.093137	0.102043	0.067354	0.058098	0.036749	0.039051	0.668231	0.576564	0.197722	0.094649	0.123462	0.088366	0.098959	0.172243	0.065626	0.129326	0.023488	0.05628	0.245797	0.522763	0.063038	0.174866	0.050439	0.135204	0.059288	0.186581	0.025278	0.068638	0.066861	0.082734
4930597O21Rik	0	0	0.022701	0	0	0	0.071795	0.03424	0.045816	0.167036	0.105032	0.052055	0	0	0	0.019121	0.066011	0.045933	0.057337	0.041038	0.109401	0.20368	0.023464	0.074062	0	0	0	0.042825	0	0	0.040982	0	0.129289	0.206074	0.102136	0.216915
4930598A11Rik	0.042463	0.105631	0.036923	0.061808	0.037327	0.071246	0.031846	0.02772	0	0	0.119347	0.031066	0.103023	0.044679	0	0.060824	0.040477	0.036096	0	0.063815	0	0	0.036361	0	0.099056	0.048054	0.051086	0.081946	0.042167	0.043288	0	0	0	0	0.051875	0.083436
4930598F16Rik	0	0	0	0	0	0	0	0	0	0	0	0	0	0	0	0	0	0	0	0	0	0	0	0	0	0	0	0	0	0	0	0	0	0	0	0
4930598N05Rik	1.36591	2.27843	0	1.12704	1.34305	0.044484	0	0	0	0	0	0	3.80976	1.50368	1.33467	0	0	0	0	0	1.24924	0	0	1.00199	1.08336	0	0	0	0	0	0	1.08482	1.5719	0	0	0
4930599A14Rik	0	0	0	0	0	0	0	0	0	0	0	0	0	0	0	0	0	0	0	0	0	0	0	0	0	0	0	0	0	0	0	0	0	0	0	0
4930599N23Rik	1.0092	0.798609	0.198369	0.221105	0.110231	0.105387	0.132767	0.131032	0.241184	0.094595	0.12104	0.072604	0.884829	0.766865	0.165233	0.199665	0.170644	0.043216	0.108284	0.036731	0.100322	0.080626	0.174831	0.070816	0.867719	0.890156	0.182525	0.22079	0.102946	0.053631	0.076077	0.106165	0.239874	0.097941	0.165679	0.096771
4930599N24Rik	2.08639	1.17894	0.443589	0.277133	0.182316	0.217331	0.379598	0.161836	0.404918	0.231893	0.313057	0.151773	0.976174	1.44133	0.438179	0.413219	0.312991	0.262996	0.257967	0.154606	0.388298	0.136294	0.267789	0.174698	1.05848	1.48432	0.294808	1.05767	0.200459	0.401511	0.315201	0.161069	0.221414	0.12195	0.227196	0.123012
4931400O07Rik	0	0	0	0	0	0	0	0	0	0	0	0	0	0	0	0	0	0	0	0	0	0	0	0	0	0	0	0	0	0	0	0	0	0	0	0
4931403E22Rik	2.07265	1.06079	0.517768	0.054038	0.32189	0.155244	0.81008	0.439064	0.608722	0.692258	0.361118	0.676549	1.28696	1.24273	0.552225	0.429473	0.215207	0.190063	0.430322	0.287336	0.654026	0.840807	0.715256	0.496775	0.9497	1.4291	0.491221	0.427167	0.484238	0.155049	0.388743	0.31697	0.855701	0.485155	0.474064	0.394029
4931403G20Rik	1.11091	0.592522	0.61126	0.35918	0.363767	0.228778	0.378381	0.227741	0.592147	0.272379	0.504656	0.313477	0.765908	0.77335	0.510951	0.481932	0.468913	0.330043	0.404012	0.300424	0.354795	0.28187	0.391388	0.27558	0.472418	0.827123	0.40667	0.362903	0.316997	0.410866	0.364703	0.264726	0.465605	0.317351	0.448476	0.182143
4931406B18Rik	0.032309	0.037351	0.004278	0	0.030719	0.02739	0.014191	0.032023	0	0.003648	0.003441	0.01092	0.03693	0.027159	0.004624	0.021406	0.018548	0.004143	0.011089	0.014218	0.020838	0.003682	0.00446	0.017849	0.106269	0.035507	0.031091	0.018763	0.024223	0.021498	0.026217	0.003445	0.009808	0.006684	0.003078	0.047394
4931406C07Rik	4.16019	3.26843	3.46562	2.60303	2.7679	2.50087	3.54419	2.42543	3.75476	2.38197	3.71605	2.46183	3.77794	3.49243	3.86858	3.34178	3.06073	2.71283	2.82449	2.44215	3.0695	2.61841	3.64339	2.36896	2.93881	3.15611	3.30084	2.51013	3.34803	2.7994	2.72808	2.29	3.36724	2.36797	3.43261	2.26198
4931406G06Rik	0.033643	0.070304	0.05969	0.0248	0.01492	0.084949	0	0.044706	0	0.02555	0.023782	0.025057	0.020812	0.053901	0.047474	0.024587	0	0	0.012382	0.049073	0.013895	0	0.029911	0.012016	0.026345	0.039359	0	0.032918	0	0	0.025838	0.024194	0.0173	0.011128	0.010436	0.016779
4931406P16Rik	25.0909	27.5698	10.1946	11.5035	7.64076	8.37127	7.92426	6.93719	8.36536	6.91831	8.15659	7.30579	24.3244	28.0405	8.44519	9.26149	6.40799	6.4715	8.47249	6.67729	8.13056	6.4463	7.18239	5.44282	22.4679	26.7155	8.13276	12.8302	8.02575	7.01355	7.18003	7.03345	7.76833	6.62972	7.59965	7.13651
4931407E12Rik	0.744545	0.451141	0.343523	0.455949	0.432476	0.319734	0.214465	0.230963	0.163511	0.244856	0.235003	0.091306	0.508605	0.480246	0.412214	0.366729	0.197971	0.29487	0.372238	0.264539	0.271837	0.279813	0.267597	0.17788	0.402582	0.836404	0.274651	0.690271	0.152571	0.090516	0.197144	0.173131	0.152632	0.137727	0.21072	0.233809
4931408C20Rik	0	0.003178	0	0	0	0	0	0	0	0	0	0	0	0	0	0	0	0	0	0	0	0	0	0	0	0	0	0	0	0	0	0	0	0	0	0
4931409K22Rik	0	0.005624	0	0.004817	0	0	0	0.004476	0	0	0	0.003785	0	0.012203	0.038826	0	0	0	0	0	0	0	0	0	0	0.046462	0	0.006472	0	0	0	0	0	0.009077	0	0
4931412I15Rik	0.823827	0.367172	0.140947	0.104091	0.114764	0.102034	0.104822	0.057392	0.171582	0.148728	0.078744	0.17662	0.298606	0.25232	0.231256	0.230503	0.050034	0.030653	0.144806	0.029192	0.146868	0.159347	0.173112	0.091129	0.500042	0.38193	0.217815	0.228549	0.016911	0.108756	0.071792	0.02552	0.085292	0.165554	0.103249	0.153774
4931413I07Rik	0.373631	0.367808	0.51127	0.625943	0.236094	0.491608	0.312257	0.361039	0.32186	0.267015	0.410578	0.260492	0.393859	0.776979	0.340816	0.635809	0.347375	0.457855	0.397695	0.565386	0.28663	0.308203	0.32738	0.355041	0.411086	0.691549	0.468502	0.516906	0.210205	0.240472	0.311257	0.294052	0.245991	0.305684	0.403514	0.177516
4931413K12Rik	5.31623	4.36852	2.50608	2.75225	2.40057	2.12485	2.54637	2.18774	2.93642	2.71947	2.21595	2.20439	4.65095	4.93139	1.96409	2.26947	2.62159	1.80309	2.34125	2.1719	2.85819	2.53253	2.50707	1.65358	4.1439	6.29506	2.6811	3.04579	2.2118	2.05666	2.02379	1.68287	2.57961	2.46787	2.91449	2.49339
4931414P19Rik	2.8459	3.22682	1.99265	1.85557	1.61666	1.7329	2.40932	2.43513	2.5919	2.0213	2.04274	2.08581	2.66492	2.49322	2.37806	2.11331	2.15658	1.99626	2.47046	1.45262	2.38573	1.42279	2.06001	1.76477	2.52893	2.97371	1.85749	2.49621	2.00636	2.14543	2.27419	1.80717	2.14622	2.12032	1.87412	2.33189
4931415C17Rik	0.557345	0.489337	0.492458	0.440303	0.525373	0.3174	0.559254	0.250096	0.557266	0.208682	0.37064	0.304639	0.363942	0.544566	0.618701	0.508908	0.580684	0.364813	0.363	0.227504	0.381241	0.17395	0.32458	0.345541	0.45505	0.573037	0.323822	0.352819	0.396008	0.392433	0.465395	0.329497	0.349507	0.277384	0.454534	0.256226
4931417E11Rik	0	0	0	0	0	0	0	0	0	0	0	0	0	0	0	0	0	0	0	0	0	0	0	0	0	0	0	0	0	0	0	0	0	0	0	0
4931419H13Rik	0	0	0	0	0	0	0	0	0	0	0	0	0	0	0	0	0	0	0	0	0	0	0	0	0	0	0	0	0	0	0	0	0	0	0	0
4931422A03Rik	3.78878	3.5205	4.54911	2.10602	4.26872	2.36425	4.77843	2.02047	5.16429	3.3231	4.6705	2.79832	4.41149	3.45894	4.94435	3.40137	3.66885	2.22106	4.37133	2.87915	4.2556	3.51308	3.75648	2.03932	3.838	4.77826	3.30726	3.7965	3.06248	2.00011	3.07244	2.27652	5.14166	3.27412	3.2643	2.15555
4931423N10Rik	0.057287	0.06744	0.050636	0.011373	0.010327	0.00948	0	0	0.02712	0	0	0	0.058931	0.024477	0	0.008275	0	0	0.017049	0.012754	0.01005	0	0	0.023015	0.035102	0.026703	0.019011	0.04593	0	0.023514	0	0.011548	0	0	0	0.0239
4931428F04Rik	4.07017	3.26633	4.28484	4.87082	3.21143	3.76314	3.81841	4.60006	2.79669	2.70101	1.98693	2.96797	3.24701	3.0334	4.39683	5.06112	4.01384	3.50701	3.23721	3.3728	1.64143	3.40678	2.18053	2.35859	3.54619	3.71473	4.09244	4.37852	3.60477	3.63837	2.86535	3.61619	2.13132	2.98657	2.26083	2.56699
4931428L18Rik	3.57308	2.63564	1.75577	1.19	1.48954	1.20633	1.56018	0.857374	1.32988	1.32567	1.19147	1.13435	2.99741	2.51698	1.36898	1.11163	1.19534	1.1626	1.1242	0.865104	1.23099	1.52202	1.64806	0.912692	2.45227	3.21223	1.50329	1.71638	1.06175	1.0562	1.08067	1.09066	1.05556	1.0546	1.61297	1.087
4931429L15Rik	0.040134	0.093722	0.062246	0.064353	0	0.033099	0	0.016116	0.048752	0.021306	0.011411	0.023045	0.079888	0.044803	0.027057	0.059194	0.015679	0.036429	0.012191	0.032976	0.026491	0.010134	0.014703	0.02039	0.033198	0.076461	0.040169	0.023492	0.016242	0.03435	0.021909	0.011619	0	0.028423	0.009044	0.058341
4931429P17Rik	0	0	0	0	0	0	0	0	0	0	0	0	0	0	0	0	0	0	0	0	0	0	0	0	0	0	0	0	0	0	0	0	0	0	0	0
4931431B13Rik	0.163279	0.208008	0.129052	0.396832	0.081565	0.576102	0.013468	0.265375	0.047601	0.341403	0.038718	0.218811	0.157612	0.304212	0.121885	0.716833	0.017602	0.33008	0.013742	0.1984	0.060165	0.2442	0.049409	0.298415	0.114078	0.236214	0.297627	0.845553	0.072898	0.698074	0.075547	0.170194	0.052701	0.274748	0.0647	0.275464
4931431C16Rik	0.324527	0.20849	0.155558	0.06933	0.105366	0.150486	0.080892	0.057214	0.141154	0.125212	0.146263	0.107218	0.222596	0.236825	0.133213	0.060281	0.18096	0.088733	0.053669	0.044912	0.13898	0.055804	0.254376	0.062648	0.209962	0.200731	0.151126	0.114136	0.088788	0.070116	0.067546	0.09911	0.137635	0.062843	0.183669	0.088769
4931440F15Rik	0.005004	0.004199	0	0.007808	0.004599	0.022154	0.015929	0.003498	0.013647	0	0.010994	0.011618	0.012829	0.011013	0.014992	0.015496	0.010428	0.009145	0.011549	0.003729	0.025523	0	0.014147	0.007418	0.028332	0.006128	0.012811	0.020701	0.016385	0.005751	0.007979	0.011325	0.033759	0.010456	0.012863	0.00517
4931440J10Rik	0.959845	0.799182	0.276279	0.161094	0.225876	0.237676	0.083117	0.120136	0.097816	0.137149	0.208506	0.222649	0.812745	0.482625	0.191874	0.180078	0.151151	0.038753	0.173077	0.104096	0.191452	0.113108	0.101816	0.23141	0.720222	0.693338	0.191232	0.32564	0.065784	0.140042	0.087876	0.115169	0.173368	0.137069	0.21767	0.261857
4931440P22Rik	3.97303	3.23671	4.11378	1.99191	2.41764	1.66695	2.6516	1.38914	2.90422	2.22419	2.94662	1.93101	3.76157	2.76075	3.29036	1.96273	2.13422	1.42112	2.02431	1.1026	3.2936	1.28098	3.30165	2.02395	3.50538	3.70228	2.50693	2.4853	3.26528	1.60772	2.09069	1.49649	3.08608	1.80031	2.80177	1.69557
4932411K12Rik	0.062996	0.070245	0.018239	0.020071	0.031649	0.00567	0.00513	0.01362	0.018082	0.026419	0.044524	0.01588	0.043905	0.03723	0.025808	0.021473	0.015889	0.02389	0.005919	0	0	0.005066	0.030834	0.020299	0.026712	0.024545	0.02521	0.013542	0.013266	0	0.016629	0.030166	0.033122	0.013974	0.014547	0.007412
4932411N23Rik	0.230909	0.129014	0.051044	0.056855	0.054882	0.064806	0.00975	0.021321	0.068134	0.015188	0.078545	0.035827	0.177996	0.176738	0.088786	0.046429	0.048644	0.011234	0.067654	0.022873	0.037942	0.028841	0.074838	0.009789	0.130552	0.217532	0.015631	0.102391	0.085803	0.045637	0.027248	0.048695	0.043041	0.031129	0.0817	0.052112
4932412D23Rik	0.073934	0.066599	0.004596	0	0	0.008608	0.011664	0.020545	0.031764	0.044536	0.003799	0	0.046423	0.022504	0.009675	0.026416	0.004922	0.177415	0.00388	0	0.018739	0.031505	0.009319	0	0.198154	0.061449	0.012683	0	0.015027	0.005356	0.004151	0.027327	0.057108	0.039375	0.003364	0.011131
4932413F04Rik	0.742116	0.27592	0.187798	0.137693	0.067242	0.027211	0.141147	0.00537	0.200874	0.056736	0.227314	0.168987	0.449245	0.521771	0.12985	0.10034	0.077989	0.042583	0.157332	0.038637	0.115504	0.081196	0.145496	0.143974	0.412397	0.50359	0.199362	0.249116	0.063594	0.076406	0.065879	0.083025	0.20978	0.065857	0.156637	0.086419
4932414J04Rik	0	0	0	0	0	0	0	0	0	0	0	0	0	0	0	0	0	0	0	0	0	0	0	0	0	0	0	0	0	0	0	0	0	0	0	0
4932414N04Rik	0.108063	0.061906	0.076539	0.184582	0.019248	0.074259	0.133234	0.12216	0.08218	0.073521	0.041632	0.046479	0.085607	0.340702	0.182747	0.113457	0.009164	0.05447	0.039206	0.026921	0.022806	0.042259	0.076081	0.041474	0.1646	0.088061	0.085612	0.143217	0.082424	0.074406	0.020823	0.003724	0.029565	0.124772	0.030166	0.014903
4932415D10Rik	0.038317	0.026153	0	0.001649	0.001038	0.007443	0.004242	0.007504	0.002967	0.01037	0.014093	0.025381	0.138537	0.031966	0.004938	0.00164	0	0.002943	0.005142	0.008089	0.006005	0.004948	0.013384	0.016751	0.042796	0.033757	0	0.006659	0.004396	0.003526	0.006289	0.007363	0.008765	0.013873	0.034032	0.036271
4932415M13Rik	0.009848	0	0	0	0	0	0	0	0	0	0	0	0	0	0	0	0	0	0	0	0.008287	0	0.008803	0	0	0	0	0	0	0	0	0	0	0	0	0
4932416K20Rik	0.049707	0.041847	0.030694	0.020929	0.013666	0.020229	0.050158	0.017646	0.01578	0.005547	0.029215	0.023021	0.032213	0.042601	0.028838	0.016256	0.017551	0.022095	0.015126	0.008082	0.02181	0.029536	0.003579	0.029457	0.030509	0.051579	0.009046	0.047518	0.00735	0.011779	0.014164	0.00556	0.006761	0.015363	0.012647	0.01256
4932422M17Rik	8.43915	6.7816	8.93299	5.27961	6.41993	4.70681	6.67457	3.58269	7.94006	4.53546	6.61124	5.14142	7.19856	6.96009	7.65931	5.51485	6.27321	3.68624	6.03297	3.09711	7.07519	5.21589	6.91292	4.7799	7.97171	7.10539	7.36458	5.07807	7.12133	4.78807	5.23117	3.28848	7.87684	4.96404	7.24413	4.16002
4932429P05Rik	0	0	0	0	0	0	0	0	0	0	0	0	0	0	0	0	0	0	0	0	0	0	0	0	0	0	0	0	0	0	0	0	0	0	0	0
4932430I15Rik	0	0.009805	1.9714	0	0	0.009762	0	0	0.024079	0	2.15538	0	0.064671	0	0	0.006111	0	0	0.012407	0	0	0	1.89066	0	0	0	0	0	0	0	0	0	0	0	0	0
4932431L22Rik	0	0	0	0	0	0	0	0	0	0	0	0	0	0	0	0	0	0	0	0	0	0	0	0	0	0.007101	0	0	0	0	0	0	0	0	0	0
4932431P20Rik	0.002844	0.01165	0	0.002009	0	0.001118	0.001023	0	0	0.00106	0	0.001078	0.001775	0	0	0	0	0.001204	0.002213	0	0	0	0	0	0	0.001703	0	0	0	0	0.001094	0	0	0	0	0
4932435O22Rik	0.00607	0.005119	0.005855	0.00885	0.011055	0	0.014909	0.027963	0.098515	0.009275	0.057273	0.009273	0	0	0	0.013174	0.011539	0	0.022681	0	0.06402	0.00701	0.048897	0.004842	0.004698	0	0	0.005945	0.017683	0	0.024157	0.008843	0.035454	0.016309	0.050731	0.019449
4932438A13Rik	51.8002	35.272	20.0431	18.4236	14.9093	16.0302	20.3553	14.371	20.8188	18.5891	18.8879	19.0517	39.6931	38.6842	20.4578	19.0702	15.7781	14.4412	18.4937	14.8431	17.2405	17.2744	19.8464	14.6288	37.0898	48.0127	17.7783	26.2202	16.5377	15.2054	17.1621	13.0669	18.9863	14.2796	17.6745	17.2577
4932438H23Rik	0.030416	0.038078	0.033383	0.031839	0.007858	0.036025	0.012997	0.0114	0	0.006631	0	0	0.019098	0.018719	0.040633	0.034619	0.016652	0.01503	0	0	0	0	0	0	0.020255	0.030908	0.01062	0.04262	0.008564	0.047696	0	0.018654	0	0	0.005494	0.007846
4932441J04Rik	0	0.00369	0	0	0	0	0	0	0	0	0	0	0	0	0	0	0	0	0	0	0	0	0	0	0	0	0	0	0	0	0	0	0	0	0	0
4932442E05Rik	4.02298	3.62787	1.22439	1.15175	0.940511	0.972261	0.93366	0.696874	0.772641	0.673711	0.864666	0.691144	3.43244	3.54706	1.06846	1.2561	0.807344	0.852837	0.788844	0.962973	0.743152	0.755268	0.8064	0.605494	3.11921	4.17492	1.07104	1.45467	0.715889	0.863837	0.762014	0.655963	0.584974	0.569752	0.787628	0.793502
4932443I19Rik	0.82733	0.493199	0.503417	0.335374	0.300327	0.331162	0.428395	0.25025	0.263047	0.309887	0.306202	0.246376	0.642508	0.536775	0.380484	0.46425	0.231147	0.316645	0.328964	0.243285	0.372932	0.15453	0.263461	0.099663	0.46931	0.478058	0.578152	0.309948	0.315586	0.259031	0.270004	0.217877	0.280452	0.264267	0.268063	0.123142
4932443L11Rik	0.409883	0.259863	0.484961	0.310868	0.193046	0.331442	0.221866	0.208927	0.164298	0.210245	0.274602	0.276454	0.392244	0.3005	0.430278	0.314998	0.223539	0.312843	0.21773	0.196577	0.228835	0.181865	0.196504	0.176655	0.270964	0.623188	0.358976	0.379914	0.159307	0.299855	0.239526	0.104793	0.213858	0.185871	0.241302	0.156105
4932702P03Rik	0.240303	0.179335	0.168374	0.100634	0.155041	0.143269	0.116368	0.128127	0.186084	0.154766	0.168801	0.131432	0.258286	0.259196	0.191876	0.152744	0.125245	0.137732	0.18809	0.157372	0.171739	0.10556	0.144072	0.080226	0.177551	0.156344	0.151595	0.172104	0.171626	0.159437	0.151139	0.093075	0.109592	0.148826	0.189095	0.106375
4933400A11Rik	0	0	0	0	0	0	0	0	0	0	0	0	0	0	0	0	0	0	0	0	0	0	0	0	0	0	0	0	0	0	0	0	0	0	0	0
4933400C23Rik	0	0	0	0	0	0	0	0	0	0	0	0.029978	0	0	0	0	0	0	0	0	0	0	0	0	0.031663	0	0	0	0	0	0	0	0	0	0	0
4933400F21Rik	0.028473	0.054408	0.012858	0.061905	0.025617	0.024208	0.140965	0.058693	0	0.011148	0	0.022293	0	0.27935	0.020485	0.063321	0.020833	0.07348	0	0.033132	0	0.005349	0	0	0.028451	0.097575	0.051974	0.199179	0.007294	0	0.01714	0	0.014683	0.004937	0.009371	0
4933400L20Rik	0	0	0	0	0	0	0	0	0	0	0	0	0	0	0	0	0	0	0	0	0	0	0	0	0	0	0	0	0	0	0	0	0	0	0	0
4933401B06Rik	0	0	0	0	0	0	0	0	0	0	0	0	0	0	0	0	0	0	0	0	0	0	0	0	0	0	0	0	0	0	0	0	0	0	0	0
4933401H06Rik	0	0	0.031408	0.038606	0.068363	0.073089	0.013259	0.046896	0.046732	0.094985	0.077214	0.027133	0	0	0	0.012884	0.048995	0.030727	0.053455	0.013979	0.030981	0.037667	0.045488	0	0.013769	0	0.043475	0	0.050317	0.055303	0.084394	0.038452	0.034997	0.071784	0.057233	0.056237
4933401J01Rik	0	0	0	0	0.032993	0.029405	0	0.046024	0	0.027308	0	0.030289	0.045988	0	0	0	0.03181	0.060032	0	0	0	0.086188	0.088757	0	0.02877	0	0	0.036175	0	0	0	0.078041	0	0.023385	0	0
4933402C05Rik	0.117234	0.21254	0.102734	0.070281	0.121734	0.047887	0.129735	0.103959	0	0.058686	0.041321	0.087812	0.167296	0.165341	0.147694	0.128267	0.131337	0.083296	0.044271	0.071459	0.113053	0.055876	0.070278	0.084742	0.106488	0.160072	0.118286	0.168937	0.154679	0.163042	0.044625	0.070415	0.019323	0.064979	0.099089	0.120713
4933402C06Rik	0	0	0	0	0	0	0	0	0	0	0	0	0	0	0	0	0	0	0	0	0	0	0	0	0	0	0	0	0	0	0	0	0	0	0	0
4933402D24Rik	0.276337	0.182397	0.27037	0.164985	0.122575	0.139831	0.135238	0.089641	0.019723	0.051542	0.105936	0.076986	0.099704	0.146512	0.170713	0.197544	0.086682	0.107313	0.118767	0.086	0.067732	0.083474	0.081711	0.041056	0.141749	0.18786	0.152052	0.221198	0.133604	0.106466	0.079526	0.081463	0.055968	0.037802	0.065035	0.058708
4933402E13Rik	0	0	0	0	0	0	0	0	0	0	0	0	0	0	0	0	0	0	0	0	0	0	0	0	0	0	0	0	0	0	0	0	0	0	0	0
4933402J07Rik	0	0	0	0	0	0	0	0	0	0	0	0	0	0	0	0	0	0	0	0	0	0	0	0	0	0	0	0	0	0	0	0	0	0	0	0
4933402J10Rik	0	0	0	0	0	0	0	0	0	0	0	0	0	0	0	0	0	0	0	0	0	0	0	0	0	0	0	0	0	0	0	0	0	0	0	0
4933402N03Rik	0.161188	0.178571	0.132437	0.210341	0.090286	0.131802	0.089507	0.17277	0.078821	0.099032	0.057247	0.137761	0.100046	0.107652	0.141748	0.254175	0.106453	0.149977	0.188707	0.186905	0.134607	0.127084	0.090442	0.072968	0.153913	0.130458	0.195863	0.311453	0.109984	0.139753	0.147854	0.137061	0.100321	0.100779	0.089396	0.114331
4933402N22Rik	0	0	0	0	0	0	0	0.057613	0	0.096656	0.037707	0.057853	0	0.047933	0	0	0	0	0	0	0.018996	0	0.041683	0.043786	0	0	0	0	1e-06	0	0	0	0	0.049349	0	0.05308
4933403L11Rik	0.074063	0.124438	0.016295	0.040365	0.049421	0.030859	0.027635	0.024558	0.015889	0.069486	0.052602	0.027716	0.090778	0.019613	0.069211	0.080845	0.017676	0.031655	0.068849	0	0.015615	0.026748	0	0.013378	0.057539	0.064256	0.022415	0.017889	0.036504	0.038098	0.014188	0	0.03677	0.012325	0.011778	0.037943
4933403O08Rik	0	0	0	0.015002	0	0	0	0	0	0	0	0	0	0	0	0	0	0	0	0	0	0	0	0	0	0	0	0	0	0	0	0	0	0	0	0
4933404I11Rik	0	0	0	0	0	0	0	0	0	0	0	0	0	0	0	0	0	0	0	0	0	0	0	0	0	0	0	0	0	0	0	0	0	0	0	0
4933404K08Rik	0.405391	0.384665	0.330511	0.263985	0.124431	0.232163	0.225529	0.078592	0.220691	0.129894	0.108967	0.154096	0.407662	0.404176	0.209913	0.246867	0.110021	0.102267	0.154247	0.162025	0.122664	0.06129	0.162293	0.096972	0.349455	0.264242	0.172786	0.245279	0.11774	0.119493	0.104896	0.139293	0.136547	0.124788	0.120876	0.195988
4933404K13Rik	0.558714	0.422952	0.095381	0.098856	0.023829	0.045212	0.132421	0.177099	0.68225	0.849875	0.572879	1.19429	0.523328	0.215162	0.153676	0.025659	0.067239	0.166398	0.060384	0.158578	0.736158	0.641759	0.544829	1.25526	0.388995	0.344845	0.032961	0.089754	0.234363	0.047404	0.241752	0.175311	0.314234	1.05748	0.576312	1.18729
4933404O12Rik	0.693955	0.577678	2.02862	3.11692	3.97628	7.32263	6.39391	9.74223	3.02097	6.60797	1.8526	4.54855	0.650168	0.582351	2.66457	4.4162	5.34904	6.77492	7.90234	9.71286	3.23188	6.9546	2.40238	4.35231	0.529203	0.695819	2.3144	3.38909	4.79303	6.54368	7.43945	8.57509	3.61067	5.90212	2.18546	4.66913
4933405D12Rik	0.069188	0.086546	0.028548	0.046632	0.029165	0.013274	0.024544	0.032782	0.054709	0.012075	0	0.023977	0.045501	0.09182	0	0.094163	0.031288	0.027746	0	0.060513	0.026979	0.118607	0.086857	0.023178	0.124914	0.100618	0.098689	0.074205	0.016054	0.104259	0.06311	0.035829	0.065254	0.032721	0.081141	0.034003
4933405E24Rik	0	0	0	0	0.016751	0	0	0	0	0	0.01306	0.014	0	0	0	0	0	0	0	0	0	0	0	0	0	0	0	0	0	0	0	0	0	0	0	0.019593
4933405L10Rik	0.046421	0.012458	0.030986	0.037465	0	0.011747	0.010611	0.020866	0.049406	0.038022	0.039949	0.031868	0.040812	0	0.09606	0.057716	0	0.024775	0.021894	0.040926	0.012522	0.037926	0.014119	0	0.039196	0	0.018899	0.030197	0.037275	0	0	0.022734	0.015738	0.0191	0.027191	0.031871
4933405O20Rik	0	0	0	0	0	0	0	0	0	0	0	0	0	0	0	0	0	0	0	0	0	0	0	0	0	0	0	0	0	0	0	0	0	0	0	0
4933406B15Rik	0.235781	0.209144	0.055276	0.080128	0.042037	0.051665	0.034885	0.020802	0.108662	0.035423	0.011083	0.023461	0.310713	0.217628	0.044671	0.023001	0.030453	0.040427	0.035467	0.034399	0.130354	0.034869	0.042537	0.011272	0.222373	0.149465	0.057514	0.045859	0.0315	0	0.03576	0.067553	0.111444	0.020821	0.109538	0.032549
4933406B17Rik	0.315262	0.217296	0.16339	0.123177	0.128335	0.100434	0.126466	0.103831	0.108979	0.120522	0.078766	0.115491	0.197979	0.313921	0.198031	0.165842	0.079233	0.132839	0.119992	0.171936	0.129115	0.082645	0.065678	0.085898	0.184232	0.228974	0.154051	0.187422	0.081403	0.090792	0.096172	0.11022	0.060543	0.112423	0.111853	0.081763
4933406C10Rik	0.304418	0.234801	0.98649	0.463172	1.43669	0.685111	2.38483	0.77064	4.68317	1.83906	4.04798	2.97497	0.197975	0.221849	0.820365	0.559992	1.59704	0.497251	2.08858	0.390084	4.14016	1.77349	4.34912	2.42055	0.239423	0.156864	1.03206	0.427944	2.19615	0.814262	2.0795	0.917329	4.59973	2.15632	4.37801	2.75207
4933406D12Rik	0	0	0	0	0	0	0	0	0	0	0	0	0	0	0	0	0	0	0	0	0	0	0	0	0	0	0	0	0	0	0	0	0	0	0	0
4933406F09Rik	0	0	0	0	0	0	0	0	0	0	0	0	0	0	0	0.024966	0	0	0	0	0	0	0	0	0	0	0	0	0	0	0	0	0	0	0	0
4933406G16Rik	0	0	0	0	0	0	0	0	0	0	0	0	0	0	0	0	0	0	0	0	0	0	0	0	0	0.032087	0	0	0	0	0	0	0	0	0	0
4933406I18Rik	8.66359	6.07722	0.522652	0.200575	0.266258	0.386933	0.461212	0.329488	1.26327	0.977487	1.09981	1.01107	6.91889	6.80838	0.454166	0.494706	0.495791	0.298873	0.309516	0.318097	1.1963	0.988787	1.13508	1.11566	6.25042	7.18584	0.218616	0.58151	0.471113	0.380103	0.33826	0.488066	0.830973	1.0466	0.918647	0.990269
4933406J09Rik	0.014258	0.01192	0.025347	0	0	0	0	0	0	0	0	0	0.017749	0	0.013638	0.010473	0	0	0	0.020794	0	0	0	0	0.011149	0.016832	0.017462	0	0	0	0.011046	0	0	0	0	0
4933406J10Rik	0.318782	0.187498	0.53851	0.431656	0.455136	0.654523	0.2602	0.523863	0.148774	0.202059	0.39819	0.253921	0.233212	0.36204	0.468154	0.641043	0.278985	0.576116	0.426568	0.648519	0.15587	0.301207	0.169087	0.271297	0.222635	0.377735	0.53209	0.849563	0.504624	0.504172	0.466145	0.372192	0.156331	0.22811	0.272398	0.304706
4933406K04Rik	0	0	0	0	0	0	0	0	0	0	0	0	0	0	0	0	0	0	0	0	0	0	0	0	0	0	0	0	0	0	0	0	0	0	0	0
4933406L23Rik	0.176157	0.083901	0.075591	0.02674	0.055628	0.14101	0.054911	0.024398	0.074435	0.027936	0.079088	0.065134	0.139012	0.066341	0.103401	0.080088	0.046734	0.052672	0.027778	0.038233	0.042113	0.062172	0.066001	0.017771	0.095428	0.101638	0.104385	0.107685	0.035816	0.037935	0.048002	0.044296	0.023754	0.057676	0.047084	0.05124
4933406M09Rik	0	0	0	0.048666	0	0.018311	0	0	0	0.008445	0	0.008367	0	0.011939	0.03157	0.040721	0.010711	0.038519	0	0.008292	0	0	0	0.016033	0.008653	0	0	0.054463	0	0.02348	0	0.01594	0	0.007416	0	0
4933406P04Rik	1.64577	1.43973	0.970145	1.08688	0.745338	0.572029	0.924667	0.667939	0.714809	0.559243	0.865298	0.693121	1.74696	1.46841	0.916684	0.896301	0.695031	0.522208	0.470726	0.298496	0.664138	0.523023	0.872793	0.682502	1.58678	1.60359	0.982338	1.09065	0.761821	0.745324	0.675898	0.507732	0.899839	0.566235	0.845157	0.749662
4933407E24Rik	0	0	0	0	0	0	0	0	0	0	0	0	0	0	0	0	0	0	0	0	0	0	0	0	0	0	0	0	0	0	0	0	0	0	0	0
4933407I05Rik	0	0	0	0.009668	0	0	0.019537	0.043592	0	0	0	0	0	0	0.051567	0.040014	0	0	0.019671	0	0	0	0	0	0	0.061413	0	0	0	0	0.041115	0.009468	0	0	0	0
4933407I08Rik	0	0	0	0	0	0	0	0	0	0	0	0	0	0	0	0	0	0	0	0	0	0	0	0	0	0	0	0	0	0	0	0	0	0	0	0
4933407K13Rik	2.87062	2.84933	3.9319	5.43395	2.83642	4.29934	3.77576	3.50641	3.03949	3.7151	3.04115	2.95062	3.19678	2.82453	3.65456	5.24779	2.79681	3.52756	3.50155	3.51885	3.63492	3.56114	3.46264	3.16302	2.52526	3.24964	3.7962	5.19468	2.85301	4.62669	3.11338	3.09037	3.5801	3.72522	2.46323	3.74658
4933407L21Rik	2.45715	1.62767	0.50817	0.472554	0.207735	0.205795	0.559507	0.419041	1.05968	0.356756	0.353925	0.764413	2.12531	1.42484	0.675186	0.303937	0.516566	0.560692	0.476585	0.373384	0.450949	0.336662	0.516723	0.436501	1.37618	2.24765	0.565818	1.07714	0.340776	0.441195	0.240623	0.200915	0.535651	0.341767	0.567053	0.427799
4933408A14Rik	0	0	0	0	0	0	0	0	0	0	0	0	0.042482	0	0	0	0	0	0	0	0	0	0	0	0	0	0	0	0	0	0	0	0	0	0	0
4933408B17Rik	1.20083	0.832105	0.606072	0.392921	0.462115	0.411547	0.553026	0.319434	0.46025	0.327053	0.235936	0.323367	0.911497	0.844251	0.634873	0.655515	0.315819	0.426464	0.400961	0.327991	0.361377	0.372438	0.286283	0.17184	0.75761	0.959743	0.556766	0.683304	0.404237	0.335143	0.273465	0.281097	0.38252	0.403384	0.239208	0.248515
4933408J17Rik	0.357303	0.326178	0.613256	0.268661	0.423509	0.44894	0.345015	0.323733	0.178553	0.243505	0.176794	0.211459	0.395861	0.460759	0.481005	0.390179	0.276861	0.377206	0.35888	0.425415	0.199429	0.275795	0.17175	0.203139	0.343312	0.517746	0.388716	0.413947	0.28751	0.316757	0.300688	0.302344	0.165177	0.226589	0.252265	0.15946
4933408N05Rik	0.235873	0.248835	0.228529	0.222269	0.226909	0.25116	0.13261	0.168272	0.278724	0.14997	0.06789	0.074084	0.185436	0.277679	0.141362	0.232554	0.101003	0.076926	0.102731	0.114072	0.082818	0.153294	0.114083	0.122872	0.125737	0.171011	0.215464	0.289366	0.085265	0.119455	0.134491	0.054732	0.147474	0.072766	0.093377	0.143005
4933409D19Rik	0	0	0	0	0	0	0.011897	0	0	0	0	0	0	0	0	0	0	0	0	0	0	0.024504	0	0	0	0	0.019398	0	0	0	0	0	0	0	0	0
4933409F18Rik	0.109758	0.078396	0.054705	0.022665	0.25261	0.012751	0.011556	0.020325	0.054858	0.035555	0.011191	0.011722	0.097871	0	0.014635	0.01129	0.059332	0.013435	0.02302	0.012041	0.053802	0.011775	0	0	0.06105	0.091401	0	0.030477	0	0.016244	0.024583	0	0.015448	0.020693	0.009764	0.032269
4933409G03Rik	0	0	0	0	0	0	0	0	0	0	0	0	0	0	0	0	0	0	0	0	0	0	0	0	0	0	0	0	0	0	0	0	0	0	0	0
4933411E02Rik	0	0	0	0	0	0	0	0	0	0	0	0	0	0	0	0	0	0	0	0	0	0	0	0	0	0	0	0	0	0	0	0	0	0	0	0
4933411E06Rik	0.977311	0.627153	0.841084	0.708046	0.270338	0.638714	0.474661	0.388865	0.574072	0.556688	0.412044	0.341205	1.01981	1.20032	0.690881	0.781544	0.43268	0.464461	0.462479	0.409539	0.44886	0.417624	0.459671	0.283511	0.911638	1.20307	0.595208	1.1272	0.718928	0.293334	0.354119	0.325841	0.394685	0.365558	0.537844	0.299891
4933411E08Rik	0.195793	0.120701	0.085053	0.040748	0.024744	0.044314	0.085656	0.034893	0.034122	0.039742	0.047162	0.019614	0.227698	0.169764	0.038544	0.04004	0.039761	0.068334	0.059036	0.106189	0.054665	0	0.011621	0.018942	0.087235	0.186302	0.067259	0.088461	0.039435	0.041047	0.020478	0.009576	0.094482	0	0.04097	0.041866
4933411G06Rik	0	0	0	0	0	0	0	0	0	0	0	0	0	0	0	0	0	0	0	0	0	0	0	0	0	0	0	0	0	0	0	0	0	0	0	0
4933411K16Rik	0	0	0	0	0.010392	0	0	0	0	0	0.008296	0.008839	0	0	0	0.008624	0	0	0	0.016782	0	0.016789	0	0.008539	0	0	0.014307	0	0	0	0.008886	0	0	0.015849	0	0.024199
4933411O13Rik	0	0	0	0	0	0	0	0	0	0	0	0	0	0	0	0	0	0	0	0	0	0	0	0	0	0	0	0	0	0	0	0	0	0	0	0
4933412A08Rik	0.067361	0.056367	0.046139	0.03625	0.030926	0	0.065578	0.068638	0.030566	0	0.012305	0.012921	0.151859	0.018635	0.032714	0.073844	0.016943	0.030314	0.016958	0.026179	0.014609	0.042079	0.031129	0.012487	0.080516	0.060475	0.021329	0	0.017666	0	0.013574	0.049995	0.054656	0.034602	0.021353	0
4933412E12Rik	4.78977	4.57543	3.5157	3.26931	3.31682	4.19132	4.41563	4.47113	4.45952	5.01454	5.74153	5.62613	4.15277	4.96865	3.50158	3.34176	3.42566	3.62851	3.944	4.09812	3.85992	4.1498	5.10245	4.91415	3.5404	4.78758	3.46098	3.82442	3.66124	4.62489	4.05784	4.70574	4.85309	4.57104	5.55923	5.56618
4933412E24Rik	0	0	0	0	0	0	0	0	0	0	0	0	0	0	0	0	0	0	0	0	0	0	0	0	0	0	0	0	0	0	0	0	0	0	0	0
4933412L11Rik	0.136602	0.146921	0.034753	0.028871	0	0.016364	0.044133	0.039359	0.016967	0.029644	0.05553	0.014656	0.120884	0.167033	0.055922	0.072236	0	0.050827	0.058984	0.014301	0.016194	0.058515	0.017698	0	0.061673	0.115553	0.096048	0.134128	0	0.062607	0.014974	0.0566	0	0.026121	0.037214	0.040232
4933412O06Rik	0	0	0	0	0	0	0	0	0	0	0	0	0	0	0	0	0	0	0	0	0	0	0	0	0	0	0	0	0	0	0	0	0	0	0	0
4933413C19Rik	0.216375	0.088846	0.112945	0.143791	0.128506	0.095161	0.039201	0.036043	0.062059	0.034586	0.065698	0.045889	0.025427	0.126139	0.132654	0.129301	0.10045	0.064847	0.122541	0.086311	0.049968	0.037824	0.018114	0.029362	0.148951	0.175447	0.016667	0.140578	0.082451	0.073663	0.06652	0.053367	0.056322	0.054046	0.064295	0.083823
4933413G19Rik	0.080566	0.062274	0.051951	0.049972	0.052249	0.041567	0.116642	0.154502	0.074372	0.186599	0.017625	0.128008	0.046283	0.026896	0.064703	0.05989	0.12268	0.035231	0.035712	0.054434	0.062674	0.296185	0.022701	0.14517	0.051964	0.033167	0.046035	0.039804	0.038272	0.128919	0.163637	0.073164	0.111676	0.17588	0.034339	0.094046
4933413J09Rik	0.408045	0.327357	0.244932	0.197274	0.180987	0.168056	0.177428	0.152191	0.099892	0.126546	0.10853	0.135533	0.317289	0.371241	0.177911	0.204894	0.122168	0.172591	0.136955	0.130311	0.083909	0.175452	0.114794	0.10938	0.206132	0.381706	0.18294	0.25863	0.160268	0.17589	0.152138	0.120359	0.092953	0.134924	0.107034	0.172173
4933413L06Rik	0.316556	0.188801	0.140859	0.118258	0.106918	0.241857	0.121069	0.105179	0.141018	0.024637	0.038631	0.074122	0.207443	0.213972	0.191187	0.138804	0.030359	0.082564	0.094291	0.026409	0.029501	0.057853	0	0.070836	0.151663	0.113053	0.217673	0.262661	0.061695	0.081871	0.05218	0.09426	0.031732	0.064509	0.125035	0.034756
4933414I15Rik	0	0	0	0.006476	0	0	0	0	0	0	0	0	0	0	0	0	0	0	0	0	0	0	0	0	0	0	0	0	0	0	0	0	0	0	0	0
4933415A04Rik	0.053291	0.008656	0.008985	0	0	0.008419	0.011435	0.027042	0	0	0.007993	0.01528	0.064163	0.016189	0	0	0.017368	0.017763	0	0.01978	0.008508	0.007639	0.009078	0.007375	0.032868	0.050825	0.012391	0	5e-06	0.03208	0.007875	0.020286	0.020653	0.01485	0	0.01148
4933415F23Rik	0	0	0	0	0	0	0	0	0	0	0	0	0	0	0	0	0	0	0	0	0	0	0	0	0	0	0	0	0	0	0	0	0	0	0	0
4933415J04Rik	0	0	0	0	0	0	0	0	0	0	0	0	0	0	0	0	0	0	0	0	0	0	0	0	0	0	0	0	0	0	0	0	0	0	0	0
4933416C03Rik	0	0	0	0	0	0	0	0	0	0	0	0	0	0	0	0	0	0	0	0	0	0	0	0	0	0	0	0	0	0	0	0	0	0	0	0
4933416E03Rik	0	0	0	0	0	0	0	0	0	0	0	0	0	0	0	0	0	0	0	0	0	0	0	0	0	0	0	0	0	0	0	0	0	0	0	0
4933416E14Rik	0	0	0	0	0	0	0	0	0	0	0	0	0	0	0	0	0	0	0	0	0	0	0	0	0	0	0	0	0	0	0	0	0	0	0	0
4933416I08Rik	0	0	0	0	0	0	0	0	0	0	0	0	0	0	0	0	0	0	0	0	0	0	0	0	0	0	0	0	0	0	0	0	0	0	0	0
4933416M07Rik	0.193684	0.193841	0.069601	0.097405	0.035063	0.03273	0.061815	0.0852	0.110636	0.089524	0.028029	0	0.100065	0.089302	0.112072	0.057307	0.081772	0.035964	0.121681	0.035412	0.032827	0	0.037926	0.02864	0.063633	0.045753	0.101974	0.080976	0.159097	0.041721	0.030255	0.028372	0	0	0.078398	0.079632
4933416O17Rik	0	0	0	0	0	0	0	0	0	0	0	0	0	0	0	0	0	0	0	0	0	0	0	0	0	0	0	0	0	0	0	0	0	0	0	0
4933417A18Rik	0	0	0	0	0	0	0	0	0	0	0	0	0	0	0	0	0	0	0	0	0	0	0	0	0.013007	0	0.023275	0	0	0	0	0	0	0	0	0
4933417C20Rik	1.17899	1.18799	1.09188	0.872318	0.66285	0.527216	0.828098	0.469016	0.584949	0.491375	0.708354	0.455684	1.25981	1.07367	0.953627	1.08354	0.632303	0.565647	0.525422	0.507513	0.762372	0.559233	0.422482	0.487086	1.16087	1.25633	0.961451	1.21634	0.712089	0.699741	0.534397	0.407454	0.642074	0.51517	0.672346	0.384339
4933417D19Rik	0.859517	0.913289	0.462323	0.529187	0.298975	0.476419	0.289503	0.26561	0.479591	0.487244	0.39169	0.361761	0.906762	0.731912	0.429307	0.427361	0.34395	0.328386	0.343832	0.145132	0.49142	0.259055	0.425997	0.239156	0.834423	1.18321	0.497678	0.451487	0.447652	0.312894	0.221658	0.19094	0.346327	0.353408	0.436686	0.329953
4933417E11Rik	0	0	0	0	0	0	0	0	0	0	0	0	0	0	0	0	0	0	0	0	0	0	0	0	0.013935	0	0	0	0	0	0	0	0	0	0	0
4933417G07Rik	0	0	0	0	0	0	0	0	0	0	0	0	0	0	0	0	0	0	0	0	0	0	0	0	0	0	0	0	0	0	0	0	0	0	0	0
4933417O13Rik	0	0	0	0	0	0	0	0	0	0	0	0	0	0	0	0	0	0	0	0	0	0	0	0	0	0	0.014353	0	0	0	0	0	0	0	0	0
4933421A08Rik	0.301474	0.2713	0.73305	0.824362	0.403486	0.258956	0.486598	0.657212	0.352802	0.397171	0.29817	0.238333	0.153962	0.184432	0.625999	0.873016	0.46538	0.505155	0.400125	0.457888	0.174929	0.526333	0.352441	0.307673	0.221825	0.189095	0.556599	0.931616	0.297607	0.461478	0.372413	0.478196	0.377622	0.337734	0.341906	0.18928
4933421D24Rik	0.072775	0.013779	0.042359	0.051863	0	0.014325	0.021273	0.04331	0.036949	0.085813	0.022891	0.064045	0	0.032394	0.081538	0.013822	0.019008	0.013953	0.035733	0.103598	0.043183	0.094318	0.012726	0.051225	0.047112	0.052311	0	0.075259	0.034021	0.01485	0.021898	0.045507	0.014285	0.018965	0.03076	0.057873
4933421I07Rik	0	0	0	0	0	0	0	0	0	0	0	0	0.027087	0	0	0	0	0	0	0	0.012273	0	0.026617	0	0.017456	0	0.036161	0	0.022648	0	0	0	0.022764	0	0	0
4933421O10Rik	2.68106	2.23877	2.19162	2.48665	1.41803	1.57708	1.67064	1.06228	1.67346	1.45578	1.90169	1.68738	2.68671	2.22226	2.08819	2.4683	1.41472	1.51971	1.46531	0.878808	1.80418	1.64878	1.97523	1.75426	2.41656	2.35291	2.02886	2.69045	1.51716	1.579	1.3148	1.10031	1.82434	1.57005	1.99173	1.83848
4933422A05Rik	0.299448	0.149729	0.262295	0.228298	0.186559	0.220937	0.121965	0.137172	0.077458	0.112422	0.105613	0.088951	0.278041	0.222628	0.280402	0.238809	0.114626	0.179385	0.088539	0.165736	0.075186	0.19982	0.092944	0.042504	0.255298	0.22792	0.127088	0.261779	0.10308	0.24991	0.068985	0.181121	0.059506	0.098301	0.102913	0.182708
4933423L19Rik	0.014275	0.029759	0	0	0	0.014874	0	0	0.002176	0.01357	0	0	0	0.019078	0	0	0	0	0	0	0	0	0	0	0	0	0	0	0	0	0	0	0	0	0	0.01853
4933423P22Rik	2.79013	1.53109	0.606564	0.525952	0.195034	0.409256	0.543583	0.294168	0.533472	0.213145	0.550562	0.323357	1.70895	1.65338	0.611657	0.774442	0.387315	0.370843	0.354302	0.242707	0.53285	0.25515	0.520781	0.248345	1.48873	2.10027	0.749595	1.2139	0.391559	0.457657	0.286471	0.353739	0.319662	0.279166	0.514751	0.312116
4933424G06Rik	0.142378	0.328919	0.083122	0.047365	0.074066	0.054569	0.071963	0.031784	0.113706	0.086135	0.079603	0.025873	0.174756	0.055227	0.044129	0.137706	0.387796	0.123759	0	0.077783	0.014476	0.013148	0.071873	0.046948	0.099468	0.162274	0.172018	0	0.046435	0.303203	0	0.124565	0	0.07509	0.118942	0.083479
4933424H11Rik	0	0	0	0	0	0	0	0	0	0	0	0	0	0	0.032517	0	0	0	0	0	0	0	0	0	0	0	0	0	0	0	0	0	0	0	0	0
4933424L21Rik	0.447717	0.399178	0.239359	0.174391	0.157539	0.132534	0.167834	0.192102	0.208728	0.157749	0.191163	0.13174	0.2756	0.475289	0.286966	0.210196	0.186325	0.24801	0.240683	0.162614	0.184513	0.131464	0.228958	0.183798	0.250305	0.449975	0.175077	0.170117	0.192524	0.151447	0.184808	0.126956	0.162168	0.192272	0.180979	0.081303
4933424M12Rik	0.020994	0.047293	0.046077	0.127894	0.028082	0.029491	0.036618	0.064104	0.051603	0.062535	0.078849	0.072645	0.022014	0.090573	0.077965	0.096248	0.064779	0.018026	0.036812	0.097036	0.026339	0.107453	0.06465	0.077979	0.052244	0	0.043504	0.124812	0	0.13211	0.008067	0.154852	0.036159	0.077171	0.051982	0.054056
4933424N20Rik	0.153837	0.074863	0.092401	0.047814	0.046385	0.032519	0.078378	0.034604	0.034055	0.029607	0.064545	0.048594	0.080271	0.082842	0.086591	0.076358	0.025452	0.067731	0.077714	0.046932	0.032102	0.019658	0.082347	0.037416	0.181897	0.12211	0.031966	0.140004	0.079363	0.069861	0.099866	0.046779	0.053667	0.060676	0.040854	0.026251
4933425D22Rik	0	0	0	0	0	0	0	0.007041	0.018429	0	0.060679	0	0	0	0.009987	0.007728	0	0	0	0.008057	0.027035	0.007847	0.057385	0	0	0	0	0	0.010488	0.01114	0	0	0.02105	0.00712	0.05419	0
4933425L06Rik	0	0	0	0	0	0	0	0	0	0	0	0	0	0	0	0	0	0.008781	0	0	0	0	0	0	0	0	0	0	0	0	0	0	0	0	0	0
4933425M03Rik	0	0.058976	0.037798	0.156659	0.025351	0.094632	0.042537	0.149222	0.024856	0.032325	0.010177	0.085017	0.088704	0.015228	0.053622	0.09271	0.041138	0.147704	0.073368	0.094241	0.023757	0.032419	0	0.010256	0.055309	0.050025	0	0.390223	0.014275	0.121055	0.077092	0.060838	0.014566	0.037735	0.035675	0.028743
4933426K07Rik	0.558073	0.439903	0.242906	0.159861	0.147875	0.180331	0.220954	0.155441	0.275804	0.150145	0.171857	0.16639	0.516093	0.619128	0.367967	0.2762	0.215005	0.266758	0.236255	0.25492	0.235833	0.158536	0.212737	0.144275	0.37865	0.57628	0.229312	0.363626	0.156567	0.224224	0.15938	0.135846	0.156002	0.207875	0.162462	0.126078
4933427D06Rik	0.073789	0.088128	0.043344	0.116532	0.036826	0.040676	0.055035	0.048611	0.027766	0.037044	0.029645	0.086095	0.070732	0.094953	0.107348	0.076921	0.046971	0.070066	0.042614	0.055062	0.034846	0.041951	0.043603	0.023492	0.081555	0.105042	0.088677	0.134131	0.040022	0.025439	0.006378	0.047468	0.056053	0.043161	0.077546	0.008434
[truncated: 49,340 more rows]

## Sheet: Section 2 - Sig GO Term ORA
GENE ONTOLOGY (GO):	GO ID	Description	Gene Ratio	Background Ratio	P value	Adjusted P value	Q value	Gene MGI ID	Count
[truncated: 93 more rows]

[truncated: 3 more sheets: Section 3 - DEGs Per Timepoint, Section 4 - Shi Signatures, Section 5 - GSVA Results]
